# Supplementary material for: Engineered transfer RNAs for suppression of premature termination codons
Source: Nat Commun. 2019 Feb 18;10:822. doi: 10.1038/s41467-019-08329-4 (PMC6379413; doi:10.1038/s41467-019-08329-4)
Supplement: Supplementary file 4 — Supplementary Data 1 [file 41467_2019_8329_MOESM4_ESM.xlsx]

## Sheet: Gly-TGA
	Normality Test (Shapiro-Wilk):	Failed	(P < 0.050)
	Equal Variance Test (Brown-Forsythe):	Failed	(P < 0.050)
	Group Name	N	Missing	Mean	Std Dev	SEM
1	Glychr1.trna122	3	0	1.038	0.199	0.115
2	Glychr2.trna25	3	0	3.343	0.218	0.126
3	Glychr17.trna11	3	0	0.781	0.215	0.124
4	Glychr1.trna120	3	0	0.928	0.0749	0.0432
5	Glychr1.trna2	3	0	0.752	0.0849	0.049
6	Glychr1.trna83	3	0	0.81	0.126	0.0726
7	Glychr2.trna1	3	0	0.62	0.0561	0.0324
8	Glychr1.random.trna2	3	0	0.828	0.219	0.127
9	Glychr1.trna102	3	0	0.914	0.264	0.152
10	Glychr1.trna16	3	0	0.495	0.195	0.112
11	Glychr1.trna34	3	0	0.814	0.155	0.0893
12	Glychr1.trna61	3	0	0.75	0.24	0.139
13	Glychr16.trna25	3	0	0.962	0.288	0.166
14	Glychr1.trna42	3	0	0.798	0.18	0.104
15	Glychr16.trna19	3	0	0.908	0.223	0.128
16	Glychr6.trna80	3	0	0.941	0.161	0.093
17	Glychr19.trna2	3	0	126.461	1.548	0.894
18	Glychr1.trna107	3	0	100.328	16.404	9.471
19	Glychr17.trna9	3	0	65.453	22.372	12.917
20	Glychr1.trna75	3	0	0.997	0.304	0.176
21	Glychr1.trna75 mod	3	0	0.764	0.0833	0.0481
	Source of Variation	DF	SS	MS	F	P
	Between Groups	20	77395.7	3869.78	105.172	<0.001
	Residual	42	1545.39	36.795
	Total	62	78941.1
	The differences in the mean values among the treatment groups are greater than would be expected by chance; there is a statistically significant difference (P = <0.001).
	Power of performed test with alpha = 0.050: 1.000
	All Pairwise Multiple Comparison Procedures (Tukey Test):
	Comparisons for factor:
	Comparison	Diff of Means	p	q	P	P<0.050
	Glychr19.trna2 vs. Glychr1.trna16	125.966	21	35.968	<0.001	Yes
	Glychr19.trna2 vs. Glychr2.trna1	125.841	21	35.933	<0.001	Yes
	Glychr19.trna2 vs. Glychr1.trna61	125.711	21	35.896	<0.001	Yes
	Glychr19.trna2 vs. Glychr1.trna2	125.709	21	35.895	<0.001	Yes
	Glychr19.trna2 vs. Glychr1.trna75 mod	125.697	21	35.892	<0.001	Yes
	Glychr19.trna2 vs. Glychr17.trna11	125.68	21	35.887	<0.001	Yes
	Glychr19.trna2 vs. Glychr1.trna42	125.663	21	35.882	<0.001	Yes
	Glychr19.trna2 vs. Glychr1.trna83	125.651	21	35.878	<0.001	Yes
	Glychr19.trna2 vs. Glychr1.trna34	125.647	21	35.877	<0.001	Yes
	Glychr19.trna2 vs. Glychr1.random.trna2	125.633	21	35.873	<0.001	Yes
	Glychr19.trna2 vs. Glychr16.trna19	125.553	21	35.85	<0.001	Yes
	Glychr19.trna2 vs. Glychr1.trna102	125.547	21	35.849	<0.001	Yes
	Glychr19.trna2 vs. Glychr1.trna120	125.533	21	35.845	<0.001	Yes
	Glychr19.trna2 vs. Glychr6.trna80	125.52	21	35.841	<0.001	Yes
	Glychr19.trna2 vs. Glychr16.trna25	125.499	21	35.835	<0.001	Yes
	Glychr19.trna2 vs. Glychr1.trna75	125.464	21	35.825	<0.001	Yes
	Glychr19.trna2 vs. Glychr1.trna122	125.423	21	35.813	<0.001	Yes
	Glychr19.trna2 vs. Glychr2.trna25	123.118	21	35.155	<0.001	Yes
	Glychr19.trna2 vs. Glychr17.trna9	61.008	21	17.42	<0.001	Yes
	Glychr19.trna2 vs. Glychr1.trna107	26.133	21	7.462	<0.001	Yes
	Glychr1.trna107 vs. Glychr1.trna16	99.833	21	28.506	<0.001	Yes
	Glychr1.trna107 vs. Glychr2.trna1	99.708	21	28.471	<0.001	Yes
	Glychr1.trna107 vs. Glychr1.trna61	99.578	21	28.434	<0.001	Yes
	Glychr1.trna107 vs. Glychr1.trna2	99.576	21	28.433	<0.001	Yes
	Glychr1.trna107 vs. Glychr1.trna75 mod	99.565	21	28.43	<0.001	Yes
	Glychr1.trna107 vs. Glychr17.trna11	99.548	21	28.425	<0.001	Yes
	Glychr1.trna107 vs. Glychr1.trna42	99.53	21	28.42	<0.001	Yes
	Glychr1.trna107 vs. Glychr1.trna83	99.518	21	28.416	<0.001	Yes
	Glychr1.trna107 vs. Glychr1.trna34	99.514	21	28.415	<0.001	Yes
	Glychr1.trna107 vs. Glychr1.random.trna2	99.5	21	28.411	<0.001	Yes
	Glychr1.trna107 vs. Glychr16.trna19	99.42	21	28.388	<0.001	Yes
	Glychr1.trna107 vs. Glychr1.trna102	99.414	21	28.387	<0.001	Yes
	Glychr1.trna107 vs. Glychr1.trna120	99.4	21	28.383	<0.001	Yes
	Glychr1.trna107 vs. Glychr6.trna80	99.387	21	28.379	<0.001	Yes
	Glychr1.trna107 vs. Glychr16.trna25	99.366	21	28.373	<0.001	Yes
	Glychr1.trna107 vs. Glychr1.trna75	99.332	21	28.363	<0.001	Yes
	Glychr1.trna107 vs. Glychr1.trna122	99.291	21	28.351	<0.001	Yes
	Glychr1.trna107 vs. Glychr2.trna25	96.985	21	27.693	<0.001	Yes
	Glychr1.trna107 vs. Glychr17.trna9	34.875	21	9.958	<0.001	Yes
	Glychr17.trna9 vs. Glychr1.trna16	64.958	21	18.548	<0.001	Yes
	Glychr17.trna9 vs. Glychr2.trna1	64.834	21	18.513	<0.001	Yes
	Glychr17.trna9 vs. Glychr1.trna61	64.704	21	18.475	<0.001	Yes
	Glychr17.trna9 vs. Glychr1.trna2	64.701	21	18.475	<0.001	Yes
	Glychr17.trna9 vs. Glychr1.trna75 mod	64.69	21	18.471	<0.001	Yes
	Glychr17.trna9 vs. Glychr17.trna11	64.673	21	18.467	<0.001	Yes
	Glychr17.trna9 vs. Glychr1.trna42	64.655	21	18.462	<0.001	Yes
	Glychr17.trna9 vs. Glychr1.trna83	64.643	21	18.458	<0.001	Yes
	Glychr17.trna9 vs. Glychr1.trna34	64.639	21	18.457	<0.001	Yes
	Glychr17.trna9 vs. Glychr1.random.trna2	64.625	21	18.453	<0.001	Yes
	Glychr17.trna9 vs. Glychr16.trna19	64.545	21	18.43	<0.001	Yes
	Glychr17.trna9 vs. Glychr1.trna102	64.54	21	18.429	<0.001	Yes
	Glychr17.trna9 vs. Glychr1.trna120	64.525	21	18.424	<0.001	Yes
	Glychr17.trna9 vs. Glychr6.trna80	64.512	21	18.421	<0.001	Yes
	Glychr17.trna9 vs. Glychr16.trna25	64.491	21	18.415	<0.001	Yes
	Glychr17.trna9 vs. Glychr1.trna75	64.457	21	18.405	<0.001	Yes
	Glychr17.trna9 vs. Glychr1.trna122	64.416	21	18.393	<0.001	Yes
	Glychr17.trna9 vs. Glychr2.trna25	62.111	21	17.735	<0.001	Yes
	Glychr2.trna25 vs. Glychr1.trna16	2.848	21	0.813	1	No
	Glychr2.trna25 vs. Glychr2.trna1	2.723	21	0.778	1	Do Not Test
	Glychr2.trna25 vs. Glychr1.trna61	2.593	21	0.74	1	Do Not Test
	Glychr2.trna25 vs. Glychr1.trna2	2.591	21	0.74	1	Do Not Test
	Glychr2.trna25 vs. Glychr1.trna75 mod	2.579	21	0.736	1	Do Not Test
	Glychr2.trna25 vs. Glychr17.trna11	2.562	21	0.732	1	Do Not Test
	Glychr2.trna25 vs. Glychr1.trna42	2.545	21	0.727	1	Do Not Test
	Glychr2.trna25 vs. Glychr1.trna83	2.533	21	0.723	1	Do Not Test
	Glychr2.trna25 vs. Glychr1.trna34	2.528	21	0.722	1	Do Not Test
	Glychr2.trna25 vs. Glychr1.random.trna2	2.514	21	0.718	1	Do Not Test
	Glychr2.trna25 vs. Glychr16.trna19	2.435	21	0.695	1	Do Not Test
	Glychr2.trna25 vs. Glychr1.trna102	2.429	21	0.694	1	Do Not Test
	Glychr2.trna25 vs. Glychr1.trna120	2.415	21	0.689	1	Do Not Test
	Glychr2.trna25 vs. Glychr6.trna80	2.402	21	0.686	1	Do Not Test
	Glychr2.trna25 vs. Glychr16.trna25	2.381	21	0.68	1	Do Not Test
	Glychr2.trna25 vs. Glychr1.trna75	2.346	21	0.67	1	Do Not Test
	Glychr2.trna25 vs. Glychr1.trna122	2.305	21	0.658	1	Do Not Test
	Glychr1.trna122 vs. Glychr1.trna16	0.543	21	0.155	1	Do Not Test
	Glychr1.trna122 vs. Glychr2.trna1	0.418	21	0.119	1	Do Not Test
	Glychr1.trna122 vs. Glychr1.trna61	0.288	21	0.0822	1	Do Not Test
	Glychr1.trna122 vs. Glychr1.trna2	0.285	21	0.0815	1	Do Not Test
	Glychr1.trna122 vs. Glychr1.trna75 mod	0.274	21	0.0782	1	Do Not Test
	Glychr1.trna122 vs. Glychr17.trna11	0.257	21	0.0734	1	Do Not Test
	Glychr1.trna122 vs. Glychr1.trna42	0.24	21	0.0684	1	Do Not Test
	Glychr1.trna122 vs. Glychr1.trna83	0.228	21	0.065	1	Do Not Test
	Glychr1.trna122 vs. Glychr1.trna34	0.223	21	0.0637	1	Do Not Test
	Glychr1.trna122 vs. Glychr1.random.trna2	0.209	21	0.0597	1	Do Not Test
	Glychr1.trna122 vs. Glychr16.trna19	0.13	21	0.037	1	Do Not Test
	Glychr1.trna122 vs. Glychr1.trna102	0.124	21	0.0353	1	Do Not Test
	Glychr1.trna122 vs. Glychr1.trna120	0.109	21	0.0312	1	Do Not Test
	Glychr1.trna122 vs. Glychr6.trna80	0.0963	21	0.0275	1	Do Not Test
	Glychr1.trna122 vs. Glychr16.trna25	0.0754	21	0.0215	1	Do Not Test
	Glychr1.trna122 vs. Glychr1.trna75	0.041	21	0.0117	1	Do Not Test
	Glychr1.trna75 vs. Glychr1.trna16	0.502	21	0.143	1	Do Not Test
	Glychr1.trna75 vs. Glychr2.trna1	0.377	21	0.108	1	Do Not Test
	Glychr1.trna75 vs. Glychr1.trna61	0.247	21	0.0705	1	Do Not Test
	Glychr1.trna75 vs. Glychr1.trna2	0.245	21	0.0698	1	Do Not Test
	Glychr1.trna75 vs. Glychr1.trna75 mod	0.233	21	0.0665	1	Do Not Test
	Glychr1.trna75 vs. Glychr17.trna11	0.216	21	0.0617	1	Do Not Test
	Glychr1.trna75 vs. Glychr1.trna42	0.199	21	0.0567	1	Do Not Test
	Glychr1.trna75 vs. Glychr1.trna83	0.187	21	0.0533	1	Do Not Test
	Glychr1.trna75 vs. Glychr1.trna34	0.182	21	0.052	1	Do Not Test
	Glychr1.trna75 vs. Glychr1.random.trna2	0.168	21	0.048	1	Do Not Test
	Glychr1.trna75 vs. Glychr16.trna19	0.0887	21	0.0253	1	Do Not Test
	Glychr1.trna75 vs. Glychr1.trna102	0.0828	21	0.0236	1	Do Not Test
	Glychr1.trna75 vs. Glychr1.trna120	0.0683	21	0.0195	1	Do Not Test
	Glychr1.trna75 vs. Glychr6.trna80	0.0553	21	0.0158	1	Do Not Test
	Glychr1.trna75 vs. Glychr16.trna25	0.0344	21	0.00983	1	Do Not Test
	Glychr16.trna25 vs. Glychr1.trna16	0.467	21	0.133	1	Do Not Test
	Glychr16.trna25 vs. Glychr2.trna1	0.342	21	0.0978	1	Do Not Test
	Glychr16.trna25 vs. Glychr1.trna61	0.212	21	0.0606	1	Do Not Test
	Glychr16.trna25 vs. Glychr1.trna2	0.21	21	0.06	1	Do Not Test
	Glychr16.trna25 vs. Glychr1.trna75 mod	0.199	21	0.0567	1	Do Not Test
	Glychr16.trna25 vs. Glychr17.trna11	0.182	21	0.0518	1	Do Not Test
	Glychr16.trna25 vs. Glychr1.trna42	0.164	21	0.0469	1	Do Not Test
	Glychr16.trna25 vs. Glychr1.trna83	0.152	21	0.0435	1	Do Not Test
	Glychr16.trna25 vs. Glychr1.trna34	0.148	21	0.0422	1	Do Not Test
	Glychr16.trna25 vs. Glychr1.random.trna2	0.134	21	0.0382	1	Do Not Test
	Glychr16.trna25 vs. Glychr16.trna19	0.0542	21	0.0155	1	Do Not Test
	Glychr16.trna25 vs. Glychr1.trna102	0.0483	21	0.0138	1	Do Not Test
	Glychr16.trna25 vs. Glychr1.trna120	0.0339	21	0.00967	1	Do Not Test
	Glychr16.trna25 vs. Glychr6.trna80	0.0209	21	0.00597	1	Do Not Test
	Glychr6.trna80 vs. Glychr1.trna16	0.446	21	0.127	1	Do Not Test
	Glychr6.trna80 vs. Glychr2.trna1	0.321	21	0.0918	1	Do Not Test
	Glychr6.trna80 vs. Glychr1.trna61	0.191	21	0.0547	1	Do Not Test
	Glychr6.trna80 vs. Glychr1.trna2	0.189	21	0.054	1	Do Not Test
	Glychr6.trna80 vs. Glychr1.trna75 mod	0.178	21	0.0507	1	Do Not Test
	Glychr6.trna80 vs. Glychr17.trna11	0.161	21	0.0459	1	Do Not Test
	Glychr6.trna80 vs. Glychr1.trna42	0.143	21	0.0409	1	Do Not Test
	Glychr6.trna80 vs. Glychr1.trna83	0.131	21	0.0375	1	Do Not Test
	Glychr6.trna80 vs. Glychr1.trna34	0.127	21	0.0362	1	Do Not Test
	Glychr6.trna80 vs. Glychr1.random.trna2	0.113	21	0.0322	1	Do Not Test
	Glychr6.trna80 vs. Glychr16.trna19	0.0333	21	0.00952	1	Do Not Test
	Glychr6.trna80 vs. Glychr1.trna102	0.0274	21	0.00784	1	Do Not Test
	Glychr6.trna80 vs. Glychr1.trna120	0.013	21	0.00371	1	Do Not Test
	Glychr1.trna120 vs. Glychr1.trna16	0.433	21	0.124	1	Do Not Test
	Glychr1.trna120 vs. Glychr2.trna1	0.308	21	0.0881	1	Do Not Test
	Glychr1.trna120 vs. Glychr1.trna61	0.178	21	0.051	1	Do Not Test
	Glychr1.trna120 vs. Glychr1.trna2	0.176	21	0.0503	1	Do Not Test
	Glychr1.trna120 vs. Glychr1.trna75 mod	0.165	21	0.047	1	Do Not Test
	Glychr1.trna120 vs. Glychr17.trna11	0.148	21	0.0422	1	Do Not Test
	Glychr1.trna120 vs. Glychr1.trna42	0.13	21	0.0372	1	Do Not Test
	Glychr1.trna120 vs. Glychr1.trna83	0.118	21	0.0338	1	Do Not Test
	Glychr1.trna120 vs. Glychr1.trna34	0.114	21	0.0325	1	Do Not Test
	Glychr1.trna120 vs. Glychr1.random.trna2	0.0999	21	0.0285	1	Do Not Test
	Glychr1.trna120 vs. Glychr16.trna19	0.0204	21	0.00581	1	Do Not Test
	Glychr1.trna120 vs. Glychr1.trna102	0.0145	21	0.00413	1	Do Not Test
	Glychr1.trna102 vs. Glychr1.trna16	0.419	21	0.12	1	Do Not Test
	Glychr1.trna102 vs. Glychr2.trna1	0.294	21	0.084	1	Do Not Test
	Glychr1.trna102 vs. Glychr1.trna61	0.164	21	0.0468	1	Do Not Test
	Glychr1.trna102 vs. Glychr1.trna2	0.162	21	0.0462	1	Do Not Test
	Glychr1.trna102 vs. Glychr1.trna75 mod	0.15	21	0.0429	1	Do Not Test
	Glychr1.trna102 vs. Glychr17.trna11	0.133	21	0.038	1	Do Not Test
	Glychr1.trna102 vs. Glychr1.trna42	0.116	21	0.0331	1	Do Not Test
	Glychr1.trna102 vs. Glychr1.trna83	0.104	21	0.0297	1	Do Not Test
	Glychr1.trna102 vs. Glychr1.trna34	0.0994	21	0.0284	1	Do Not Test
	Glychr1.trna102 vs. Glychr1.random.trna2	0.0854	21	0.0244	1	Do Not Test
	Glychr1.trna102 vs. Glychr16.trna19	0.0059	21	0.00168	1	Do Not Test
	Glychr16.trna19 vs. Glychr1.trna16	0.413	21	0.118	1	Do Not Test
	Glychr16.trna19 vs. Glychr2.trna1	0.288	21	0.0823	1	Do Not Test
	Glychr16.trna19 vs. Glychr1.trna61	0.158	21	0.0452	1	Do Not Test
	Glychr16.trna19 vs. Glychr1.trna2	0.156	21	0.0445	1	Do Not Test
	Glychr16.trna19 vs. Glychr1.trna75 mod	0.144	21	0.0412	1	Do Not Test
	Glychr16.trna19 vs. Glychr17.trna11	0.127	21	0.0364	1	Do Not Test
	Glychr16.trna19 vs. Glychr1.trna42	0.11	21	0.0314	1	Do Not Test
	Glychr16.trna19 vs. Glychr1.trna83	0.098	21	0.028	1	Do Not Test
	Glychr16.trna19 vs. Glychr1.trna34	0.0935	21	0.0267	1	Do Not Test
	Glychr16.trna19 vs. Glychr1.random.trna2	0.0795	21	0.0227	1	Do Not Test
	Glychr1.random.trna2 vs. Glychr1.trna16	0.334	21	0.0952	1	Do Not Test
	Glychr1.random.trna2 vs. Glychr2.trna1	0.209	21	0.0596	1	Do Not Test
	Glychr1.random.trna2 vs. Glychr1.trna61	0.0786	21	0.0224	1	Do Not Test
	Glychr1.random.trna2 vs. Glychr1.trna2	0.0763	21	0.0218	1	Do Not Test
	Glychr1.random.trna2 vs. Glychr1.trna75 mod	0.0648	21	0.0185	1	Do Not Test
	Glychr1.random.trna2 vs. Glychr17.trna11	0.0478	21	0.0136	1	Do Not Test
	Glychr1.random.trna2 vs. Glychr1.trna42	0.0304	21	0.00868	1	Do Not Test
	Glychr1.random.trna2 vs. Glychr1.trna83	0.0185	21	0.00528	1	Do Not Test
	Glychr1.random.trna2 vs. Glychr1.trna34	0.014	21	0.004	1	Do Not Test
	Glychr1.trna34 vs. Glychr1.trna16	0.32	21	0.0912	1	Do Not Test
	Glychr1.trna34 vs. Glychr2.trna1	0.195	21	0.0556	1	Do Not Test
	Glychr1.trna34 vs. Glychr1.trna61	0.0646	21	0.0185	1	Do Not Test
	Glychr1.trna34 vs. Glychr1.trna2	0.0623	21	0.0178	1	Do Not Test
	Glychr1.trna34 vs. Glychr1.trna75 mod	0.0508	21	0.0145	1	Do Not Test
	Glychr1.trna34 vs. Glychr17.trna11	0.0338	21	0.00965	1	Do Not Test
	Glychr1.trna34 vs. Glychr1.trna42	0.0164	21	0.00469	1	Do Not Test
	Glychr1.trna34 vs. Glychr1.trna83	0.00449	21	0.00128	1	Do Not Test
	Glychr1.trna83 vs. Glychr1.trna16	0.315	21	0.09	1	Do Not Test
	Glychr1.trna83 vs. Glychr2.trna1	0.19	21	0.0543	1	Do Not Test
	Glychr1.trna83 vs. Glychr1.trna61	0.0601	21	0.0172	1	Do Not Test
	Glychr1.trna83 vs. Glychr1.trna2	0.0578	21	0.0165	1	Do Not Test
	Glychr1.trna83 vs. Glychr1.trna75 mod	0.0463	21	0.0132	1	Do Not Test
	Glychr1.trna83 vs. Glychr17.trna11	0.0293	21	0.00837	1	Do Not Test
	Glychr1.trna83 vs. Glychr1.trna42	0.0119	21	0.0034	1	Do Not Test
	Glychr1.trna42 vs. Glychr1.trna16	0.303	21	0.0865	1	Do Not Test
	Glychr1.trna42 vs. Glychr2.trna1	0.178	21	0.0509	1	Do Not Test
	Glychr1.trna42 vs. Glychr1.trna61	0.0482	21	0.0138	1	Do Not Test
	Glychr1.trna42 vs. Glychr1.trna2	0.0459	21	0.0131	1	Do Not Test
	Glychr1.trna42 vs. Glychr1.trna75 mod	0.0344	21	0.00982	1	Do Not Test
	Glychr1.trna42 vs. Glychr17.trna11	0.0174	21	0.00497	1	Do Not Test
	Glychr17.trna11 vs. Glychr1.trna16	0.286	21	0.0816	1	Do Not Test
	Glychr17.trna11 vs. Glychr2.trna1	0.161	21	0.0459	1	Do Not Test
	Glychr17.trna11 vs. Glychr1.trna61	0.0308	21	0.0088	1	Do Not Test
	Glychr17.trna11 vs. Glychr1.trna2	0.0285	21	0.00815	1	Do Not Test
	Glychr17.trna11 vs. Glychr1.trna75 mod	0.017	21	0.00485	1	Do Not Test
	Glychr1.trna75 mod vs. Glychr1.trna16	0.269	21	0.0767	1	Do Not Test
	Glychr1.trna75 mod vs. Glychr2.trna1	0.144	21	0.0411	1	Do Not Test
	Glychr1.trna75 mod vs. Glychr1.trna61	0.0138	21	0.00395	1	Do Not Test
	Glychr1.trna75 mod vs. Glychr1.trna2	0.0115	21	0.00329	1	Do Not Test
	Glychr1.trna2 vs. Glychr1.trna16	0.257	21	0.0734	1	Do Not Test
	Glychr1.trna2 vs. Glychr2.trna1	0.132	21	0.0378	1	Do Not Test
	Glychr1.trna2 vs. Glychr1.trna61	0.00229	21	0.000653	1	Do Not Test
	Glychr1.trna61 vs. Glychr1.trna16	0.255	21	0.0728	1	Do Not Test
	Glychr1.trna61 vs. Glychr2.trna1	0.13	21	0.0371	1	Do Not Test
	Glychr2.trna1 vs. Glychr1.trna16	0.125	21	0.0357	1	Do Not Test
	A result of "Do Not Test" occurs for a comparison when no significant difference is found between two means that enclose that comparison. For example, if you had four means sorted in order, and found no difference between means 4 vs. 2, then you would not test 4 vs. 3 and 3 vs. 2, but still test 4 vs. 1 and 3 vs. 1 (4 vs. 3 and 3 vs. 2 are enclosed by 4 vs. 2: 4 3 2 1). Note that not testing the …

## Sheet: Trp-TGA
	Normality Test (Shapiro-Wilk):	Passed	(P = 0.598)
	Equal Variance Test (Brown-Forsythe):	Failed	(P < 0.050)
	Group Name	N	Missing	Mean	Std Dev	SEM
1	TrpTGAchr17.trna39	4	0	16.934	2.209	1.105
2	TrpTGAchr17.trna10	4	0	12.679	0.118	0.0591
3	TrpTGAchr6.trna171	4	0	9.748	1.702	0.851
4	TrpTGAchr12.trna6	4	0	9.865	6.228	3.114
5	TrpTGAchr7.trna3	4	0	8.078	2.996	1.498
6	TrpTGAchr7.trna31	4	0	1.413	0.641	0.32
	Source of Variation	DF	SS	MS	F	P
	Between Groups	5	529.982	105.996	11.363	<0.001
	Residual	18	167.915	9.329
	Total	23	697.896
	The differences in the mean values among the treatment groups are greater than would be expected by chance; there is a statistically significant difference (P = <0.001).
	Power of performed test with alpha = 0.050: 0.999
	All Pairwise Multiple Comparison Procedures (Tukey Test):
	Comparisons for factor:
	Comparison	Diff of Means	p	q	P	P<0.050
	TrpTGAchr17.trna39 vs. TrpTGAchr7.trna31	15.521	6	10.164	<0.001	Yes
	TrpTGAchr17.trna39 vs. TrpTGAchr7.trna3	8.856	6	5.799	0.008	Yes
	TrpTGAchr17.trna39 vs. TrpTGAchr6.trna171	7.187	6	4.706	0.037	Yes
	TrpTGAchr17.trna39 vs. TrpTGAchr12.trna6	7.07	6	4.629	0.041	Yes
	TrpTGAchr17.trna39 vs. TrpTGAchr17.trna10	4.256	6	2.787	0.395	No
	TrpTGAchr17.trna10 vs. TrpTGAchr7.trna31	11.266	6	7.377	<0.001	Yes
	TrpTGAchr17.trna10 vs. TrpTGAchr7.trna3	4.6	6	3.012	0.316	No
	TrpTGAchr17.trna10 vs. TrpTGAchr6.trna171	2.931	6	1.919	0.751	Do Not Test
	TrpTGAchr17.trna10 vs. TrpTGAchr12.trna6	2.814	6	1.843	0.78	Do Not Test
	TrpTGAchr12.trna6 vs. TrpTGAchr7.trna31	8.452	6	5.534	0.011	Yes
	TrpTGAchr12.trna6 vs. TrpTGAchr7.trna3	1.786	6	1.17	0.959	Do Not Test
	TrpTGAchr12.trna6 vs. TrpTGAchr6.trna171	0.117	6	0.0766	1	Do Not Test
	TrpTGAchr6.trna171 vs. TrpTGAchr7.trna31	8.335	6	5.458	0.012	Yes
	TrpTGAchr6.trna171 vs. TrpTGAchr7.trna3	1.669	6	1.093	0.969	Do Not Test
	TrpTGAchr7.trna3 vs. TrpTGAchr7.trna31	6.665	6	4.365	0.06	No
	A result of "Do Not Test" occurs for a comparison when no significant difference is found between two means that enclose that comparison. For example, if you had four means sorted in order, and found no difference between means 4 vs. 2, then you would not test 4 vs. 3 and 3 vs. 2, but still test 4 vs. 1 and 3 vs. 1 (4 vs. 3 and 3 vs. 2 are enclosed by 4 vs. 2: 4 3 2 1). Note that not testing the …

## Sheet: Trp-TAG
	Normality Test (Shapiro-Wilk):	Failed	(P < 0.050)
	Equal Variance Test (Brown-Forsythe):	Passed	(P = 0.661)
	Group Name	N	Missing	Mean	Std Dev	SEM
1	TrpTAGchr17.trna39	6	2	233.262	37.686	18.843
2	TrpTAGchr17.trna10	6	2	277.627	52.522	26.261
3	TrpTAGchr6.trna171	7	2	258.585	22.3	9.973
4	TrpTAGchr12.trna6	7	5	206.27	26.236	18.551
5	TrpTAGchr7.trna3	7	4	185.231	40.695	23.495
6	TrpTAGchr7.trna31	7	4	2.228	0.631	0.364
	Source of Variation	DF	SS	MS	F	P
	Between Groups	5	163173	32634.6	26.422	<0.001
	Residual	15	18526.8	1235.12
	Total	20	181700
	The differences in the mean values among the treatment groups are greater than would be expected by chance; there is a statistically significant difference (P = <0.001).
	Power of performed test with alpha = 0.050: 1.000
	All Pairwise Multiple Comparison Procedures (Tukey Test):
	Comparisons for factor:
	Comparison	Diff of Means	p	q	P	P<0.050
	TrpTAGchr17.trna10 vs. TrpTAGchr7.trna31	275.399	6	14.51	<0.001	Yes
	TrpTAGchr17.trna10 vs. TrpTAGchr7.trna3	92.396	6	4.868	0.035	Yes
	TrpTAGchr17.trna10 vs. TrpTAGchr12.trna6	71.357	6	3.316	0.236	No
	TrpTAGchr17.trna10 vs. TrpTAGchr17.trna39	44.365	6	2.525	0.503	Do Not Test
	TrpTAGchr17.trna10 vs. TrpTAGchr6.trna171	19.043	6	1.142	0.962	Do Not Test
	TrpTAGchr6.trna171 vs. TrpTAGchr7.trna31	256.356	6	14.126	<0.001	Yes
	TrpTAGchr6.trna171 vs. TrpTAGchr7.trna3	73.353	6	4.042	0.101	No
	TrpTAGchr6.trna171 vs. TrpTAGchr12.trna6	52.314	6	2.516	0.506	Do Not Test
	TrpTAGchr6.trna171 vs. TrpTAGchr17.trna39	25.323	6	1.519	0.884	Do Not Test
	TrpTAGchr17.trna39 vs. TrpTAGchr7.trna31	231.033	6	12.172	<0.001	Yes
	TrpTAGchr17.trna39 vs. TrpTAGchr7.trna3	48.03	6	2.531	0.5	Do Not Test
	TrpTAGchr17.trna39 vs. TrpTAGchr12.trna6	26.992	6	1.254	0.944	Do Not Test
	TrpTAGchr12.trna6 vs. TrpTAGchr7.trna31	204.042	6	8.994	<0.001	Yes
	TrpTAGchr12.trna6 vs. TrpTAGchr7.trna3	21.039	6	0.927	0.984	Do Not Test
	TrpTAGchr7.trna3 vs. TrpTAGchr7.trna31	183.003	6	9.019	<0.001	Yes
	A result of "Do Not Test" occurs for a comparison when no significant difference is found between two means that enclose that comparison. For example, if you had four means sorted in order, and found no difference between means 4 vs. 2, then you would not test 4 vs. 3 and 3 vs. 2, but still test 4 vs. 1 and 3 vs. 1 (4 vs. 3 and 3 vs. 2 are enclosed by 4 vs. 2: 4 3 2 1). Note that not testing the …

## Sheet: Arg-TGA
	Normality Test (Shapiro-Wilk):	Failed	(P < 0.050)
	Equal Variance Test (Brown-Forsythe):	Failed	(P < 0.050)
	Group Name	N	Missing	Mean	Std Dev	SEM
	ArgTGAchr6.trna115	9	4	23.687	6.614	2.958
1	ArgTGAchr17.trna21	9	6	180.131	50.359	29.075
2	ArgTGAchr6.trna4	9	4	169.813	40.029	17.902
3	ArgTGAchr17.trna17	9	4	215.598	62.242	27.836
4	ArgTGAchr17.trna16	9	6	196.627	14.871	8.586
5	ArgTGAchr17.trna3/nointron	9	4	245.999	62.853	28.109
6	ArgTGAchr6.trna3	9	5	181.705	56.553	28.277
7	ArgTGAchr9.trna6	9	4	231.47	53.896	24.103
8	ArgTGAchr9.trna6/nointron	9	4	286.31	63.15	28.242
9	ArgTGAchr17.trna19	9	4	267.463	51.205	22.899
10	ArgTGAchr6.trna1151	9	5	234.171	39.057	19.528
11	ArgTGAchr11.trna3	9	4	219.515	55.029	24.61
12	ArgTGAchr16.trna3	9	4	245.46	51.506	23.034
13	ArgTGAchr7.trna5	9	4	232.561	56.065	25.073
14	ArgTGAchr9.trna5	9	4	9.579	10.624	4.751
15	ArgTGAchr1.trna10	9	4	253.907	70.601	31.574
16	ArgTGAchr1.trna10/nointron	9	4	216.21	39.444	17.64
17	ArgTGAchr1.trna79	9	4	122.296	73.083	32.684
18	ArgTGAchr6.trna52	9	4	4.01	6.391	2.858
19	ArgTGAchr6.trna52/nointron	9	4	102.84	26.529	11.864
20	ArgTGAchr16.trna13	9	4	9.906	13.018	5.822
21	ArgTGAchr15.trna4	9	4	152.921	83.744	37.451
22	ArgTGAchr17.trna3	9	5	218.185	68.953	34.477
23	ArgTGAchr5.trna4	7	4	0.797	0.286	0.165
24	ArgTGAchr3.trna8	9	6	159.567	67.998	39.259
25	ArgTGAchr6.trna6	9	4	3.155	1.811	0.81
26	ArgTGAchr6.trna6	9	5	116.304	50.555	25.278
27	ArgTGAchr6.trna115	9	5	1.344	0.83	0.415
28	ArgTGAchr17.trna3	9	5	211.348	68.164	34.082
29	ArgTGAchr17.trna3/nointron	9	5	181.215	44.652	22.326
	Source of Variation	DF	SS	MS	F	P
	Between Groups	29	1.18193e+06	40756.3	16.351	<0.001
	Residual	105	261725	2492.62
	Total	134	1.44366e+06
	The differences in the mean values among the treatment groups are greater than would be expected by chance; there is a statistically significant difference (P = <0.001).
	Power of performed test with alpha = 0.050: 1.000
	All Pairwise Multiple Comparison Procedures (Tukey Test):
	Comparisons for factor:
	Comparison	Diff of Means	p	q	P	P<0.050
	ArgTGAchr9.trna6/nointron vs. ArgTGAchr5.trna4	285.513	30	11.074	<0.001	Yes
	ArgTGAchr9.trna6/nointron vs. ArgTGAchr6.trna115	284.967	30	12.033	<0.001	Yes
	ArgTGAchr9.trna6/nointron vs. ArgTGAchr6.trna6	283.155	30	12.682	<0.001	Yes
	ArgTGAchr9.trna6/nointron vs. ArgTGAchr6.trna52	282.3	30	12.644	<0.001	Yes
	ArgTGAchr9.trna6/nointron vs. ArgTGAchr9.trna5	276.731	30	12.394	<0.001	Yes
	ArgTGAchr9.trna6/nointron vs. ArgTGAchr16.trna13	276.404	30	12.379	<0.001	Yes
	ArgTGAchr9.trna6/nointron vs. ArgTGAchr6.trna115	262.623	30	11.762	<0.001	Yes
	ArgTGAchr9.trna6/nointron vs. ArgTGAchr6.trna52/nointron	183.47	30	8.217	<0.001	Yes
	ArgTGAchr9.trna6/nointron vs. ArgTGAchr6.trna6	170.006	30	7.179	<0.001	Yes
	ArgTGAchr9.trna6/nointron vs. ArgTGAchr1.trna79	164.014	30	7.346	<0.001	Yes
	ArgTGAchr9.trna6/nointron vs. ArgTGAchr15.trna4	133.389	30	5.974	0.015	Yes
	ArgTGAchr9.trna6/nointron vs. ArgTGAchr3.trna8	126.743	30	4.916	0.144	No
	ArgTGAchr9.trna6/nointron vs. ArgTGAchr6.trna4	116.498	30	5.218	0.081	Do Not Test
	ArgTGAchr9.trna6/nointron vs. ArgTGAchr17.trna21	106.179	30	4.118	0.466	Do Not Test
	ArgTGAchr9.trna6/nointron vs. ArgTGAchr17.trna3/nointron	105.095	30	4.438	0.31	Do Not Test
	ArgTGAchr9.trna6/nointron vs. ArgTGAchr6.trna3	104.606	30	4.417	0.319	Do Not Test
	ArgTGAchr9.trna6/nointron vs. ArgTGAchr17.trna16	89.683	30	3.479	0.797	Do Not Test
	ArgTGAchr9.trna6/nointron vs. ArgTGAchr17.trna3	74.962	30	3.165	0.909	Do Not Test
	ArgTGAchr9.trna6/nointron vs. ArgTGAchr17.trna17	70.712	30	3.167	0.908	Do Not Test
	ArgTGAchr9.trna6/nointron vs. ArgTGAchr1.trna10/nointron	70.1	30	3.14	0.916	Do Not Test
	ArgTGAchr9.trna6/nointron vs. ArgTGAchr17.trna3	68.125	30	2.877	0.967	Do Not Test
	ArgTGAchr9.trna6/nointron vs. ArgTGAchr11.trna3	66.795	30	2.992	0.949	Do Not Test
	ArgTGAchr9.trna6/nointron vs. ArgTGAchr9.trna6	54.841	30	2.456	0.996	Do Not Test
	ArgTGAchr9.trna6/nointron vs. ArgTGAchr7.trna5	53.749	30	2.407	0.997	Do Not Test
	ArgTGAchr9.trna6/nointron vs. ArgTGAchr6.trna1151	52.139	30	2.202	0.999	Do Not Test
	ArgTGAchr9.trna6/nointron vs. ArgTGAchr16.trna3	40.851	30	1.83	1	Do Not Test
	ArgTGAchr9.trna6/nointron vs. ArgTGAchr17.trna3/nointron	40.311	30	1.805	1	Do Not Test
	ArgTGAchr9.trna6/nointron vs. ArgTGAchr1.trna10	32.403	30	1.451	1	Do Not Test
	ArgTGAchr9.trna6/nointron vs. ArgTGAchr17.trna19	18.848	30	0.844	1	Do Not Test
	ArgTGAchr17.trna19 vs. ArgTGAchr5.trna4	266.665	30	10.343	<0.001	Yes
	ArgTGAchr17.trna19 vs. ArgTGAchr6.trna115	266.119	30	11.237	<0.001	Yes
	ArgTGAchr17.trna19 vs. ArgTGAchr6.trna6	264.307	30	11.838	<0.001	Yes
	ArgTGAchr17.trna19 vs. ArgTGAchr6.trna52	263.452	30	11.799	<0.001	Yes
	ArgTGAchr17.trna19 vs. ArgTGAchr9.trna5	257.883	30	11.55	<0.001	Yes
	ArgTGAchr17.trna19 vs. ArgTGAchr16.trna13	257.556	30	11.535	<0.001	Yes
	ArgTGAchr17.trna19 vs. ArgTGAchr6.trna115	243.776	30	10.918	<0.001	Yes
	ArgTGAchr17.trna19 vs. ArgTGAchr6.trna52/nointron	164.623	30	7.373	<0.001	Yes
	ArgTGAchr17.trna19 vs. ArgTGAchr6.trna6	151.159	30	6.383	0.006	Yes
	ArgTGAchr17.trna19 vs. ArgTGAchr1.trna79	145.167	30	6.502	0.004	Yes
	ArgTGAchr17.trna19 vs. ArgTGAchr15.trna4	114.542	30	5.13	0.097	No
	ArgTGAchr17.trna19 vs. ArgTGAchr3.trna8	107.895	30	4.185	0.431	Do Not Test
	ArgTGAchr17.trna19 vs. ArgTGAchr6.trna4	97.65	30	4.373	0.339	Do Not Test
	ArgTGAchr17.trna19 vs. ArgTGAchr17.trna21	87.332	30	3.387	0.835	Do Not Test
	ArgTGAchr17.trna19 vs. ArgTGAchr17.trna3/nointron	86.247	30	3.642	0.72	Do Not Test
	ArgTGAchr17.trna19 vs. ArgTGAchr6.trna3	85.758	30	3.621	0.73	Do Not Test
	ArgTGAchr17.trna19 vs. ArgTGAchr17.trna16	70.836	30	2.748	0.981	Do Not Test
	ArgTGAchr17.trna19 vs. ArgTGAchr17.trna3	56.114	30	2.369	0.998	Do Not Test
	ArgTGAchr17.trna19 vs. ArgTGAchr17.trna17	51.864	30	2.323	0.998	Do Not Test
	ArgTGAchr17.trna19 vs. ArgTGAchr1.trna10/nointron	51.253	30	2.295	0.999	Do Not Test
	ArgTGAchr17.trna19 vs. ArgTGAchr17.trna3	49.277	30	2.081	1	Do Not Test
	ArgTGAchr17.trna19 vs. ArgTGAchr11.trna3	47.948	30	2.147	1	Do Not Test
	ArgTGAchr17.trna19 vs. ArgTGAchr9.trna6	35.993	30	1.612	1	Do Not Test
	ArgTGAchr17.trna19 vs. ArgTGAchr7.trna5	34.901	30	1.563	1	Do Not Test
	ArgTGAchr17.trna19 vs. ArgTGAchr6.trna1151	33.292	30	1.406	1	Do Not Test
	ArgTGAchr17.trna19 vs. ArgTGAchr16.trna3	22.003	30	0.985	1	Do Not Test
	ArgTGAchr17.trna19 vs. ArgTGAchr17.trna3/nointron	21.464	30	0.961	1	Do Not Test
	ArgTGAchr17.trna19 vs. ArgTGAchr1.trna10	13.555	30	0.607	1	Do Not Test
	ArgTGAchr1.trna10 vs. ArgTGAchr5.trna4	253.11	30	9.817	<0.001	Yes
	ArgTGAchr1.trna10 vs. ArgTGAchr6.trna115	252.564	30	10.665	<0.001	Yes
	ArgTGAchr1.trna10 vs. ArgTGAchr6.trna6	250.752	30	11.231	<0.001	Yes
	ArgTGAchr1.trna10 vs. ArgTGAchr6.trna52	249.897	30	11.192	<0.001	Yes
	ArgTGAchr1.trna10 vs. ArgTGAchr9.trna5	244.328	30	10.943	<0.001	Yes
	ArgTGAchr1.trna10 vs. ArgTGAchr16.trna13	244.001	30	10.928	<0.001	Yes
	ArgTGAchr1.trna10 vs. ArgTGAchr6.trna115	230.22	30	10.311	<0.001	Yes
	ArgTGAchr1.trna10 vs. ArgTGAchr6.trna52/nointron	151.067	30	6.766	0.002	Yes
	ArgTGAchr1.trna10 vs. ArgTGAchr6.trna6	137.603	30	5.81	0.023	Yes
	ArgTGAchr1.trna10 vs. ArgTGAchr1.trna79	131.611	30	5.895	0.019	Yes
	ArgTGAchr1.trna10 vs. ArgTGAchr15.trna4	100.986	30	4.523	0.274	Do Not Test
	ArgTGAchr1.trna10 vs. ArgTGAchr3.trna8	94.34	30	3.659	0.712	Do Not Test
	ArgTGAchr1.trna10 vs. ArgTGAchr6.trna4	84.094	30	3.766	0.656	Do Not Test
	ArgTGAchr1.trna10 vs. ArgTGAchr17.trna21	73.776	30	2.862	0.969	Do Not Test
	ArgTGAchr1.trna10 vs. ArgTGAchr17.trna3/nointron	72.692	30	3.07	0.933	Do Not Test
	ArgTGAchr1.trna10 vs. ArgTGAchr6.trna3	72.203	30	3.049	0.937	Do Not Test
	ArgTGAchr1.trna10 vs. ArgTGAchr17.trna16	57.28	30	2.222	0.999	Do Not Test
	ArgTGAchr1.trna10 vs. ArgTGAchr17.trna3	42.559	30	1.797	1	Do Not Test
	ArgTGAchr1.trna10 vs. ArgTGAchr17.trna17	38.309	30	1.716	1	Do Not Test
	ArgTGAchr1.trna10 vs. ArgTGAchr1.trna10/nointron	37.697	30	1.688	1	Do Not Test
	ArgTGAchr1.trna10 vs. ArgTGAchr17.trna3	35.722	30	1.508	1	Do Not Test
	ArgTGAchr1.trna10 vs. ArgTGAchr11.trna3	34.392	30	1.54	1	Do Not Test
	ArgTGAchr1.trna10 vs. ArgTGAchr9.trna6	22.437	30	1.005	1	Do Not Test
	ArgTGAchr1.trna10 vs. ArgTGAchr7.trna5	21.346	30	0.956	1	Do Not Test
	ArgTGAchr1.trna10 vs. ArgTGAchr6.trna1151	19.736	30	0.833	1	Do Not Test
	ArgTGAchr1.trna10 vs. ArgTGAchr16.trna3	8.448	30	0.378	1	Do Not Test
	ArgTGAchr1.trna10 vs. ArgTGAchr17.trna3/nointron	7.908	30	0.354	1	Do Not Test
	ArgTGAchr17.trna3/nointron vs. ArgTGAchr5.trna4	245.202	30	9.511	<0.001	Yes
	ArgTGAchr17.trna3/nointron vs. ArgTGAchr6.trna115	244.655	30	10.331	<0.001	Yes
	ArgTGAchr17.trna3/nointron vs. ArgTGAchr6.trna6	242.844	30	10.876	<0.001	Yes
	ArgTGAchr17.trna3/nointron vs. ArgTGAchr6.trna52	241.988	30	10.838	<0.001	Yes
	ArgTGAchr17.trna3/nointron vs. ArgTGAchr9.trna5	236.42	30	10.589	<0.001	Yes
	ArgTGAchr17.trna3/nointron vs. ArgTGAchr16.trna13	236.093	30	10.574	<0.001	Yes
	ArgTGAchr17.trna3/nointron vs. ArgTGAchr6.trna115	222.312	30	9.957	<0.001	Yes
	ArgTGAchr17.trna3/nointron vs. ArgTGAchr6.trna52/nointron	143.159	30	6.412	0.005	Yes
	ArgTGAchr17.trna3/nointron vs. ArgTGAchr6.trna6	129.695	30	5.477	0.048	Yes
	ArgTGAchr17.trna3/nointron vs. ArgTGAchr1.trna79	123.703	30	5.54	0.041	Yes
	ArgTGAchr17.trna3/nointron vs. ArgTGAchr15.trna4	93.078	30	4.169	0.44	Do Not Test
	ArgTGAchr17.trna3/nointron vs. ArgTGAchr3.trna8	86.432	30	3.352	0.848	Do Not Test
	ArgTGAchr17.trna3/nointron vs. ArgTGAchr6.trna4	76.186	30	3.412	0.825	Do Not Test
	ArgTGAchr17.trna3/nointron vs. ArgTGAchr17.trna21	65.868	30	2.555	0.993	Do Not Test
	ArgTGAchr17.trna3/nointron vs. ArgTGAchr17.trna3/nointron	64.784	30	2.736	0.982	Do Not Test
	ArgTGAchr17.trna3/nointron vs. ArgTGAchr6.trna3	64.294	30	2.715	0.984	Do Not Test
	ArgTGAchr17.trna3/nointron vs. ArgTGAchr17.trna16	49.372	30	1.915	1	Do Not Test
	ArgTGAchr17.trna3/nointron vs. ArgTGAchr17.trna3	34.65	30	1.463	1	Do Not Test
	ArgTGAchr17.trna3/nointron vs. ArgTGAchr17.trna17	30.401	30	1.362	1	Do Not Test
	ArgTGAchr17.trna3/nointron vs. ArgTGAchr1.trna10/nointron	29.789	30	1.334	1	Do Not Test
	ArgTGAchr17.trna3/nointron vs. ArgTGAchr17.trna3	27.814	30	1.174	1	Do Not Test
	ArgTGAchr17.trna3/nointron vs. ArgTGAchr11.trna3	26.484	30	1.186	1	Do Not Test
	ArgTGAchr17.trna3/nointron vs. ArgTGAchr9.trna6	14.529	30	0.651	1	Do Not Test
	ArgTGAchr17.trna3/nointron vs. ArgTGAchr7.trna5	13.438	30	0.602	1	Do Not Test
	ArgTGAchr17.trna3/nointron vs. ArgTGAchr6.trna1151	11.828	30	0.499	1	Do Not Test
	ArgTGAchr17.trna3/nointron vs. ArgTGAchr16.trna3	0.539	30	0.0242	1	Do Not Test
	ArgTGAchr16.trna3 vs. ArgTGAchr5.trna4	244.662	30	9.49	<0.001	Yes
	ArgTGAchr16.trna3 vs. ArgTGAchr6.trna115	244.116	30	10.308	<0.001	Yes
	ArgTGAchr16.trna3 vs. ArgTGAchr6.trna6	242.304	30	10.852	<0.001	Yes
	ArgTGAchr16.trna3 vs. ArgTGAchr6.trna52	241.449	30	10.814	<0.001	Yes
	ArgTGAchr16.trna3 vs. ArgTGAchr9.trna5	235.88	30	10.564	<0.001	Yes
	ArgTGAchr16.trna3 vs. ArgTGAchr16.trna13	235.553	30	10.55	<0.001	Yes
	ArgTGAchr16.trna3 vs. ArgTGAchr6.trna115	221.773	30	9.933	<0.001	Yes
	ArgTGAchr16.trna3 vs. ArgTGAchr6.trna52/nointron	142.619	30	6.388	0.006	Yes
	ArgTGAchr16.trna3 vs. ArgTGAchr6.trna6	129.155	30	5.454	0.05	Yes
	ArgTGAchr16.trna3 vs. ArgTGAchr1.trna79	123.164	30	5.516	0.044	Yes
	ArgTGAchr16.trna3 vs. ArgTGAchr15.trna4	92.539	30	4.145	0.452	Do Not Test
	ArgTGAchr16.trna3 vs. ArgTGAchr3.trna8	85.892	30	3.332	0.856	Do Not Test
	ArgTGAchr16.trna3 vs. ArgTGAchr6.trna4	75.647	30	3.388	0.835	Do Not Test
	ArgTGAchr16.trna3 vs. ArgTGAchr17.trna21	65.329	30	2.534	0.994	Do Not Test
	ArgTGAchr16.trna3 vs. ArgTGAchr17.trna3/nointron	64.244	30	2.713	0.984	Do Not Test
	ArgTGAchr16.trna3 vs. ArgTGAchr6.trna3	63.755	30	2.692	0.985	Do Not Test
	ArgTGAchr16.trna3 vs. ArgTGAchr17.trna16	48.833	30	1.894	1	Do Not Test
	ArgTGAchr16.trna3 vs. ArgTGAchr17.trna3	34.111	30	1.44	1	Do Not Test
	ArgTGAchr16.trna3 vs. ArgTGAchr17.trna17	29.861	30	1.337	1	Do Not Test
	ArgTGAchr16.trna3 vs. ArgTGAchr1.trna10/nointron	29.249	30	1.31	1	Do Not Test
	ArgTGAchr16.trna3 vs. ArgTGAchr17.trna3	27.274	30	1.152	1	Do Not Test
	ArgTGAchr16.trna3 vs. ArgTGAchr11.trna3	25.945	30	1.162	1	Do Not Test
	ArgTGAchr16.trna3 vs. ArgTGAchr9.trna6	13.99	30	0.627	1	Do Not Test
	ArgTGAchr16.trna3 vs. ArgTGAchr7.trna5	12.898	30	0.578	1	Do Not Test
	ArgTGAchr16.trna3 vs. ArgTGAchr6.trna1151	11.289	30	0.477	1	Do Not Test
	ArgTGAchr6.trna1151 vs. ArgTGAchr5.trna4	233.374	30	8.655	<0.001	Yes
	ArgTGAchr6.trna1151 vs. ArgTGAchr6.trna115	232.827	30	9.327	<0.001	Yes
	ArgTGAchr6.trna1151 vs. ArgTGAchr6.trna6	231.016	30	9.755	<0.001	Yes
	ArgTGAchr6.trna1151 vs. ArgTGAchr6.trna52	230.16	30	9.719	<0.001	Yes
	ArgTGAchr6.trna1151 vs. ArgTGAchr9.trna5	224.592	30	9.484	<0.001	Yes
	ArgTGAchr6.trna1151 vs. ArgTGAchr16.trna13	224.265	30	9.47	<0.001	Yes
	ArgTGAchr6.trna1151 vs. ArgTGAchr6.trna115	210.484	30	8.888	<0.001	Yes
	ArgTGAchr6.trna1151 vs. ArgTGAchr6.trna52/nointron	131.331	30	5.546	0.041	Yes
	ArgTGAchr6.trna1151 vs. ArgTGAchr6.trna6	117.867	30	4.722	0.201	No
	ArgTGAchr6.trna1151 vs. ArgTGAchr1.trna79	111.875	30	4.724	0.2	Do Not Test
	ArgTGAchr6.trna1151 vs. ArgTGAchr15.trna4	81.25	30	3.431	0.817	Do Not Test
	ArgTGAchr6.trna1151 vs. ArgTGAchr3.trna8	74.604	30	2.767	0.979	Do Not Test
	ArgTGAchr6.trna1151 vs. ArgTGAchr6.trna4	64.358	30	2.718	0.984	Do Not Test
	ArgTGAchr6.trna1151 vs. ArgTGAchr17.trna21	54.04	30	2.004	1	Do Not Test
	ArgTGAchr6.trna1151 vs. ArgTGAchr17.trna3/nointron	52.956	30	2.121	1	Do Not Test
	ArgTGAchr6.trna1151 vs. ArgTGAchr6.trna3	52.466	30	2.102	1	Do Not Test
	ArgTGAchr6.trna1151 vs. ArgTGAchr17.trna16	37.544	30	1.392	1	Do Not Test
	ArgTGAchr6.trna1151 vs. ArgTGAchr17.trna3	22.822	30	0.914	1	Do Not Test
	ArgTGAchr6.trna1151 vs. ArgTGAchr17.trna17	18.573	30	0.784	1	Do Not Test
	ArgTGAchr6.trna1151 vs. ArgTGAchr1.trna10/nointron	17.961	30	0.758	1	Do Not Test
	ArgTGAchr6.trna1151 vs. ArgTGAchr17.trna3	15.986	30	0.64	1	Do Not Test
	ArgTGAchr6.trna1151 vs. ArgTGAchr11.trna3	14.656	30	0.619	1	Do Not Test
	ArgTGAchr6.trna1151 vs. ArgTGAchr9.trna6	2.701	30	0.114	1	Do Not Test
	ArgTGAchr6.trna1151 vs. ArgTGAchr7.trna5	1.609	30	0.068	1	Do Not Test
	ArgTGAchr7.trna5 vs. ArgTGAchr5.trna4	231.764	30	8.989	<0.001	Yes
	ArgTGAchr7.trna5 vs. ArgTGAchr6.trna115	231.218	30	9.763	<0.001	Yes
	ArgTGAchr7.trna5 vs. ArgTGAchr6.trna6	229.406	30	10.275	<0.001	Yes
	ArgTGAchr7.trna5 vs. ArgTGAchr6.trna52	228.551	30	10.236	<0.001	Yes
	ArgTGAchr7.trna5 vs. ArgTGAchr9.trna5	222.982	30	9.987	<0.001	Yes
	ArgTGAchr7.trna5 vs. ArgTGAchr16.trna13	222.655	30	9.972	<0.001	Yes
	ArgTGAchr7.trna5 vs. ArgTGAchr6.trna115	208.874	30	9.355	<0.001	Yes
	ArgTGAchr7.trna5 vs. ArgTGAchr6.trna52/nointron	129.721	30	5.81	0.023	Yes
	ArgTGAchr7.trna5 vs. ArgTGAchr6.trna6	116.257	30	4.909	0.146	Do Not Test
	ArgTGAchr7.trna5 vs. ArgTGAchr1.trna79	110.266	30	4.939	0.138	Do Not Test
	ArgTGAchr7.trna5 vs. ArgTGAchr15.trna4	79.64	30	3.567	0.757	Do Not Test
	ArgTGAchr7.trna5 vs. ArgTGAchr3.trna8	72.994	30	2.831	0.973	Do Not Test
	ArgTGAchr7.trna5 vs. ArgTGAchr6.trna4	62.749	30	2.81	0.975	Do Not Test
	ArgTGAchr7.trna5 vs. ArgTGAchr17.trna21	52.431	30	2.034	1	Do Not Test
	ArgTGAchr7.trna5 vs. ArgTGAchr17.trna3/nointron	51.346	30	2.168	0.999	Do Not Test
	ArgTGAchr7.trna5 vs. ArgTGAchr6.trna3	50.857	30	2.147	1	Do Not Test
	ArgTGAchr7.trna5 vs. ArgTGAchr17.trna16	35.934	30	1.394	1	Do Not Test
	ArgTGAchr7.trna5 vs. ArgTGAchr17.trna3	21.213	30	0.896	1	Do Not Test
	ArgTGAchr7.trna5 vs. ArgTGAchr17.trna17	16.963	30	0.76	1	Do Not Test
	ArgTGAchr7.trna5 vs. ArgTGAchr1.trna10/nointron	16.351	30	0.732	1	Do Not Test
	ArgTGAchr7.trna5 vs. ArgTGAchr17.trna3	14.376	30	0.607	1	Do Not Test
	ArgTGAchr7.trna5 vs. ArgTGAchr11.trna3	13.047	30	0.584	1	Do Not Test
	ArgTGAchr7.trna5 vs. ArgTGAchr9.trna6	1.092	30	0.0489	1	Do Not Test
	ArgTGAchr9.trna6 vs. ArgTGAchr5.trna4	230.672	30	8.947	<0.001	Yes
	ArgTGAchr9.trna6 vs. ArgTGAchr6.trna115	230.126	30	9.717	<0.001	Yes
	ArgTGAchr9.trna6 vs. ArgTGAchr6.trna6	228.314	30	10.226	<0.001	Yes
	ArgTGAchr9.trna6 vs. ArgTGAchr6.trna52	227.459	30	10.187	<0.001	Yes
	ArgTGAchr9.trna6 vs. ArgTGAchr9.trna5	221.89	30	9.938	<0.001	Yes
	ArgTGAchr9.trna6 vs. ArgTGAchr16.trna13	221.563	30	9.923	<0.001	Yes
	ArgTGAchr9.trna6 vs. ArgTGAchr6.trna115	207.783	30	9.306	<0.001	Yes
	ArgTGAchr9.trna6 vs. ArgTGAchr6.trna52/nointron	128.63	30	5.761	0.025	Yes
	ArgTGAchr9.trna6 vs. ArgTGAchr6.trna6	115.166	30	4.863	0.158	Do Not Test
	ArgTGAchr9.trna6 vs. ArgTGAchr1.trna79	109.174	30	4.89	0.151	Do Not Test
	ArgTGAchr9.trna6 vs. ArgTGAchr15.trna4	78.549	30	3.518	0.779	Do Not Test
	ArgTGAchr9.trna6 vs. ArgTGAchr3.trna8	71.902	30	2.789	0.977	Do Not Test
	ArgTGAchr9.trna6 vs. ArgTGAchr6.trna4	61.657	30	2.761	0.98	Do Not Test
	ArgTGAchr9.trna6 vs. ArgTGAchr17.trna21	51.339	30	1.991	1	Do Not Test
	ArgTGAchr9.trna6 vs. ArgTGAchr17.trna3/nointron	50.255	30	2.122	1	Do Not Test
	ArgTGAchr9.trna6 vs. ArgTGAchr6.trna3	49.765	30	2.101	1	Do Not Test
	ArgTGAchr9.trna6 vs. ArgTGAchr17.trna16	34.843	30	1.351	1	Do Not Test
	ArgTGAchr9.trna6 vs. ArgTGAchr17.trna3	20.121	30	0.85	1	Do Not Test
	ArgTGAchr9.trna6 vs. ArgTGAchr17.trna17	15.871	30	0.711	1	Do Not Test
	ArgTGAchr9.trna6 vs. ArgTGAchr1.trna10/nointron	15.26	30	0.683	1	Do Not Test
	ArgTGAchr9.trna6 vs. ArgTGAchr17.trna3	13.285	30	0.561	1	Do Not Test
	ArgTGAchr9.trna6 vs. ArgTGAchr11.trna3	11.955	30	0.535	1	Do Not Test
	ArgTGAchr11.trna3 vs. ArgTGAchr5.trna4	218.718	30	8.483	<0.001	Yes
	ArgTGAchr11.trna3 vs. ArgTGAchr6.trna115	218.171	30	9.213	<0.001	Yes
	ArgTGAchr11.trna3 vs. ArgTGAchr6.trna6	216.359	30	9.69	<0.001	Yes
	ArgTGAchr11.trna3 vs. ArgTGAchr6.trna52	215.504	30	9.652	<0.001	Yes
	ArgTGAchr11.trna3 vs. ArgTGAchr9.trna5	209.935	30	9.402	<0.001	Yes
	ArgTGAchr11.trna3 vs. ArgTGAchr16.trna13	209.609	30	9.388	<0.001	Yes
	ArgTGAchr11.trna3 vs. ArgTGAchr6.trna115	195.828	30	8.771	<0.001	Yes
	ArgTGAchr11.trna3 vs. ArgTGAchr6.trna52/nointron	116.675	30	5.226	0.08	No
	ArgTGAchr11.trna3 vs. ArgTGAchr6.trna6	103.211	30	4.358	0.346	Do Not Test
	ArgTGAchr11.trna3 vs. ArgTGAchr1.trna79	97.219	30	4.354	0.348	Do Not Test
	ArgTGAchr11.trna3 vs. ArgTGAchr15.trna4	66.594	30	2.983	0.95	Do Not Test
	ArgTGAchr11.trna3 vs. ArgTGAchr3.trna8	59.947	30	2.325	0.998	Do Not Test
	ArgTGAchr11.trna3 vs. ArgTGAchr6.trna4	49.702	30	2.226	0.999	Do Not Test
	ArgTGAchr11.trna3 vs. ArgTGAchr17.trna21	39.384	30	1.528	1	Do Not Test
	ArgTGAchr11.trna3 vs. ArgTGAchr17.trna3/nointron	38.3	30	1.617	1	Do Not Test
	ArgTGAchr11.trna3 vs. ArgTGAchr6.trna3	37.81	30	1.597	1	Do Not Test
	ArgTGAchr11.trna3 vs. ArgTGAchr17.trna16	22.888	30	0.888	1	Do Not Test
	ArgTGAchr11.trna3 vs. ArgTGAchr17.trna3	8.166	30	0.345	1	Do Not Test
	ArgTGAchr11.trna3 vs. ArgTGAchr17.trna17	3.917	30	0.175	1	Do Not Test
	ArgTGAchr11.trna3 vs. ArgTGAchr1.trna10/nointron	3.305	30	0.148	1	Do Not Test
	ArgTGAchr11.trna3 vs. ArgTGAchr17.trna3	1.33	30	0.0561	1	Do Not Test
	ArgTGAchr17.trna3 vs. ArgTGAchr5.trna4	217.388	30	8.062	<0.001	Yes
	ArgTGAchr17.trna3 vs. ArgTGAchr6.trna115	216.842	30	8.686	<0.001	Yes
	ArgTGAchr17.trna3 vs. ArgTGAchr6.trna6	215.03	30	9.08	<0.001	Yes
	ArgTGAchr17.trna3 vs. ArgTGAchr6.trna52	214.175	30	9.044	<0.001	Yes
	ArgTGAchr17.trna3 vs. ArgTGAchr9.trna5	208.606	30	8.809	<0.001	Yes
	ArgTGAchr17.trna3 vs. ArgTGAchr16.trna13	208.279	30	8.795	<0.001	Yes
	ArgTGAchr17.trna3 vs. ArgTGAchr6.trna115	194.498	30	8.213	<0.001	Yes
	ArgTGAchr17.trna3 vs. ArgTGAchr6.trna52/nointron	115.345	30	4.871	0.156	Do Not Test
	ArgTGAchr17.trna3 vs. ArgTGAchr6.trna6	101.881	30	4.081	0.486	Do Not Test
	ArgTGAchr17.trna3 vs. ArgTGAchr1.trna79	95.889	30	4.049	0.503	Do Not Test
	ArgTGAchr17.trna3 vs. ArgTGAchr15.trna4	65.264	30	2.756	0.98	Do Not Test
	ArgTGAchr17.trna3 vs. ArgTGAchr3.trna8	58.618	30	2.174	0.999	Do Not Test
	ArgTGAchr17.trna3 vs. ArgTGAchr6.trna4	48.372	30	2.043	1	Do Not Test
	ArgTGAchr17.trna3 vs. ArgTGAchr17.trna21	38.054	30	1.411	1	Do Not Test
	ArgTGAchr17.trna3 vs. ArgTGAchr17.trna3/nointron	36.97	30	1.481	1	Do Not Test
	ArgTGAchr17.trna3 vs. ArgTGAchr6.trna3	36.481	30	1.461	1	Do Not Test
	ArgTGAchr17.trna3 vs. ArgTGAchr17.trna16	21.558	30	0.8	1	Do Not Test
	ArgTGAchr17.trna3 vs. ArgTGAchr17.trna3	6.837	30	0.274	1	Do Not Test
	ArgTGAchr17.trna3 vs. ArgTGAchr17.trna17	2.587	30	0.109	1	Do Not Test
	ArgTGAchr17.trna3 vs. ArgTGAchr1.trna10/nointron	1.975	30	0.0834	1	Do Not Test
	ArgTGAchr1.trna10/nointron vs. ArgTGAchr5.trna4	215.413	30	8.355	<0.001	Yes
	ArgTGAchr1.trna10/nointron vs. ArgTGAchr6.trna115	214.866	30	9.073	<0.001	Yes
	ArgTGAchr1.trna10/nointron vs. ArgTGAchr6.trna6	213.055	30	9.542	<0.001	Yes
	ArgTGAchr1.trna10/nointron vs. ArgTGAchr6.trna52	212.2	30	9.504	<0.001	Yes
	ArgTGAchr1.trna10/nointron vs. ArgTGAchr9.trna5	206.631	30	9.254	<0.001	Yes
	ArgTGAchr1.trna10/nointron vs. ArgTGAchr16.trna13	206.304	30	9.24	<0.001	Yes
	ArgTGAchr1.trna10/nointron vs. ArgTGAchr6.trna115	192.523	30	8.623	<0.001	Yes
	ArgTGAchr1.trna10/nointron vs. ArgTGAchr6.trna52/nointron	113.37	30	5.078	0.107	Do Not Test
	ArgTGAchr1.trna10/nointron vs. ArgTGAchr6.trna6	99.906	30	4.219	0.414	Do Not Test
	ArgTGAchr1.trna10/nointron vs. ArgTGAchr1.trna79	93.914	30	4.206	0.42	Do Not Test
	ArgTGAchr1.trna10/nointron vs. ArgTGAchr15.trna4	63.289	30	2.835	0.972	Do Not Test
	ArgTGAchr1.trna10/nointron vs. ArgTGAchr3.trna8	56.643	30	2.197	0.999	Do Not Test
	ArgTGAchr1.trna10/nointron vs. ArgTGAchr6.trna4	46.397	30	2.078	1	Do Not Test
	ArgTGAchr1.trna10/nointron vs. ArgTGAchr17.trna21	36.079	30	1.399	1	Do Not Test
	ArgTGAchr1.trna10/nointron vs. ArgTGAchr17.trna3/nointron	34.995	30	1.478	1	Do Not Test
	ArgTGAchr1.trna10/nointron vs. ArgTGAchr6.trna3	34.506	30	1.457	1	Do Not Test
	ArgTGAchr1.trna10/nointron vs. ArgTGAchr17.trna16	19.583	30	0.76	1	Do Not Test
	ArgTGAchr1.trna10/nointron vs. ArgTGAchr17.trna3	4.862	30	0.205	1	Do Not Test
	ArgTGAchr1.trna10/nointron vs. ArgTGAchr17.trna17	0.612	30	0.0274	1	Do Not Test
	ArgTGAchr17.trna17 vs. ArgTGAchr5.trna4	214.801	30	8.332	<0.001	Yes
	ArgTGAchr17.trna17 vs. ArgTGAchr6.trna115	214.255	30	9.047	<0.001	Yes
	ArgTGAchr17.trna17 vs. ArgTGAchr6.trna6	212.443	30	9.515	<0.001	Yes
	ArgTGAchr17.trna17 vs. ArgTGAchr6.trna52	211.588	30	9.476	<0.001	Yes
	ArgTGAchr17.trna17 vs. ArgTGAchr9.trna5	206.019	30	9.227	<0.001	Yes
	ArgTGAchr17.trna17 vs. ArgTGAchr16.trna13	205.692	30	9.212	<0.001	Yes
	ArgTGAchr17.trna17 vs. ArgTGAchr6.trna115	191.911	30	8.595	<0.001	Yes
	ArgTGAchr17.trna17 vs. ArgTGAchr6.trna52/nointron	112.758	30	5.05	0.112	Do Not Test
	ArgTGAchr17.trna17 vs. ArgTGAchr6.trna6	99.294	30	4.193	0.427	Do Not Test
	ArgTGAchr17.trna17 vs. ArgTGAchr1.trna79	93.302	30	4.179	0.434	Do Not Test
	ArgTGAchr17.trna17 vs. ArgTGAchr15.trna4	62.677	30	2.807	0.975	Do Not Test
	ArgTGAchr17.trna17 vs. ArgTGAchr3.trna8	56.031	30	2.173	0.999	Do Not Test
	ArgTGAchr17.trna17 vs. ArgTGAchr6.trna4	45.786	30	2.051	1	Do Not Test
	ArgTGAchr17.trna17 vs. ArgTGAchr17.trna21	35.467	30	1.376	1	Do Not Test
	ArgTGAchr17.trna17 vs. ArgTGAchr17.trna3/nointron	34.383	30	1.452	1	Do Not Test
	ArgTGAchr17.trna17 vs. ArgTGAchr6.trna3	33.894	30	1.431	1	Do Not Test
	ArgTGAchr17.trna17 vs. ArgTGAchr17.trna16	18.971	30	0.736	1	Do Not Test
	ArgTGAchr17.trna17 vs. ArgTGAchr17.trna3	4.25	30	0.179	1	Do Not Test
	ArgTGAchr17.trna3 vs. ArgTGAchr5.trna4	210.551	30	7.809	<0.001	Yes
	ArgTGAchr17.trna3 vs. ArgTGAchr6.trna115	210.005	30	8.413	<0.001	Yes
	ArgTGAchr17.trna3 vs. ArgTGAchr6.trna6	208.193	30	8.791	<0.001	Yes
	ArgTGAchr17.trna3 vs. ArgTGAchr6.trna52	207.338	30	8.755	<0.001	Yes
	ArgTGAchr17.trna3 vs. ArgTGAchr9.trna5	201.769	30	8.52	<0.001	Yes
	ArgTGAchr17.trna3 vs. ArgTGAchr16.trna13	201.442	30	8.506	<0.001	Yes
	ArgTGAchr17.trna3 vs. ArgTGAchr6.trna115	187.661	30	7.924	<0.001	Yes
	ArgTGAchr17.trna3 vs. ArgTGAchr6.trna52/nointron	108.508	30	4.582	0.251	Do Not Test
	ArgTGAchr17.trna3 vs. ArgTGAchr6.trna6	95.044	30	3.807	0.634	Do Not Test
	ArgTGAchr17.trna3 vs. ArgTGAchr1.trna79	89.053	30	3.76	0.659	Do Not Test
	ArgTGAchr17.trna3 vs. ArgTGAchr15.trna4	58.428	30	2.467	0.996	Do Not Test
	ArgTGAchr17.trna3 vs. ArgTGAchr3.trna8	51.781	30	1.92	1	Do Not Test
	ArgTGAchr17.trna3 vs. ArgTGAchr6.trna4	41.536	30	1.754	1	Do Not Test
	ArgTGAchr17.trna3 vs. ArgTGAchr17.trna21	31.218	30	1.158	1	Do Not Test
	ArgTGAchr17.trna3 vs. ArgTGAchr17.trna3/nointron	30.133	30	1.207	1	Do Not Test
	ArgTGAchr17.trna3 vs. ArgTGAchr6.trna3	29.644	30	1.188	1	Do Not Test
	ArgTGAchr17.trna3 vs. ArgTGAchr17.trna16	14.721	30	0.546	1	Do Not Test
	ArgTGAchr17.trna16 vs. ArgTGAchr5.trna4	195.83	30	6.794	0.002	Yes
	ArgTGAchr17.trna16 vs. ArgTGAchr6.trna115	195.283	30	7.243	<0.001	Yes
	ArgTGAchr17.trna16 vs. ArgTGAchr6.trna6	193.472	30	7.504	<0.001	Yes
	ArgTGAchr17.trna16 vs. ArgTGAchr6.trna52	192.617	30	7.471	<0.001	Yes
	ArgTGAchr17.trna16 vs. ArgTGAchr9.trna5	187.048	30	7.255	<0.001	Yes
	ArgTGAchr17.trna16 vs. ArgTGAchr16.trna13	186.721	30	7.242	<0.001	Yes
	ArgTGAchr17.trna16 vs. ArgTGAchr6.trna115	172.94	30	6.708	0.002	Yes
	ArgTGAchr17.trna16 vs. ArgTGAchr6.trna52/nointron	93.787	30	3.638	0.722	Do Not Test
	ArgTGAchr17.trna16 vs. ArgTGAchr6.trna6	80.323	30	2.979	0.951	Do Not Test
	ArgTGAchr17.trna16 vs. ArgTGAchr1.trna79	74.331	30	2.883	0.966	Do Not Test
	ArgTGAchr17.trna16 vs. ArgTGAchr15.trna4	43.706	30	1.695	1	Do Not Test
	ArgTGAchr17.trna16 vs. ArgTGAchr3.trna8	37.06	30	1.286	1	Do Not Test
	ArgTGAchr17.trna16 vs. ArgTGAchr6.trna4	26.814	30	1.04	1	Do Not Test
	ArgTGAchr17.trna16 vs. ArgTGAchr17.trna21	16.496	30	0.572	1	Do Not Test
	ArgTGAchr17.trna16 vs. ArgTGAchr17.trna3/nointron	15.412	30	0.572	1	Do Not Test
	ArgTGAchr17.trna16 vs. ArgTGAchr6.trna3	14.922	30	0.553	1	Do Not Test
	ArgTGAchr6.trna3 vs. ArgTGAchr5.trna4	180.907	30	6.709	0.002	Yes
	ArgTGAchr6.trna3 vs. ArgTGAchr6.trna115	180.361	30	7.225	<0.001	Yes
	ArgTGAchr6.trna3 vs. ArgTGAchr6.trna6	178.549	30	7.539	<0.001	Yes
	ArgTGAchr6.trna3 vs. ArgTGAchr6.trna52	177.694	30	7.503	<0.001	Yes
	ArgTGAchr6.trna3 vs. ArgTGAchr9.trna5	172.125	30	7.268	<0.001	Yes
	ArgTGAchr6.trna3 vs. ArgTGAchr16.trna13	171.798	30	7.254	<0.001	Yes
	ArgTGAchr6.trna3 vs. ArgTGAchr6.trna115	158.018	30	6.672	0.003	Yes
	ArgTGAchr6.trna3 vs. ArgTGAchr6.trna52/nointron	78.864	30	3.33	0.856	Do Not Test
	ArgTGAchr6.trna3 vs. ArgTGAchr6.trna6	65.4	30	2.62	0.99	Do Not Test
	ArgTGAchr6.trna3 vs. ArgTGAchr1.trna79	59.409	30	2.509	0.994	Do Not Test
	ArgTGAchr6.trna3 vs. ArgTGAchr15.trna4	28.784	30	1.215	1	Do Not Test
	ArgTGAchr6.trna3 vs. ArgTGAchr3.trna8	22.137	30	0.821	1	Do Not Test
	ArgTGAchr6.trna3 vs. ArgTGAchr6.trna4	11.892	30	0.502	1	Do Not Test
	ArgTGAchr6.trna3 vs. ArgTGAchr17.trna21	1.574	30	0.0584	1	Do Not Test
	ArgTGAchr6.trna3 vs. ArgTGAchr17.trna3/nointron	0.489	30	0.0196	1	Do Not Test
	ArgTGAchr17.trna3/nointron vs. ArgTGAchr5.trna4	180.418	30	6.691	0.003	Yes
	ArgTGAchr17.trna3/nointron vs. ArgTGAchr6.trna115	179.872	30	7.206	<0.001	Yes
	ArgTGAchr17.trna3/nointron vs. ArgTGAchr6.trna6	178.06	30	7.519	<0.001	Yes
	ArgTGAchr17.trna3/nointron vs. ArgTGAchr6.trna52	177.205	30	7.483	<0.001	Yes
	ArgTGAchr17.trna3/nointron vs. ArgTGAchr9.trna5	171.636	30	7.248	<0.001	Yes
	ArgTGAchr17.trna3/nointron vs. ArgTGAchr16.trna13	171.309	30	7.234	<0.001	Yes
	ArgTGAchr17.trna3/nointron vs. ArgTGAchr6.trna115	157.528	30	6.652	0.003	Yes
	ArgTGAchr17.trna3/nointron vs. ArgTGAchr6.trna52/nointron	78.375	30	3.309	0.864	Do Not Test
	ArgTGAchr17.trna3/nointron vs. ArgTGAchr6.trna6	64.911	30	2.6	0.991	Do Not Test
	ArgTGAchr17.trna3/nointron vs. ArgTGAchr1.trna79	58.919	30	2.488	0.995	Do Not Test
	ArgTGAchr17.trna3/nointron vs. ArgTGAchr15.trna4	28.294	30	1.195	1	Do Not Test
	ArgTGAchr17.trna3/nointron vs. ArgTGAchr3.trna8	21.648	30	0.803	1	Do Not Test
	ArgTGAchr17.trna3/nointron vs. ArgTGAchr6.trna4	11.402	30	0.481	1	Do Not Test
	ArgTGAchr17.trna3/nointron vs. ArgTGAchr17.trna21	1.084	30	0.0402	1	Do Not Test
	ArgTGAchr17.trna21 vs. ArgTGAchr5.trna4	179.334	30	6.221	0.008	Yes
	ArgTGAchr17.trna21 vs. ArgTGAchr6.trna115	178.787	30	6.631	0.003	Yes
	ArgTGAchr17.trna21 vs. ArgTGAchr6.trna6	176.976	30	6.864	0.002	Yes
	ArgTGAchr17.trna21 vs. ArgTGAchr6.trna52	176.12	30	6.831	0.002	Yes
	ArgTGAchr17.trna21 vs. ArgTGAchr9.trna5	170.552	30	6.615	0.003	Yes
	ArgTGAchr17.trna21 vs. ArgTGAchr16.trna13	170.225	30	6.603	0.003	Yes
	ArgTGAchr17.trna21 vs. ArgTGAchr6.trna115	156.444	30	6.068	0.012	Yes
	ArgTGAchr17.trna21 vs. ArgTGAchr6.trna52/nointron	77.291	30	2.998	0.948	Do Not Test
	ArgTGAchr17.trna21 vs. ArgTGAchr6.trna6	63.827	30	2.367	0.998	Do Not Test
	ArgTGAchr17.trna21 vs. ArgTGAchr1.trna79	57.835	30	2.243	0.999	Do Not Test
	ArgTGAchr17.trna21 vs. ArgTGAchr15.trna4	27.21	30	1.055	1	Do Not Test
	ArgTGAchr17.trna21 vs. ArgTGAchr3.trna8	20.564	30	0.713	1	Do Not Test
	ArgTGAchr17.trna21 vs. ArgTGAchr6.trna4	10.318	30	0.4	1	Do Not Test
	ArgTGAchr6.trna4 vs. ArgTGAchr5.trna4	169.015	30	6.556	0.004	Yes
	ArgTGAchr6.trna4 vs. ArgTGAchr6.trna115	168.469	30	7.114	<0.001	Yes
	ArgTGAchr6.trna4 vs. ArgTGAchr6.trna6	166.657	30	7.464	<0.001	Yes
	ArgTGAchr6.trna4 vs. ArgTGAchr6.trna52	165.802	30	7.426	<0.001	Yes
	ArgTGAchr6.trna4 vs. ArgTGAchr9.trna5	160.233	30	7.176	<0.001	Yes
	ArgTGAchr6.trna4 vs. ArgTGAchr16.trna13	159.907	30	7.162	<0.001	Yes
	ArgTGAchr6.trna4 vs. ArgTGAchr6.trna115	146.126	30	6.545	0.004	Yes
	ArgTGAchr6.trna4 vs. ArgTGAchr6.trna52/nointron	66.973	30	3	0.947	Do Not Test
	ArgTGAchr6.trna4 vs. ArgTGAchr6.trna6	53.509	30	2.259	0.999	Do Not Test
	ArgTGAchr6.trna4 vs. ArgTGAchr1.trna79	47.517	30	2.128	1	Do Not Test
	ArgTGAchr6.trna4 vs. ArgTGAchr15.trna4	16.892	30	0.757	1	Do Not Test
	ArgTGAchr6.trna4 vs. ArgTGAchr3.trna8	10.245	30	0.397	1	Do Not Test
	ArgTGAchr3.trna8 vs. ArgTGAchr5.trna4	158.77	30	5.508	0.044	Yes
	ArgTGAchr3.trna8 vs. ArgTGAchr6.trna115	158.224	30	5.868	0.02	Yes
	ArgTGAchr3.trna8 vs. ArgTGAchr6.trna6	156.412	30	6.067	0.012	Yes
	ArgTGAchr3.trna8 vs. ArgTGAchr6.trna52	155.557	30	6.034	0.013	Yes
	ArgTGAchr3.trna8 vs. ArgTGAchr9.trna5	149.988	30	5.818	0.022	Yes
	ArgTGAchr3.trna8 vs. ArgTGAchr16.trna13	149.661	30	5.805	0.023	Yes
	ArgTGAchr3.trna8 vs. ArgTGAchr6.trna115	135.88	30	5.27	0.073	No
	ArgTGAchr3.trna8 vs. ArgTGAchr6.trna52/nointron	56.727	30	2.2	0.999	Do Not Test
	ArgTGAchr3.trna8 vs. ArgTGAchr6.trna6	43.263	30	1.605	1	Do Not Test
	ArgTGAchr3.trna8 vs. ArgTGAchr1.trna79	37.272	30	1.446	1	Do Not Test
	ArgTGAchr3.trna8 vs. ArgTGAchr15.trna4	6.646	30	0.258	1	Do Not Test
	ArgTGAchr15.trna4 vs. ArgTGAchr5.trna4	152.124	30	5.9	0.018	Yes
	ArgTGAchr15.trna4 vs. ArgTGAchr6.trna115	151.577	30	6.401	0.005	Yes
	ArgTGAchr15.trna4 vs. ArgTGAchr6.trna6	149.766	30	6.708	0.002	Yes
	ArgTGAchr15.trna4 vs. ArgTGAchr6.trna52	148.91	30	6.669	0.003	Yes
	ArgTGAchr15.trna4 vs. ArgTGAchr9.trna5	143.342	30	6.42	0.005	Yes
	ArgTGAchr15.trna4 vs. ArgTGAchr16.trna13	143.015	30	6.405	0.005	Yes
	ArgTGAchr15.trna4 vs. ArgTGAchr6.trna115	129.234	30	5.788	0.024	Do Not Test
	ArgTGAchr15.trna4 vs. ArgTGAchr6.trna52/nointron	50.081	30	2.243	0.999	Do Not Test
	ArgTGAchr15.trna4 vs. ArgTGAchr6.trna6	36.617	30	1.546	1	Do Not Test
	ArgTGAchr15.trna4 vs. ArgTGAchr1.trna79	30.625	30	1.372	1	Do Not Test
	ArgTGAchr1.trna79 vs. ArgTGAchr5.trna4	121.499	30	4.713	0.204	No
	ArgTGAchr1.trna79 vs. ArgTGAchr6.trna115	120.952	30	5.107	0.101	Do Not Test
	ArgTGAchr1.trna79 vs. ArgTGAchr6.trna6	119.14	30	5.336	0.064	Do Not Test
	ArgTGAchr1.trna79 vs. ArgTGAchr6.trna52	118.285	30	5.298	0.069	Do Not Test
	ArgTGAchr1.trna79 vs. ArgTGAchr9.trna5	112.716	30	5.048	0.113	Do Not Test
	ArgTGAchr1.trna79 vs. ArgTGAchr16.trna13	112.39	30	5.034	0.116	Do Not Test
	ArgTGAchr1.trna79 vs. ArgTGAchr6.trna115	98.609	30	4.416	0.319	Do Not Test
	ArgTGAchr1.trna79 vs. ArgTGAchr6.trna52/nointron	19.456	30	0.871	1	Do Not Test
	ArgTGAchr1.trna79 vs. ArgTGAchr6.trna6	5.992	30	0.253	1	Do Not Test
	ArgTGAchr6.trna6 vs. ArgTGAchr5.trna4	115.507	30	4.284	0.381	Do Not Test
	ArgTGAchr6.trna6 vs. ArgTGAchr6.trna115	114.96	30	4.605	0.242	Do Not Test
	ArgTGAchr6.trna6 vs. ArgTGAchr6.trna6	113.149	30	4.778	0.183	Do Not Test
	ArgTGAchr6.trna6 vs. ArgTGAchr6.trna52	112.294	30	4.742	0.194	Do Not Test
	ArgTGAchr6.trna6 vs. ArgTGAchr9.trna5	106.725	30	4.507	0.281	Do Not Test
	ArgTGAchr6.trna6 vs. ArgTGAchr16.trna13	106.398	30	4.493	0.286	Do Not Test
	ArgTGAchr6.trna6 vs. ArgTGAchr6.trna115	92.617	30	3.911	0.578	Do Not Test
	ArgTGAchr6.trna6 vs. ArgTGAchr6.trna52/nointron	13.464	30	0.569	1	Do Not Test
	ArgTGAchr6.trna52/nointron vs. ArgTGAchr5.trna4	102.043	30	3.958	0.552	Do Not Test
	ArgTGAchr6.trna52/nointron vs. ArgTGAchr6.trna115	101.496	30	4.286	0.381	Do Not Test
	ArgTGAchr6.trna52/nointron vs. ArgTGAchr6.trna6	99.685	30	4.465	0.298	Do Not Test
	ArgTGAchr6.trna52/nointron vs. ArgTGAchr6.trna52	98.83	30	4.426	0.315	Do Not Test
	ArgTGAchr6.trna52/nointron vs. ArgTGAchr9.trna5	93.261	30	4.177	0.435	Do Not Test
	ArgTGAchr6.trna52/nointron vs. ArgTGAchr16.trna13	92.934	30	4.162	0.443	Do Not Test
	ArgTGAchr6.trna52/nointron vs. ArgTGAchr6.trna115	79.153	30	3.545	0.767	Do Not Test
	ArgTGAchr6.trna115 vs. ArgTGAchr5.trna4	22.89	30	0.888	1	Do Not Test
	ArgTGAchr6.trna115 vs. ArgTGAchr6.trna115	22.343	30	0.943	1	Do Not Test
	ArgTGAchr6.trna115 vs. ArgTGAchr6.trna6	20.532	30	0.92	1	Do Not Test
	ArgTGAchr6.trna115 vs. ArgTGAchr6.trna52	19.677	30	0.881	1	Do Not Test
	ArgTGAchr6.trna115 vs. ArgTGAchr9.trna5	14.108	30	0.632	1	Do Not Test
	ArgTGAchr6.trna115 vs. ArgTGAchr16.trna13	13.781	30	0.617	1	Do Not Test
	ArgTGAchr16.trna13 vs. ArgTGAchr5.trna4	9.109	30	0.353	1	Do Not Test
	ArgTGAchr16.trna13 vs. ArgTGAchr6.trna115	8.563	30	0.362	1	Do Not Test
	ArgTGAchr16.trna13 vs. ArgTGAchr6.trna6	6.751	30	0.302	1	Do Not Test
	ArgTGAchr16.trna13 vs. ArgTGAchr6.trna52	5.896	30	0.264	1	Do Not Test
	ArgTGAchr16.trna13 vs. ArgTGAchr9.trna5	0.327	30	0.0146	1	Do Not Test
	ArgTGAchr9.trna5 vs. ArgTGAchr5.trna4	8.782	30	0.341	1	Do Not Test
	ArgTGAchr9.trna5 vs. ArgTGAchr6.trna115	8.236	30	0.348	1	Do Not Test
	ArgTGAchr9.trna5 vs. ArgTGAchr6.trna6	6.424	30	0.288	1	Do Not Test
	ArgTGAchr9.trna5 vs. ArgTGAchr6.trna52	5.569	30	0.249	1	Do Not Test
	ArgTGAchr6.trna52 vs. ArgTGAchr5.trna4	3.213	30	0.125	1	Do Not Test
	ArgTGAchr6.trna52 vs. ArgTGAchr6.trna115	2.667	30	0.113	1	Do Not Test
	ArgTGAchr6.trna52 vs. ArgTGAchr6.trna6	0.855	30	0.0383	1	Do Not Test
	ArgTGAchr6.trna6 vs. ArgTGAchr5.trna4	2.358	30	0.0915	1	Do Not Test
	ArgTGAchr6.trna6 vs. ArgTGAchr6.trna115	1.812	30	0.0765	1	Do Not Test
	ArgTGAchr6.trna115 vs. ArgTGAchr5.trna4	0.546	30	0.0203	1	Do Not Test

## Sheet: Gln-TAG
	Normality Test (Shapiro-Wilk):	Failed	(P < 0.050)
	Equal Variance Test (Brown-Forsythe):	Failed	(P < 0.050)
	Group Name	N	Missing	Mean	Std Dev	SEM
1	GlnTAGchr6.trna63	9	3	411.565	31.763	12.967
2	GlnTAGchr6.trna42	9	2	347.451	59.629	22.538
3	GlnTAGnmt-tRNA-Glnchr2.trna21	9	2	2.341	1.328	0.502
4	GlnTAGnmt-tRNA-Glnchr7.trna32	9	2	2.037	1.125	0.425
5	GlnTAGchr1.trna17	9	2	429.812	56.441	21.333
6	GlnTAGnmt-tRNA-Glnchr2.trna9	9	2	1.951	1.113	0.421
7	GlnTAGchr6.trna175	9	3	424.666	44.267	18.072
8	GlnTAGchr6.trna1	9	2	3.212	0.586	0.221
9	GlnTAGchr17.trna14	9	2	408.231	55.895	21.126
10	GlnTAGchr1.trna101	9	2	357.83	47.346	17.895
11	GlnTAGnmt-tRNA-Gln chrX.trna1	9	2	1.552	1.035	0.391
12	GlnTAGnmt-tRNA-Gln chr10.trna6	9	2	1.988	0.993	0.375
13	GlnTAGchr6.trna82	9	4	140.67	51.918	23.218
14	GlnTAGnmt-tRNA-Gln chr7.trna7	9	4	1.747	1.038	0.464
15	GlnTAGnmt-tRNA-Gln chr2.trna24	9	4	4.527	6.744	3.016
16	GlnTAGchr1.trna104	9	4	1.14	0.427	0.191
17	GlnTAGchr1.trna28	9	4	1.351	0.845	0.378
18	GlnTAGchr6.trna132	9	4	382.106	66.502	29.74
19	GlnTAGchr1.trna23	9	4	6.797	11.902	5.323
20	GlnTAGchr2.trna26	9	4	8.365	6.473	2.895
21	GlnTAGnmt-tRNA-Gln chr3.trna7	9	4	1.277	0.81	0.362
22	GlnTAGnchr12.trna3	9	4	13.518	18.018	8.058
23	GlnTAGnchr1.trna111	9	4	5.278	5.567	2.49
24	GlnTAGnmt-tRNA-Gln chr16.trna15	9	4	1.572	0.861	0.385
25	GlnTAGchr5.trna23	9	4	25.883	36.865	16.487
26	GlnTAGchr1.trna24	9	4	30.837	35.043	15.672
27	GlnTAGchr8.trna10	9	4	1.832	0.356	0.159
28	GlnTAGchr4.trna4	9	4	3.456	2.943	1.316
29	GlnTAGnmt-tRNA-Gln chr12.trna15	9	4	1.714	0.838	0.375
30	GlnTAGchr6.trna147	9	4	275.114	59.677	26.689
31	GlnTAGchr19.trna4	9	4	36.699	26.594	11.893
32	GlnTAGchr6.trna1	9	5	1.453	0.591	0.296
	Source of Variation	DF	SS	MS	F	P
	Between Groups	31	5.17073e+06	166798	170.446	<0.001
	Residual	149	145811	978.597
	Total	180	5.31654e+06
	The differences in the mean values among the treatment groups are greater than would be expected by chance; there is a statistically significant difference (P = <0.001).
	Power of performed test with alpha = 0.050: 1.000
	All Pairwise Multiple Comparison Procedures (Tukey Test):
	Comparisons for factor:
	Comparison	Diff of Means	p	q	P	P<0.050
	GlnTAGchr1.trna17 vs. GlnTAGchr1.trna104	428.672	32	33.096	<0.001	Yes
	GlnTAGchr1.trna17 vs. GlnTAGnmt-tRNA-Gln chr3.trna7	428.535	32	33.086	<0.001	Yes
	GlnTAGchr1.trna17 vs. GlnTAGchr1.trna28	428.461	32	33.08	<0.001	Yes
	GlnTAGchr1.trna17 vs. GlnTAGchr6.trna1	428.358	32	30.896	<0.001	Yes
	GlnTAGchr1.trna17 vs. GlnTAGnmt-tRNA-Gln chrX.trna1	428.26	32	36.221	<0.001	Yes
	GlnTAGchr1.trna17 vs. GlnTAGnmt-tRNA-Gln chr16.trna15	428.24	32	33.063	<0.001	Yes
	GlnTAGchr1.trna17 vs. GlnTAGnmt-tRNA-Gln chr12.trna15	428.098	32	33.052	<0.001	Yes
	GlnTAGchr1.trna17 vs. GlnTAGnmt-tRNA-Gln chr7.trna7	428.065	32	33.05	<0.001	Yes
	GlnTAGchr1.trna17 vs. GlnTAGchr8.trna10	427.98	32	33.043	<0.001	Yes
	GlnTAGchr1.trna17 vs. GlnTAGnmt-tRNA-Glnchr2.trna9	427.861	32	36.187	<0.001	Yes
	GlnTAGchr1.trna17 vs. GlnTAGnmt-tRNA-Gln chr10.trna6	427.824	32	36.184	<0.001	Yes
	GlnTAGchr1.trna17 vs. GlnTAGnmt-tRNA-Glnchr7.trna32	427.775	32	36.179	<0.001	Yes
	GlnTAGchr1.trna17 vs. GlnTAGnmt-tRNA-Glnchr2.trna21	427.471	32	36.154	<0.001	Yes
	GlnTAGchr1.trna17 vs. GlnTAGchr6.trna1	426.6	32	36.08	<0.001	Yes
	GlnTAGchr1.trna17 vs. GlnTAGchr4.trna4	426.356	32	32.918	<0.001	Yes
	GlnTAGchr1.trna17 vs. GlnTAGnmt-tRNA-Gln chr2.trna24	425.285	32	32.835	<0.001	Yes
	GlnTAGchr1.trna17 vs. GlnTAGnchr1.trna111	424.534	32	32.777	<0.001	Yes
	GlnTAGchr1.trna17 vs. GlnTAGchr1.trna23	423.015	32	32.66	<0.001	Yes
	GlnTAGchr1.trna17 vs. GlnTAGchr2.trna26	421.447	32	32.539	<0.001	Yes
	GlnTAGchr1.trna17 vs. GlnTAGnchr12.trna3	416.294	32	32.141	<0.001	Yes
	GlnTAGchr1.trna17 vs. GlnTAGchr5.trna23	403.929	32	31.186	<0.001	Yes
	GlnTAGchr1.trna17 vs. GlnTAGchr1.trna24	398.975	32	30.804	<0.001	Yes
	GlnTAGchr1.trna17 vs. GlnTAGchr19.trna4	393.113	32	30.351	<0.001	Yes
	GlnTAGchr1.trna17 vs. GlnTAGchr6.trna82	289.142	32	22.324	<0.001	Yes
	GlnTAGchr1.trna17 vs. GlnTAGchr6.trna147	154.698	32	11.944	<0.001	Yes
	GlnTAGchr1.trna17 vs. GlnTAGchr6.trna42	82.361	32	6.966	<0.001	Yes
	GlnTAGchr1.trna17 vs. GlnTAGchr1.trna101	71.981	32	6.088	0.007	Yes
	GlnTAGchr1.trna17 vs. GlnTAGchr6.trna132	47.705	32	3.683	0.736	No
	GlnTAGchr1.trna17 vs. GlnTAGchr17.trna14	21.58	32	1.825	1	Do Not Test
	GlnTAGchr1.trna17 vs. GlnTAGchr6.trna63	18.247	32	1.483	1	Do Not Test
	GlnTAGchr1.trna17 vs. GlnTAGchr6.trna175	5.145	32	0.418	1	Do Not Test
	GlnTAGchr6.trna175 vs. GlnTAGchr1.trna104	423.527	32	31.62	<0.001	Yes
	GlnTAGchr6.trna175 vs. GlnTAGnmt-tRNA-Gln chr3.trna7	423.389	32	31.609	<0.001	Yes
	GlnTAGchr6.trna175 vs. GlnTAGchr1.trna28	423.316	32	31.604	<0.001	Yes
	GlnTAGchr6.trna175 vs. GlnTAGchr6.trna1	423.213	32	29.64	<0.001	Yes
	GlnTAGchr6.trna175 vs. GlnTAGnmt-tRNA-Gln chrX.trna1	423.115	32	34.381	<0.001	Yes
	GlnTAGchr6.trna175 vs. GlnTAGnmt-tRNA-Gln chr16.trna15	423.095	32	31.587	<0.001	Yes
	GlnTAGchr6.trna175 vs. GlnTAGnmt-tRNA-Gln chr12.trna15	422.952	32	31.577	<0.001	Yes
	GlnTAGchr6.trna175 vs. GlnTAGnmt-tRNA-Gln chr7.trna7	422.92	32	31.574	<0.001	Yes
	GlnTAGchr6.trna175 vs. GlnTAGchr8.trna10	422.834	32	31.568	<0.001	Yes
	GlnTAGchr6.trna175 vs. GlnTAGnmt-tRNA-Glnchr2.trna9	422.716	32	34.349	<0.001	Yes
	GlnTAGchr6.trna175 vs. GlnTAGnmt-tRNA-Gln chr10.trna6	422.678	32	34.346	<0.001	Yes
	GlnTAGchr6.trna175 vs. GlnTAGnmt-tRNA-Glnchr7.trna32	422.629	32	34.342	<0.001	Yes
	GlnTAGchr6.trna175 vs. GlnTAGnmt-tRNA-Glnchr2.trna21	422.325	32	34.317	<0.001	Yes
	GlnTAGchr6.trna175 vs. GlnTAGchr6.trna1	421.454	32	34.247	<0.001	Yes
	GlnTAGchr6.trna175 vs. GlnTAGchr4.trna4	421.21	32	31.447	<0.001	Yes
	GlnTAGchr6.trna175 vs. GlnTAGnmt-tRNA-Gln chr2.trna24	420.139	32	31.367	<0.001	Yes
	GlnTAGchr6.trna175 vs. GlnTAGnchr1.trna111	419.389	32	31.311	<0.001	Yes
	GlnTAGchr6.trna175 vs. GlnTAGchr1.trna23	417.87	32	31.197	<0.001	Yes
	GlnTAGchr6.trna175 vs. GlnTAGchr2.trna26	416.301	32	31.08	<0.001	Yes
	GlnTAGchr6.trna175 vs. GlnTAGnchr12.trna3	411.148	32	30.696	<0.001	Yes
	GlnTAGchr6.trna175 vs. GlnTAGchr5.trna23	398.783	32	29.772	<0.001	Yes
	GlnTAGchr6.trna175 vs. GlnTAGchr1.trna24	393.829	32	29.403	<0.001	Yes
	GlnTAGchr6.trna175 vs. GlnTAGchr19.trna4	387.967	32	28.965	<0.001	Yes
	GlnTAGchr6.trna175 vs. GlnTAGchr6.trna82	283.997	32	21.203	<0.001	Yes
	GlnTAGchr6.trna175 vs. GlnTAGchr6.trna147	149.553	32	11.165	<0.001	Yes
	GlnTAGchr6.trna175 vs. GlnTAGchr6.trna42	77.216	32	6.274	0.004	Yes
	GlnTAGchr6.trna175 vs. GlnTAGchr1.trna101	66.836	32	5.431	0.041	Yes
	GlnTAGchr6.trna175 vs. GlnTAGchr6.trna132	42.56	32	3.177	0.933	Do Not Test
	GlnTAGchr6.trna175 vs. GlnTAGchr17.trna14	16.435	32	1.335	1	Do Not Test
	GlnTAGchr6.trna175 vs. GlnTAGchr6.trna63	13.102	32	1.026	1	Do Not Test
	GlnTAGchr6.trna63 vs. GlnTAGchr1.trna104	410.425	32	30.642	<0.001	Yes
	GlnTAGchr6.trna63 vs. GlnTAGnmt-tRNA-Gln chr3.trna7	410.287	32	30.631	<0.001	Yes
	GlnTAGchr6.trna63 vs. GlnTAGchr1.trna28	410.214	32	30.626	<0.001	Yes
	GlnTAGchr6.trna63 vs. GlnTAGchr6.trna1	410.111	32	28.722	<0.001	Yes
	GlnTAGchr6.trna63 vs. GlnTAGnmt-tRNA-Gln chrX.trna1	410.013	32	33.317	<0.001	Yes
	GlnTAGchr6.trna63 vs. GlnTAGnmt-tRNA-Gln chr16.trna15	409.993	32	30.609	<0.001	Yes
	GlnTAGchr6.trna63 vs. GlnTAGnmt-tRNA-Gln chr12.trna15	409.851	32	30.599	<0.001	Yes
	GlnTAGchr6.trna63 vs. GlnTAGnmt-tRNA-Gln chr7.trna7	409.818	32	30.596	<0.001	Yes
	GlnTAGchr6.trna63 vs. GlnTAGchr8.trna10	409.733	32	30.59	<0.001	Yes
	GlnTAGchr6.trna63 vs. GlnTAGnmt-tRNA-Glnchr2.trna9	409.614	32	33.284	<0.001	Yes
	GlnTAGchr6.trna63 vs. GlnTAGnmt-tRNA-Gln chr10.trna6	409.576	32	33.281	<0.001	Yes
	GlnTAGchr6.trna63 vs. GlnTAGnmt-tRNA-Glnchr7.trna32	409.528	32	33.277	<0.001	Yes
	GlnTAGchr6.trna63 vs. GlnTAGnmt-tRNA-Glnchr2.trna21	409.224	32	33.253	<0.001	Yes
	GlnTAGchr6.trna63 vs. GlnTAGchr6.trna1	408.352	32	33.182	<0.001	Yes
	GlnTAGchr6.trna63 vs. GlnTAGchr4.trna4	408.108	32	30.469	<0.001	Yes
	GlnTAGchr6.trna63 vs. GlnTAGnmt-tRNA-Gln chr2.trna24	407.038	32	30.389	<0.001	Yes
	GlnTAGchr6.trna63 vs. GlnTAGnchr1.trna111	406.287	32	30.333	<0.001	Yes
	GlnTAGchr6.trna63 vs. GlnTAGchr1.trna23	404.768	32	30.219	<0.001	Yes
	GlnTAGchr6.trna63 vs. GlnTAGchr2.trna26	403.2	32	30.102	<0.001	Yes
	GlnTAGchr6.trna63 vs. GlnTAGnchr12.trna3	398.046	32	29.717	<0.001	Yes
	GlnTAGchr6.trna63 vs. GlnTAGchr5.trna23	385.682	32	28.794	<0.001	Yes
	GlnTAGchr6.trna63 vs. GlnTAGchr1.trna24	380.727	32	28.424	<0.001	Yes
	GlnTAGchr6.trna63 vs. GlnTAGchr19.trna4	374.865	32	27.987	<0.001	Yes
	GlnTAGchr6.trna63 vs. GlnTAGchr6.trna82	270.895	32	20.225	<0.001	Yes
	GlnTAGchr6.trna63 vs. GlnTAGchr6.trna147	136.451	32	10.187	<0.001	Yes
	GlnTAGchr6.trna63 vs. GlnTAGchr6.trna42	64.114	32	5.21	0.069	No
	GlnTAGchr6.trna63 vs. GlnTAGchr1.trna101	53.734	32	4.366	0.347	Do Not Test
	GlnTAGchr6.trna63 vs. GlnTAGchr6.trna132	29.458	32	2.199	1	Do Not Test
	GlnTAGchr6.trna63 vs. GlnTAGchr17.trna14	3.333	32	0.271	1	Do Not Test
	GlnTAGchr17.trna14 vs. GlnTAGchr1.trna104	407.092	32	31.43	<0.001	Yes
	GlnTAGchr17.trna14 vs. GlnTAGnmt-tRNA-Gln chr3.trna7	406.954	32	31.42	<0.001	Yes
	GlnTAGchr17.trna14 vs. GlnTAGchr1.trna28	406.88	32	31.414	<0.001	Yes
	GlnTAGchr17.trna14 vs. GlnTAGchr6.trna1	406.778	32	29.34	<0.001	Yes
	GlnTAGchr17.trna14 vs. GlnTAGnmt-tRNA-Gln chrX.trna1	406.68	32	34.395	<0.001	Yes
	GlnTAGchr17.trna14 vs. GlnTAGnmt-tRNA-Gln chr16.trna15	406.66	32	31.397	<0.001	Yes
	GlnTAGchr17.trna14 vs. GlnTAGnmt-tRNA-Gln chr12.trna15	406.517	32	31.386	<0.001	Yes
	GlnTAGchr17.trna14 vs. GlnTAGnmt-tRNA-Gln chr7.trna7	406.485	32	31.383	<0.001	Yes
	GlnTAGchr17.trna14 vs. GlnTAGchr8.trna10	406.399	32	31.377	<0.001	Yes
	GlnTAGchr17.trna14 vs. GlnTAGnmt-tRNA-Glnchr2.trna9	406.281	32	34.362	<0.001	Yes
	GlnTAGchr17.trna14 vs. GlnTAGnmt-tRNA-Gln chr10.trna6	406.243	32	34.358	<0.001	Yes
	GlnTAGchr17.trna14 vs. GlnTAGnmt-tRNA-Glnchr7.trna32	406.194	32	34.354	<0.001	Yes
	GlnTAGchr17.trna14 vs. GlnTAGnmt-tRNA-Glnchr2.trna21	405.89	32	34.329	<0.001	Yes
	GlnTAGchr17.trna14 vs. GlnTAGchr6.trna1	405.019	32	34.255	<0.001	Yes
	GlnTAGchr17.trna14 vs. GlnTAGchr4.trna4	404.775	32	31.251	<0.001	Yes
	GlnTAGchr17.trna14 vs. GlnTAGnmt-tRNA-Gln chr2.trna24	403.704	32	31.169	<0.001	Yes
	GlnTAGchr17.trna14 vs. GlnTAGnchr1.trna111	402.954	32	31.111	<0.001	Yes
	GlnTAGchr17.trna14 vs. GlnTAGchr1.trna23	401.434	32	30.994	<0.001	Yes
	GlnTAGchr17.trna14 vs. GlnTAGchr2.trna26	399.866	32	30.872	<0.001	Yes
	GlnTAGchr17.trna14 vs. GlnTAGnchr12.trna3	394.713	32	30.475	<0.001	Yes
	GlnTAGchr17.trna14 vs. GlnTAGchr5.trna23	382.348	32	29.52	<0.001	Yes
	GlnTAGchr17.trna14 vs. GlnTAGchr1.trna24	377.394	32	29.137	<0.001	Yes
	GlnTAGchr17.trna14 vs. GlnTAGchr19.trna4	371.532	32	28.685	<0.001	Yes
	GlnTAGchr17.trna14 vs. GlnTAGchr6.trna82	267.562	32	20.658	<0.001	Yes
	GlnTAGchr17.trna14 vs. GlnTAGchr6.trna147	133.118	32	10.278	<0.001	Yes
	GlnTAGchr17.trna14 vs. GlnTAGchr6.trna42	60.781	32	5.141	0.081	Do Not Test
	GlnTAGchr17.trna14 vs. GlnTAGchr1.trna101	50.401	32	4.263	0.402	Do Not Test
	GlnTAGchr17.trna14 vs. GlnTAGchr6.trna132	26.125	32	2.017	1	Do Not Test
	GlnTAGchr6.trna132 vs. GlnTAGchr1.trna104	380.967	32	27.231	<0.001	Yes
	GlnTAGchr6.trna132 vs. GlnTAGnmt-tRNA-Gln chr3.trna7	380.829	32	27.222	<0.001	Yes
	GlnTAGchr6.trna132 vs. GlnTAGchr1.trna28	380.756	32	27.216	<0.001	Yes
	GlnTAGchr6.trna132 vs. GlnTAGchr6.trna1	380.653	32	25.653	<0.001	Yes
	GlnTAGchr6.trna132 vs. GlnTAGnmt-tRNA-Gln chrX.trna1	380.555	32	29.381	<0.001	Yes
	GlnTAGchr6.trna132 vs. GlnTAGnmt-tRNA-Gln chr16.trna15	380.535	32	27.201	<0.001	Yes
	GlnTAGchr6.trna132 vs. GlnTAGnmt-tRNA-Gln chr12.trna15	380.392	32	27.19	<0.001	Yes
	GlnTAGchr6.trna132 vs. GlnTAGnmt-tRNA-Gln chr7.trna7	380.36	32	27.188	<0.001	Yes
	GlnTAGchr6.trna132 vs. GlnTAGchr8.trna10	380.274	32	27.182	<0.001	Yes
	GlnTAGchr6.trna132 vs. GlnTAGnmt-tRNA-Glnchr2.trna9	380.156	32	29.351	<0.001	Yes
	GlnTAGchr6.trna132 vs. GlnTAGnmt-tRNA-Gln chr10.trna6	380.118	32	29.348	<0.001	Yes
	GlnTAGchr6.trna132 vs. GlnTAGnmt-tRNA-Glnchr7.trna32	380.069	32	29.344	<0.001	Yes
	GlnTAGchr6.trna132 vs. GlnTAGnmt-tRNA-Glnchr2.trna21	379.765	32	29.321	<0.001	Yes
	GlnTAGchr6.trna132 vs. GlnTAGchr6.trna1	378.894	32	29.253	<0.001	Yes
	GlnTAGchr6.trna132 vs. GlnTAGchr4.trna4	378.65	32	27.066	<0.001	Yes
	GlnTAGchr6.trna132 vs. GlnTAGnmt-tRNA-Gln chr2.trna24	377.579	32	26.989	<0.001	Yes
	GlnTAGchr6.trna132 vs. GlnTAGnchr1.trna111	376.829	32	26.936	<0.001	Yes
	GlnTAGchr6.trna132 vs. GlnTAGchr1.trna23	375.31	32	26.827	<0.001	Yes
	GlnTAGchr6.trna132 vs. GlnTAGchr2.trna26	373.741	32	26.715	<0.001	Yes
	GlnTAGchr6.trna132 vs. GlnTAGnchr12.trna3	368.588	32	26.347	<0.001	Yes
	GlnTAGchr6.trna132 vs. GlnTAGchr5.trna23	356.223	32	25.463	<0.001	Yes
	GlnTAGchr6.trna132 vs. GlnTAGchr1.trna24	351.269	32	25.109	<0.001	Yes
	GlnTAGchr6.trna132 vs. GlnTAGchr19.trna4	345.407	32	24.69	<0.001	Yes
	GlnTAGchr6.trna132 vs. GlnTAGchr6.trna82	241.437	32	17.258	<0.001	Yes
	GlnTAGchr6.trna132 vs. GlnTAGchr6.trna147	106.993	32	7.648	<0.001	Yes
	GlnTAGchr6.trna132 vs. GlnTAGchr6.trna42	34.656	32	2.676	0.993	Do Not Test
	GlnTAGchr6.trna132 vs. GlnTAGchr1.trna101	24.276	32	1.874	1	Do Not Test
	GlnTAGchr1.trna101 vs. GlnTAGchr1.trna104	356.691	32	27.539	<0.001	Yes
	GlnTAGchr1.trna101 vs. GlnTAGnmt-tRNA-Gln chr3.trna7	356.553	32	27.528	<0.001	Yes
	GlnTAGchr1.trna101 vs. GlnTAGchr1.trna28	356.48	32	27.523	<0.001	Yes
	GlnTAGchr1.trna101 vs. GlnTAGchr6.trna1	356.377	32	25.704	<0.001	Yes
	GlnTAGchr1.trna101 vs. GlnTAGnmt-tRNA-Gln chrX.trna1	356.279	32	30.133	<0.001	Yes
	GlnTAGchr1.trna101 vs. GlnTAGnmt-tRNA-Gln chr16.trna15	356.259	32	27.506	<0.001	Yes
	GlnTAGchr1.trna101 vs. GlnTAGnmt-tRNA-Gln chr12.trna15	356.116	32	27.495	<0.001	Yes
	GlnTAGchr1.trna101 vs. GlnTAGnmt-tRNA-Gln chr7.trna7	356.084	32	27.492	<0.001	Yes
	GlnTAGchr1.trna101 vs. GlnTAGchr8.trna10	355.998	32	27.486	<0.001	Yes
	GlnTAGchr1.trna101 vs. GlnTAGnmt-tRNA-Glnchr2.trna9	355.88	32	30.099	<0.001	Yes
	GlnTAGchr1.trna101 vs. GlnTAGnmt-tRNA-Gln chr10.trna6	355.842	32	30.096	<0.001	Yes
	GlnTAGchr1.trna101 vs. GlnTAGnmt-tRNA-Glnchr7.trna32	355.793	32	30.092	<0.001	Yes
	GlnTAGchr1.trna101 vs. GlnTAGnmt-tRNA-Glnchr2.trna21	355.489	32	30.066	<0.001	Yes
	GlnTAGchr1.trna101 vs. GlnTAGchr6.trna1	354.618	32	29.992	<0.001	Yes
	GlnTAGchr1.trna101 vs. GlnTAGchr4.trna4	354.374	32	27.36	<0.001	Yes
	GlnTAGchr1.trna101 vs. GlnTAGnmt-tRNA-Gln chr2.trna24	353.303	32	27.277	<0.001	Yes
	GlnTAGchr1.trna101 vs. GlnTAGnchr1.trna111	352.553	32	27.22	<0.001	Yes
	GlnTAGchr1.trna101 vs. GlnTAGchr1.trna23	351.034	32	27.102	<0.001	Yes
	GlnTAGchr1.trna101 vs. GlnTAGchr2.trna26	349.465	32	26.981	<0.001	Yes
	GlnTAGchr1.trna101 vs. GlnTAGnchr12.trna3	344.312	32	26.583	<0.001	Yes
	GlnTAGchr1.trna101 vs. GlnTAGchr5.trna23	331.947	32	25.629	<0.001	Yes
	GlnTAGchr1.trna101 vs. GlnTAGchr1.trna24	326.993	32	25.246	<0.001	Yes
	GlnTAGchr1.trna101 vs. GlnTAGchr19.trna4	321.131	32	24.794	<0.001	Yes
	GlnTAGchr1.trna101 vs. GlnTAGchr6.trna82	217.161	32	16.766	<0.001	Yes
	GlnTAGchr1.trna101 vs. GlnTAGchr6.trna147	82.717	32	6.386	0.003	Yes
	GlnTAGchr1.trna101 vs. GlnTAGchr6.trna42	10.38	32	0.878	1	Do Not Test
	GlnTAGchr6.trna42 vs. GlnTAGchr1.trna104	346.311	32	26.738	<0.001	Yes
	GlnTAGchr6.trna42 vs. GlnTAGnmt-tRNA-Gln chr3.trna7	346.173	32	26.727	<0.001	Yes
	GlnTAGchr6.trna42 vs. GlnTAGchr1.trna28	346.1	32	26.721	<0.001	Yes
	GlnTAGchr6.trna42 vs. GlnTAGchr6.trna1	345.997	32	24.956	<0.001	Yes
	GlnTAGchr6.trna42 vs. GlnTAGnmt-tRNA-Gln chrX.trna1	345.899	32	29.255	<0.001	Yes
	GlnTAGchr6.trna42 vs. GlnTAGnmt-tRNA-Gln chr16.trna15	345.879	32	26.704	<0.001	Yes
	GlnTAGchr6.trna42 vs. GlnTAGnmt-tRNA-Gln chr12.trna15	345.737	32	26.693	<0.001	Yes
	GlnTAGchr6.trna42 vs. GlnTAGnmt-tRNA-Gln chr7.trna7	345.704	32	26.691	<0.001	Yes
	GlnTAGchr6.trna42 vs. GlnTAGchr8.trna10	345.619	32	26.684	<0.001	Yes
	GlnTAGchr6.trna42 vs. GlnTAGnmt-tRNA-Glnchr2.trna9	345.5	32	29.221	<0.001	Yes
	GlnTAGchr6.trna42 vs. GlnTAGnmt-tRNA-Gln chr10.trna6	345.462	32	29.218	<0.001	Yes
	GlnTAGchr6.trna42 vs. GlnTAGnmt-tRNA-Glnchr7.trna32	345.414	32	29.214	<0.001	Yes
	GlnTAGchr6.trna42 vs. GlnTAGnmt-tRNA-Glnchr2.trna21	345.11	32	29.188	<0.001	Yes
	GlnTAGchr6.trna42 vs. GlnTAGchr6.trna1	344.238	32	29.114	<0.001	Yes
	GlnTAGchr6.trna42 vs. GlnTAGchr4.trna4	343.994	32	26.559	<0.001	Yes
	GlnTAGchr6.trna42 vs. GlnTAGnmt-tRNA-Gln chr2.trna24	342.924	32	26.476	<0.001	Yes
	GlnTAGchr6.trna42 vs. GlnTAGnchr1.trna111	342.173	32	26.418	<0.001	Yes
	GlnTAGchr6.trna42 vs. GlnTAGchr1.trna23	340.654	32	26.301	<0.001	Yes
	GlnTAGchr6.trna42 vs. GlnTAGchr2.trna26	339.086	32	26.18	<0.001	Yes
	GlnTAGchr6.trna42 vs. GlnTAGnchr12.trna3	333.932	32	25.782	<0.001	Yes
	GlnTAGchr6.trna42 vs. GlnTAGchr5.trna23	321.568	32	24.827	<0.001	Yes
	GlnTAGchr6.trna42 vs. GlnTAGchr1.trna24	316.613	32	24.445	<0.001	Yes
	GlnTAGchr6.trna42 vs. GlnTAGchr19.trna4	310.751	32	23.992	<0.001	Yes
	GlnTAGchr6.trna42 vs. GlnTAGchr6.trna82	206.781	32	15.965	<0.001	Yes
	GlnTAGchr6.trna42 vs. GlnTAGchr6.trna147	72.337	32	5.585	0.027	Yes
	GlnTAGchr6.trna147 vs. GlnTAGchr1.trna104	273.974	32	19.584	<0.001	Yes
	GlnTAGchr6.trna147 vs. GlnTAGnmt-tRNA-Gln chr3.trna7	273.837	32	19.574	<0.001	Yes
	GlnTAGchr6.trna147 vs. GlnTAGchr1.trna28	273.763	32	19.569	<0.001	Yes
	GlnTAGchr6.trna147 vs. GlnTAGchr6.trna1	273.66	32	18.442	<0.001	Yes
	GlnTAGchr6.trna147 vs. GlnTAGnmt-tRNA-Gln chrX.trna1	273.562	32	21.121	<0.001	Yes
	GlnTAGchr6.trna147 vs. GlnTAGnmt-tRNA-Gln chr16.trna15	273.542	32	19.553	<0.001	Yes
	GlnTAGchr6.trna147 vs. GlnTAGnmt-tRNA-Gln chr12.trna15	273.4	32	19.543	<0.001	Yes
	GlnTAGchr6.trna147 vs. GlnTAGnmt-tRNA-Gln chr7.trna7	273.367	32	19.54	<0.001	Yes
	GlnTAGchr6.trna147 vs. GlnTAGchr8.trna10	273.282	32	19.534	<0.001	Yes
	GlnTAGchr6.trna147 vs. GlnTAGnmt-tRNA-Glnchr2.trna9	273.163	32	21.09	<0.001	Yes
	GlnTAGchr6.trna147 vs. GlnTAGnmt-tRNA-Gln chr10.trna6	273.125	32	21.087	<0.001	Yes
	GlnTAGchr6.trna147 vs. GlnTAGnmt-tRNA-Glnchr7.trna32	273.077	32	21.083	<0.001	Yes
	GlnTAGchr6.trna147 vs. GlnTAGnmt-tRNA-Glnchr2.trna21	272.773	32	21.06	<0.001	Yes
	GlnTAGchr6.trna147 vs. GlnTAGchr6.trna1	271.901	32	20.993	<0.001	Yes
	GlnTAGchr6.trna147 vs. GlnTAGchr4.trna4	271.658	32	19.418	<0.001	Yes
	GlnTAGchr6.trna147 vs. GlnTAGnmt-tRNA-Gln chr2.trna24	270.587	32	19.341	<0.001	Yes
	GlnTAGchr6.trna147 vs. GlnTAGnchr1.trna111	269.836	32	19.288	<0.001	Yes
	GlnTAGchr6.trna147 vs. GlnTAGchr1.trna23	268.317	32	19.179	<0.001	Yes
	GlnTAGchr6.trna147 vs. GlnTAGchr2.trna26	266.749	32	19.067	<0.001	Yes
	GlnTAGchr6.trna147 vs. GlnTAGnchr12.trna3	261.596	32	18.699	<0.001	Yes
	GlnTAGchr6.trna147 vs. GlnTAGchr5.trna23	249.231	32	17.815	<0.001	Yes
	GlnTAGchr6.trna147 vs. GlnTAGchr1.trna24	244.277	32	17.461	<0.001	Yes
	GlnTAGchr6.trna147 vs. GlnTAGchr19.trna4	238.415	32	17.042	<0.001	Yes
	GlnTAGchr6.trna147 vs. GlnTAGchr6.trna82	134.444	32	9.61	<0.001	Yes
	GlnTAGchr6.trna82 vs. GlnTAGchr1.trna104	139.53	32	9.974	<0.001	Yes
	GlnTAGchr6.trna82 vs. GlnTAGnmt-tRNA-Gln chr3.trna7	139.393	32	9.964	<0.001	Yes
	GlnTAGchr6.trna82 vs. GlnTAGchr1.trna28	139.319	32	9.958	<0.001	Yes
	GlnTAGchr6.trna82 vs. GlnTAGchr6.trna1	139.216	32	9.382	<0.001	Yes
	GlnTAGchr6.trna82 vs. GlnTAGnmt-tRNA-Gln chrX.trna1	139.118	32	10.741	<0.001	Yes
	GlnTAGchr6.trna82 vs. GlnTAGnmt-tRNA-Gln chr16.trna15	139.098	32	9.943	<0.001	Yes
	GlnTAGchr6.trna82 vs. GlnTAGnmt-tRNA-Gln chr12.trna15	138.956	32	9.933	<0.001	Yes
	GlnTAGchr6.trna82 vs. GlnTAGnmt-tRNA-Gln chr7.trna7	138.923	32	9.93	<0.001	Yes
	GlnTAGchr6.trna82 vs. GlnTAGchr8.trna10	138.838	32	9.924	<0.001	Yes
	GlnTAGchr6.trna82 vs. GlnTAGnmt-tRNA-Glnchr2.trna9	138.719	32	10.71	<0.001	Yes
	GlnTAGchr6.trna82 vs. GlnTAGnmt-tRNA-Gln chr10.trna6	138.681	32	10.707	<0.001	Yes
	GlnTAGchr6.trna82 vs. GlnTAGnmt-tRNA-Glnchr7.trna32	138.633	32	10.703	<0.001	Yes
	GlnTAGchr6.trna82 vs. GlnTAGnmt-tRNA-Glnchr2.trna21	138.329	32	10.68	<0.001	Yes
	GlnTAGchr6.trna82 vs. GlnTAGchr6.trna1	137.457	32	10.613	<0.001	Yes
	GlnTAGchr6.trna82 vs. GlnTAGchr4.trna4	137.214	32	9.808	<0.001	Yes
	GlnTAGchr6.trna82 vs. GlnTAGnmt-tRNA-Gln chr2.trna24	136.143	32	9.731	<0.001	Yes
	GlnTAGchr6.trna82 vs. GlnTAGnchr1.trna111	135.392	32	9.678	<0.001	Yes
	GlnTAGchr6.trna82 vs. GlnTAGchr1.trna23	133.873	32	9.569	<0.001	Yes
	GlnTAGchr6.trna82 vs. GlnTAGchr2.trna26	132.305	32	9.457	<0.001	Yes
	GlnTAGchr6.trna82 vs. GlnTAGnchr12.trna3	127.152	32	9.089	<0.001	Yes
	GlnTAGchr6.trna82 vs. GlnTAGchr5.trna23	114.787	32	8.205	<0.001	Yes
	GlnTAGchr6.trna82 vs. GlnTAGchr1.trna24	109.833	32	7.851	<0.001	Yes
	GlnTAGchr6.trna82 vs. GlnTAGchr19.trna4	103.971	32	7.432	<0.001	Yes
	GlnTAGchr19.trna4 vs. GlnTAGchr1.trna104	35.56	32	2.542	0.997	No
	GlnTAGchr19.trna4 vs. GlnTAGnmt-tRNA-Gln chr3.trna7	35.422	32	2.532	0.997	Do Not Test
	GlnTAGchr19.trna4 vs. GlnTAGchr1.trna28	35.348	32	2.527	0.997	Do Not Test
	GlnTAGchr19.trna4 vs. GlnTAGchr6.trna1	35.246	32	2.375	0.999	Do Not Test
	GlnTAGchr19.trna4 vs. GlnTAGnmt-tRNA-Gln chrX.trna1	35.147	32	2.714	0.992	Do Not Test
	GlnTAGchr19.trna4 vs. GlnTAGnmt-tRNA-Gln chr16.trna15	35.128	32	2.511	0.998	Do Not Test
	GlnTAGchr19.trna4 vs. GlnTAGnmt-tRNA-Gln chr12.trna15	34.985	32	2.501	0.998	Do Not Test
	GlnTAGchr19.trna4 vs. GlnTAGnmt-tRNA-Gln chr7.trna7	34.952	32	2.498	0.998	Do Not Test
	GlnTAGchr19.trna4 vs. GlnTAGchr8.trna10	34.867	32	2.492	0.998	Do Not Test
	GlnTAGchr19.trna4 vs. GlnTAGnmt-tRNA-Glnchr2.trna9	34.749	32	2.683	0.993	Do Not Test
	GlnTAGchr19.trna4 vs. GlnTAGnmt-tRNA-Gln chr10.trna6	34.711	32	2.68	0.993	Do Not Test
	GlnTAGchr19.trna4 vs. GlnTAGnmt-tRNA-Glnchr7.trna32	34.662	32	2.676	0.993	Do Not Test
	GlnTAGchr19.trna4 vs. GlnTAGnmt-tRNA-Glnchr2.trna21	34.358	32	2.653	0.994	Do Not Test
	GlnTAGchr19.trna4 vs. GlnTAGchr6.trna1	33.487	32	2.585	0.996	Do Not Test
	GlnTAGchr19.trna4 vs. GlnTAGchr4.trna4	33.243	32	2.376	0.999	Do Not Test
	GlnTAGchr19.trna4 vs. GlnTAGnmt-tRNA-Gln chr2.trna24	32.172	32	2.3	1	Do Not Test
	GlnTAGchr19.trna4 vs. GlnTAGnchr1.trna111	31.421	32	2.246	1	Do Not Test
	GlnTAGchr19.trna4 vs. GlnTAGchr1.trna23	29.902	32	2.137	1	Do Not Test
	GlnTAGchr19.trna4 vs. GlnTAGchr2.trna26	28.334	32	2.025	1	Do Not Test
	GlnTAGchr19.trna4 vs. GlnTAGnchr12.trna3	23.181	32	1.657	1	Do Not Test
	GlnTAGchr19.trna4 vs. GlnTAGchr5.trna23	10.816	32	0.773	1	Do Not Test
	GlnTAGchr19.trna4 vs. GlnTAGchr1.trna24	5.862	32	0.419	1	Do Not Test
	GlnTAGchr1.trna24 vs. GlnTAGchr1.trna104	29.698	32	2.123	1	Do Not Test
	GlnTAGchr1.trna24 vs. GlnTAGnmt-tRNA-Gln chr3.trna7	29.56	32	2.113	1	Do Not Test
	GlnTAGchr1.trna24 vs. GlnTAGchr1.trna28	29.486	32	2.108	1	Do Not Test
	GlnTAGchr1.trna24 vs. GlnTAGchr6.trna1	29.384	32	1.98	1	Do Not Test
	GlnTAGchr1.trna24 vs. GlnTAGnmt-tRNA-Gln chrX.trna1	29.285	32	2.261	1	Do Not Test
	GlnTAGchr1.trna24 vs. GlnTAGnmt-tRNA-Gln chr16.trna15	29.265	32	2.092	1	Do Not Test
	GlnTAGchr1.trna24 vs. GlnTAGnmt-tRNA-Gln chr12.trna15	29.123	32	2.082	1	Do Not Test
	GlnTAGchr1.trna24 vs. GlnTAGnmt-tRNA-Gln chr7.trna7	29.09	32	2.079	1	Do Not Test
	GlnTAGchr1.trna24 vs. GlnTAGchr8.trna10	29.005	32	2.073	1	Do Not Test
	GlnTAGchr1.trna24 vs. GlnTAGnmt-tRNA-Glnchr2.trna9	28.887	32	2.23	1	Do Not Test
	GlnTAGchr1.trna24 vs. GlnTAGnmt-tRNA-Gln chr10.trna6	28.849	32	2.227	1	Do Not Test
	GlnTAGchr1.trna24 vs. GlnTAGnmt-tRNA-Glnchr7.trna32	28.8	32	2.224	1	Do Not Test
	GlnTAGchr1.trna24 vs. GlnTAGnmt-tRNA-Glnchr2.trna21	28.496	32	2.2	1	Do Not Test
	GlnTAGchr1.trna24 vs. GlnTAGchr6.trna1	27.625	32	2.133	1	Do Not Test
	GlnTAGchr1.trna24 vs. GlnTAGchr4.trna4	27.381	32	1.957	1	Do Not Test
	GlnTAGchr1.trna24 vs. GlnTAGnmt-tRNA-Gln chr2.trna24	26.31	32	1.881	1	Do Not Test
	GlnTAGchr1.trna24 vs. GlnTAGnchr1.trna111	25.559	32	1.827	1	Do Not Test
	GlnTAGchr1.trna24 vs. GlnTAGchr1.trna23	24.04	32	1.718	1	Do Not Test
	GlnTAGchr1.trna24 vs. GlnTAGchr2.trna26	22.472	32	1.606	1	Do Not Test
	GlnTAGchr1.trna24 vs. GlnTAGnchr12.trna3	17.319	32	1.238	1	Do Not Test
	GlnTAGchr1.trna24 vs. GlnTAGchr5.trna23	4.954	32	0.354	1	Do Not Test
	GlnTAGchr5.trna23 vs. GlnTAGchr1.trna104	24.743	32	1.769	1	Do Not Test
	GlnTAGchr5.trna23 vs. GlnTAGnmt-tRNA-Gln chr3.trna7	24.606	32	1.759	1	Do Not Test
	GlnTAGchr5.trna23 vs. GlnTAGchr1.trna28	24.532	32	1.754	1	Do Not Test
	GlnTAGchr5.trna23 vs. GlnTAGchr6.trna1	24.43	32	1.646	1	Do Not Test
	GlnTAGchr5.trna23 vs. GlnTAGnmt-tRNA-Gln chrX.trna1	24.331	32	1.879	1	Do Not Test
	GlnTAGchr5.trna23 vs. GlnTAGnmt-tRNA-Gln chr16.trna15	24.311	32	1.738	1	Do Not Test
	GlnTAGchr5.trna23 vs. GlnTAGnmt-tRNA-Gln chr12.trna15	24.169	32	1.728	1	Do Not Test
	GlnTAGchr5.trna23 vs. GlnTAGnmt-tRNA-Gln chr7.trna7	24.136	32	1.725	1	Do Not Test
	GlnTAGchr5.trna23 vs. GlnTAGchr8.trna10	24.051	32	1.719	1	Do Not Test
	GlnTAGchr5.trna23 vs. GlnTAGnmt-tRNA-Glnchr2.trna9	23.932	32	1.848	1	Do Not Test
	GlnTAGchr5.trna23 vs. GlnTAGnmt-tRNA-Gln chr10.trna6	23.895	32	1.845	1	Do Not Test
	GlnTAGchr5.trna23 vs. GlnTAGnmt-tRNA-Glnchr7.trna32	23.846	32	1.841	1	Do Not Test
	GlnTAGchr5.trna23 vs. GlnTAGnmt-tRNA-Glnchr2.trna21	23.542	32	1.818	1	Do Not Test
	GlnTAGchr5.trna23 vs. GlnTAGchr6.trna1	22.671	32	1.75	1	Do Not Test
	GlnTAGchr5.trna23 vs. GlnTAGchr4.trna4	22.427	32	1.603	1	Do Not Test
	GlnTAGchr5.trna23 vs. GlnTAGnmt-tRNA-Gln chr2.trna24	21.356	32	1.527	1	Do Not Test
	GlnTAGchr5.trna23 vs. GlnTAGnchr1.trna111	20.605	32	1.473	1	Do Not Test
	GlnTAGchr5.trna23 vs. GlnTAGchr1.trna23	19.086	32	1.364	1	Do Not Test
	GlnTAGchr5.trna23 vs. GlnTAGchr2.trna26	17.518	32	1.252	1	Do Not Test
	GlnTAGchr5.trna23 vs. GlnTAGnchr12.trna3	12.365	32	0.884	1	Do Not Test
	GlnTAGnchr12.trna3 vs. GlnTAGchr1.trna104	12.379	32	0.885	1	Do Not Test
	GlnTAGnchr12.trna3 vs. GlnTAGnmt-tRNA-Gln chr3.trna7	12.241	32	0.875	1	Do Not Test
	GlnTAGnchr12.trna3 vs. GlnTAGchr1.trna28	12.167	32	0.87	1	Do Not Test
	GlnTAGnchr12.trna3 vs. GlnTAGchr6.trna1	12.065	32	0.813	1	Do Not Test
	GlnTAGnchr12.trna3 vs. GlnTAGnmt-tRNA-Gln chrX.trna1	11.966	32	0.924	1	Do Not Test
	GlnTAGnchr12.trna3 vs. GlnTAGnmt-tRNA-Gln chr16.trna15	11.946	32	0.854	1	Do Not Test
	GlnTAGnchr12.trna3 vs. GlnTAGnmt-tRNA-Gln chr12.trna15	11.804	32	0.844	1	Do Not Test
	GlnTAGnchr12.trna3 vs. GlnTAGnmt-tRNA-Gln chr7.trna7	11.771	32	0.841	1	Do Not Test
	GlnTAGnchr12.trna3 vs. GlnTAGchr8.trna10	11.686	32	0.835	1	Do Not Test
	GlnTAGnchr12.trna3 vs. GlnTAGnmt-tRNA-Glnchr2.trna9	11.568	32	0.893	1	Do Not Test
	GlnTAGnchr12.trna3 vs. GlnTAGnmt-tRNA-Gln chr10.trna6	11.53	32	0.89	1	Do Not Test
	GlnTAGnchr12.trna3 vs. GlnTAGnmt-tRNA-Glnchr7.trna32	11.481	32	0.886	1	Do Not Test
	GlnTAGnchr12.trna3 vs. GlnTAGnmt-tRNA-Glnchr2.trna21	11.177	32	0.863	1	Do Not Test
	GlnTAGnchr12.trna3 vs. GlnTAGchr6.trna1	10.306	32	0.796	1	Do Not Test
	GlnTAGnchr12.trna3 vs. GlnTAGchr4.trna4	10.062	32	0.719	1	Do Not Test
	GlnTAGnchr12.trna3 vs. GlnTAGnmt-tRNA-Gln chr2.trna24	8.991	32	0.643	1	Do Not Test
	GlnTAGnchr12.trna3 vs. GlnTAGnchr1.trna111	8.24	32	0.589	1	Do Not Test
	GlnTAGnchr12.trna3 vs. GlnTAGchr1.trna23	6.721	32	0.48	1	Do Not Test
	GlnTAGnchr12.trna3 vs. GlnTAGchr2.trna26	5.153	32	0.368	1	Do Not Test
	GlnTAGchr2.trna26 vs. GlnTAGchr1.trna104	7.225	32	0.516	1	Do Not Test
	GlnTAGchr2.trna26 vs. GlnTAGnmt-tRNA-Gln chr3.trna7	7.088	32	0.507	1	Do Not Test
	GlnTAGchr2.trna26 vs. GlnTAGchr1.trna28	7.014	32	0.501	1	Do Not Test
	GlnTAGchr2.trna26 vs. GlnTAGchr6.trna1	6.912	32	0.466	1	Do Not Test
	GlnTAGchr2.trna26 vs. GlnTAGnmt-tRNA-Gln chrX.trna1	6.813	32	0.526	1	Do Not Test
	GlnTAGchr2.trna26 vs. GlnTAGnmt-tRNA-Gln chr16.trna15	6.793	32	0.486	1	Do Not Test
	GlnTAGchr2.trna26 vs. GlnTAGnmt-tRNA-Gln chr12.trna15	6.651	32	0.475	1	Do Not Test
	GlnTAGchr2.trna26 vs. GlnTAGnmt-tRNA-Gln chr7.trna7	6.618	32	0.473	1	Do Not Test
	GlnTAGchr2.trna26 vs. GlnTAGchr8.trna10	6.533	32	0.467	1	Do Not Test
	GlnTAGchr2.trna26 vs. GlnTAGnmt-tRNA-Glnchr2.trna9	6.414	32	0.495	1	Do Not Test
	GlnTAGchr2.trna26 vs. GlnTAGnmt-tRNA-Gln chr10.trna6	6.377	32	0.492	1	Do Not Test
	GlnTAGchr2.trna26 vs. GlnTAGnmt-tRNA-Glnchr7.trna32	6.328	32	0.489	1	Do Not Test
	GlnTAGchr2.trna26 vs. GlnTAGnmt-tRNA-Glnchr2.trna21	6.024	32	0.465	1	Do Not Test
	GlnTAGchr2.trna26 vs. GlnTAGchr6.trna1	5.153	32	0.398	1	Do Not Test
	GlnTAGchr2.trna26 vs. GlnTAGchr4.trna4	4.909	32	0.351	1	Do Not Test
	GlnTAGchr2.trna26 vs. GlnTAGnmt-tRNA-Gln chr2.trna24	3.838	32	0.274	1	Do Not Test
	GlnTAGchr2.trna26 vs. GlnTAGnchr1.trna111	3.087	32	0.221	1	Do Not Test
	GlnTAGchr2.trna26 vs. GlnTAGchr1.trna23	1.568	32	0.112	1	Do Not Test
	GlnTAGchr1.trna23 vs. GlnTAGchr1.trna104	5.657	32	0.404	1	Do Not Test
	GlnTAGchr1.trna23 vs. GlnTAGnmt-tRNA-Gln chr3.trna7	5.52	32	0.395	1	Do Not Test
	GlnTAGchr1.trna23 vs. GlnTAGchr1.trna28	5.446	32	0.389	1	Do Not Test
	GlnTAGchr1.trna23 vs. GlnTAGchr6.trna1	5.343	32	0.36	1	Do Not Test
	GlnTAGchr1.trna23 vs. GlnTAGnmt-tRNA-Gln chrX.trna1	5.245	32	0.405	1	Do Not Test
	GlnTAGchr1.trna23 vs. GlnTAGnmt-tRNA-Gln chr16.trna15	5.225	32	0.373	1	Do Not Test
	GlnTAGchr1.trna23 vs. GlnTAGnmt-tRNA-Gln chr12.trna15	5.083	32	0.363	1	Do Not Test
	GlnTAGchr1.trna23 vs. GlnTAGnmt-tRNA-Gln chr7.trna7	5.05	32	0.361	1	Do Not Test
	GlnTAGchr1.trna23 vs. GlnTAGchr8.trna10	4.965	32	0.355	1	Do Not Test
	GlnTAGchr1.trna23 vs. GlnTAGnmt-tRNA-Glnchr2.trna9	4.846	32	0.374	1	Do Not Test
	GlnTAGchr1.trna23 vs. GlnTAGnmt-tRNA-Gln chr10.trna6	4.809	32	0.371	1	Do Not Test
	GlnTAGchr1.trna23 vs. GlnTAGnmt-tRNA-Glnchr7.trna32	4.76	32	0.367	1	Do Not Test
	GlnTAGchr1.trna23 vs. GlnTAGnmt-tRNA-Glnchr2.trna21	4.456	32	0.344	1	Do Not Test
	GlnTAGchr1.trna23 vs. GlnTAGchr6.trna1	3.585	32	0.277	1	Do Not Test
	GlnTAGchr1.trna23 vs. GlnTAGchr4.trna4	3.341	32	0.239	1	Do Not Test
	GlnTAGchr1.trna23 vs. GlnTAGnmt-tRNA-Gln chr2.trna24	2.27	32	0.162	1	Do Not Test
	GlnTAGchr1.trna23 vs. GlnTAGnchr1.trna111	1.519	32	0.109	1	Do Not Test
	GlnTAGnchr1.trna111 vs. GlnTAGchr1.trna104	4.138	32	0.296	1	Do Not Test
	GlnTAGnchr1.trna111 vs. GlnTAGnmt-tRNA-Gln chr3.trna7	4.001	32	0.286	1	Do Not Test
	GlnTAGnchr1.trna111 vs. GlnTAGchr1.trna28	3.927	32	0.281	1	Do Not Test
	GlnTAGnchr1.trna111 vs. GlnTAGchr6.trna1	3.824	32	0.258	1	Do Not Test
	GlnTAGnchr1.trna111 vs. GlnTAGnmt-tRNA-Gln chrX.trna1	3.726	32	0.288	1	Do Not Test
	GlnTAGnchr1.trna111 vs. GlnTAGnmt-tRNA-Gln chr16.trna15	3.706	32	0.265	1	Do Not Test
	GlnTAGnchr1.trna111 vs. GlnTAGnmt-tRNA-Gln chr12.trna15	3.564	32	0.255	1	Do Not Test
	GlnTAGnchr1.trna111 vs. GlnTAGnmt-tRNA-Gln chr7.trna7	3.531	32	0.252	1	Do Not Test
	GlnTAGnchr1.trna111 vs. GlnTAGchr8.trna10	3.446	32	0.246	1	Do Not Test
	GlnTAGnchr1.trna111 vs. GlnTAGnmt-tRNA-Glnchr2.trna9	3.327	32	0.257	1	Do Not Test
	GlnTAGnchr1.trna111 vs. GlnTAGnmt-tRNA-Gln chr10.trna6	3.289	32	0.254	1	Do Not Test
	GlnTAGnchr1.trna111 vs. GlnTAGnmt-tRNA-Glnchr7.trna32	3.241	32	0.25	1	Do Not Test
	GlnTAGnchr1.trna111 vs. GlnTAGnmt-tRNA-Glnchr2.trna21	2.937	32	0.227	1	Do Not Test
	GlnTAGnchr1.trna111 vs. GlnTAGchr6.trna1	2.065	32	0.159	1	Do Not Test
	GlnTAGnchr1.trna111 vs. GlnTAGchr4.trna4	1.822	32	0.13	1	Do Not Test
	GlnTAGnchr1.trna111 vs. GlnTAGnmt-tRNA-Gln chr2.trna24	0.751	32	0.0537	1	Do Not Test
	GlnTAGnmt-tRNA-Gln chr2.trna24 vs. GlnTAGchr1.trna104	3.387	32	0.242	1	Do Not Test
	GlnTAGnmt-tRNA-Gln chr2.trna24 vs. GlnTAGnmt-tRNA-Gln chr3.trna7	3.25	32	0.232	1	Do Not Test
	GlnTAGnmt-tRNA-Gln chr2.trna24 vs. GlnTAGchr1.trna28	3.176	32	0.227	1	Do Not Test
	GlnTAGnmt-tRNA-Gln chr2.trna24 vs. GlnTAGchr6.trna1	3.074	32	0.207	1	Do Not Test
	GlnTAGnmt-tRNA-Gln chr2.trna24 vs. GlnTAGnmt-tRNA-Gln chrX.trna1	2.975	32	0.23	1	Do Not Test
	GlnTAGnmt-tRNA-Gln chr2.trna24 vs. GlnTAGnmt-tRNA-Gln chr16.trna15	2.955	32	0.211	1	Do Not Test
	GlnTAGnmt-tRNA-Gln chr2.trna24 vs. GlnTAGnmt-tRNA-Gln chr12.trna15	2.813	32	0.201	1	Do Not Test
	GlnTAGnmt-tRNA-Gln chr2.trna24 vs. GlnTAGnmt-tRNA-Gln chr7.trna7	2.78	32	0.199	1	Do Not Test
	GlnTAGnmt-tRNA-Gln chr2.trna24 vs. GlnTAGchr8.trna10	2.695	32	0.193	1	Do Not Test
	GlnTAGnmt-tRNA-Gln chr2.trna24 vs. GlnTAGnmt-tRNA-Glnchr2.trna9	2.576	32	0.199	1	Do Not Test
	GlnTAGnmt-tRNA-Gln chr2.trna24 vs. GlnTAGnmt-tRNA-Gln chr10.trna6	2.539	32	0.196	1	Do Not Test
	GlnTAGnmt-tRNA-Gln chr2.trna24 vs. GlnTAGnmt-tRNA-Glnchr7.trna32	2.49	32	0.192	1	Do Not Test
	GlnTAGnmt-tRNA-Gln chr2.trna24 vs. GlnTAGnmt-tRNA-Glnchr2.trna21	2.186	32	0.169	1	Do Not Test
	GlnTAGnmt-tRNA-Gln chr2.trna24 vs. GlnTAGchr6.trna1	1.315	32	0.102	1	Do Not Test
	GlnTAGnmt-tRNA-Gln chr2.trna24 vs. GlnTAGchr4.trna4	1.071	32	0.0765	1	Do Not Test
	GlnTAGchr4.trna4 vs. GlnTAGchr1.trna104	2.317	32	0.166	1	Do Not Test
	GlnTAGchr4.trna4 vs. GlnTAGnmt-tRNA-Gln chr3.trna7	2.179	32	0.156	1	Do Not Test
	GlnTAGchr4.trna4 vs. GlnTAGchr1.trna28	2.105	32	0.15	1	Do Not Test
	GlnTAGchr4.trna4 vs. GlnTAGchr6.trna1	2.003	32	0.135	1	Do Not Test
	GlnTAGchr4.trna4 vs. GlnTAGnmt-tRNA-Gln chrX.trna1	1.904	32	0.147	1	Do Not Test
	GlnTAGchr4.trna4 vs. GlnTAGnmt-tRNA-Gln chr16.trna15	1.885	32	0.135	1	Do Not Test
	GlnTAGchr4.trna4 vs. GlnTAGnmt-tRNA-Gln chr12.trna15	1.742	32	0.125	1	Do Not Test
	GlnTAGchr4.trna4 vs. GlnTAGnmt-tRNA-Gln chr7.trna7	1.709	32	0.122	1	Do Not Test
	GlnTAGchr4.trna4 vs. GlnTAGchr8.trna10	1.624	32	0.116	1	Do Not Test
	GlnTAGchr4.trna4 vs. GlnTAGnmt-tRNA-Glnchr2.trna9	1.506	32	0.116	1	Do Not Test
	GlnTAGchr4.trna4 vs. GlnTAGnmt-tRNA-Gln chr10.trna6	1.468	32	0.113	1	Do Not Test
	GlnTAGchr4.trna4 vs. GlnTAGnmt-tRNA-Glnchr7.trna32	1.419	32	0.11	1	Do Not Test
	GlnTAGchr4.trna4 vs. GlnTAGnmt-tRNA-Glnchr2.trna21	1.115	32	0.0861	1	Do Not Test
	GlnTAGchr4.trna4 vs. GlnTAGchr6.trna1	0.244	32	0.0188	1	Do Not Test
	GlnTAGchr6.trna1 vs. GlnTAGchr1.trna104	2.073	32	0.16	1	Do Not Test
	GlnTAGchr6.trna1 vs. GlnTAGnmt-tRNA-Gln chr3.trna7	1.935	32	0.149	1	Do Not Test
	GlnTAGchr6.trna1 vs. GlnTAGchr1.trna28	1.861	32	0.144	1	Do Not Test
	GlnTAGchr6.trna1 vs. GlnTAGchr6.trna1	1.759	32	0.127	1	Do Not Test
	GlnTAGchr6.trna1 vs. GlnTAGnmt-tRNA-Gln chrX.trna1	1.661	32	0.14	1	Do Not Test
	GlnTAGchr6.trna1 vs. GlnTAGnmt-tRNA-Gln chr16.trna15	1.641	32	0.127	1	Do Not Test
	GlnTAGchr6.trna1 vs. GlnTAGnmt-tRNA-Gln chr12.trna15	1.498	32	0.116	1	Do Not Test
	GlnTAGchr6.trna1 vs. GlnTAGnmt-tRNA-Gln chr7.trna7	1.466	32	0.113	1	Do Not Test
	GlnTAGchr6.trna1 vs. GlnTAGchr8.trna10	1.38	32	0.107	1	Do Not Test
	GlnTAGchr6.trna1 vs. GlnTAGnmt-tRNA-Glnchr2.trna9	1.262	32	0.107	1	Do Not Test
	GlnTAGchr6.trna1 vs. GlnTAGnmt-tRNA-Gln chr10.trna6	1.224	32	0.104	1	Do Not Test
	GlnTAGchr6.trna1 vs. GlnTAGnmt-tRNA-Glnchr7.trna32	1.175	32	0.0994	1	Do Not Test
	GlnTAGchr6.trna1 vs. GlnTAGnmt-tRNA-Glnchr2.trna21	0.871	32	0.0737	1	Do Not Test
	GlnTAGnmt-tRNA-Glnchr2.trna21 vs. GlnTAGchr1.trna104	1.201	32	0.0928	1	Do Not Test
	GlnTAGnmt-tRNA-Glnchr2.trna21 vs. GlnTAGnmt-tRNA-Gln chr3.trna7	1.064	32	0.0821	1	Do Not Test
	GlnTAGnmt-tRNA-Glnchr2.trna21 vs. GlnTAGchr1.trna28	0.99	32	0.0764	1	Do Not Test
	GlnTAGnmt-tRNA-Glnchr2.trna21 vs. GlnTAGchr6.trna1	0.888	32	0.064	1	Do Not Test
	GlnTAGnmt-tRNA-Glnchr2.trna21 vs. GlnTAGnmt-tRNA-Gln chrX.trna1	0.789	32	0.0668	1	Do Not Test
	GlnTAGnmt-tRNA-Glnchr2.trna21 vs. GlnTAGnmt-tRNA-Gln chr16.trna15	0.769	32	0.0594	1	Do Not Test
	GlnTAGnmt-tRNA-Glnchr2.trna21 vs. GlnTAGnmt-tRNA-Gln chr12.trna15	0.627	32	0.0484	1	Do Not Test
	GlnTAGnmt-tRNA-Glnchr2.trna21 vs. GlnTAGnmt-tRNA-Gln chr7.trna7	0.594	32	0.0459	1	Do Not Test
	GlnTAGnmt-tRNA-Glnchr2.trna21 vs. GlnTAGchr8.trna10	0.509	32	0.0393	1	Do Not Test
	GlnTAGnmt-tRNA-Glnchr2.trna21 vs. GlnTAGnmt-tRNA-Glnchr2.trna9	0.39	32	0.033	1	Do Not Test
	GlnTAGnmt-tRNA-Glnchr2.trna21 vs. GlnTAGnmt-tRNA-Gln chr10.trna6	0.353	32	0.0298	1	Do Not Test
	GlnTAGnmt-tRNA-Glnchr2.trna21 vs. GlnTAGnmt-tRNA-Glnchr7.trna32	0.304	32	0.0257	1	Do Not Test
	GlnTAGnmt-tRNA-Glnchr7.trna32 vs. GlnTAGchr1.trna104	0.897	32	0.0693	1	Do Not Test
	GlnTAGnmt-tRNA-Glnchr7.trna32 vs. GlnTAGnmt-tRNA-Gln chr3.trna7	0.76	32	0.0587	1	Do Not Test
	GlnTAGnmt-tRNA-Glnchr7.trna32 vs. GlnTAGchr1.trna28	0.686	32	0.053	1	Do Not Test
	GlnTAGnmt-tRNA-Glnchr7.trna32 vs. GlnTAGchr6.trna1	0.584	32	0.0421	1	Do Not Test
	GlnTAGnmt-tRNA-Glnchr7.trna32 vs. GlnTAGnmt-tRNA-Gln chrX.trna1	0.485	32	0.041	1	Do Not Test
	GlnTAGnmt-tRNA-Glnchr7.trna32 vs. GlnTAGnmt-tRNA-Gln chr16.trna15	0.465	32	0.0359	1	Do Not Test
	GlnTAGnmt-tRNA-Glnchr7.trna32 vs. GlnTAGnmt-tRNA-Gln chr12.trna15	0.323	32	0.0249	1	Do Not Test
	GlnTAGnmt-tRNA-Glnchr7.trna32 vs. GlnTAGnmt-tRNA-Gln chr7.trna7	0.29	32	0.0224	1	Do Not Test
	GlnTAGnmt-tRNA-Glnchr7.trna32 vs. GlnTAGchr8.trna10	0.205	32	0.0158	1	Do Not Test
	GlnTAGnmt-tRNA-Glnchr7.trna32 vs. GlnTAGnmt-tRNA-Glnchr2.trna9	0.0864	32	0.00731	1	Do Not Test
	GlnTAGnmt-tRNA-Glnchr7.trna32 vs. GlnTAGnmt-tRNA-Gln chr10.trna6	0.0487	32	0.00412	1	Do Not Test
	GlnTAGnmt-tRNA-Gln chr10.trna6 vs. GlnTAGchr1.trna104	0.849	32	0.0655	1	Do Not Test
	GlnTAGnmt-tRNA-Gln chr10.trna6 vs. GlnTAGnmt-tRNA-Gln chr3.trna7	0.711	32	0.0549	1	Do Not Test
	GlnTAGnmt-tRNA-Gln chr10.trna6 vs. GlnTAGchr1.trna28	0.637	32	0.0492	1	Do Not Test
	GlnTAGnmt-tRNA-Gln chr10.trna6 vs. GlnTAGchr6.trna1	0.535	32	0.0386	1	Do Not Test
	GlnTAGnmt-tRNA-Gln chr10.trna6 vs. GlnTAGnmt-tRNA-Gln chrX.trna1	0.437	32	0.0369	1	Do Not Test
	GlnTAGnmt-tRNA-Gln chr10.trna6 vs. GlnTAGnmt-tRNA-Gln chr16.trna15	0.417	32	0.0322	1	Do Not Test
	GlnTAGnmt-tRNA-Gln chr10.trna6 vs. GlnTAGnmt-tRNA-Gln chr12.trna15	0.274	32	0.0212	1	Do Not Test
	GlnTAGnmt-tRNA-Gln chr10.trna6 vs. GlnTAGnmt-tRNA-Gln chr7.trna7	0.242	32	0.0187	1	Do Not Test
	GlnTAGnmt-tRNA-Gln chr10.trna6 vs. GlnTAGchr8.trna10	0.156	32	0.0121	1	Do Not Test
	GlnTAGnmt-tRNA-Gln chr10.trna6 vs. GlnTAGnmt-tRNA-Glnchr2.trna9	0.0377	32	0.00319	1	Do Not Test
	GlnTAGnmt-tRNA-Glnchr2.trna9 vs. GlnTAGchr1.trna104	0.811	32	0.0626	1	Do Not Test
	GlnTAGnmt-tRNA-Glnchr2.trna9 vs. GlnTAGnmt-tRNA-Gln chr3.trna7	0.673	32	0.052	1	Do Not Test
	GlnTAGnmt-tRNA-Glnchr2.trna9 vs. GlnTAGchr1.trna28	0.6	32	0.0463	1	Do Not Test
	GlnTAGnmt-tRNA-Glnchr2.trna9 vs. GlnTAGchr6.trna1	0.497	32	0.0359	1	Do Not Test
	GlnTAGnmt-tRNA-Glnchr2.trna9 vs. GlnTAGnmt-tRNA-Gln chrX.trna1	0.399	32	0.0337	1	Do Not Test
	GlnTAGnmt-tRNA-Glnchr2.trna9 vs. GlnTAGnmt-tRNA-Gln chr16.trna15	0.379	32	0.0293	1	Do Not Test
	GlnTAGnmt-tRNA-Glnchr2.trna9 vs. GlnTAGnmt-tRNA-Gln chr12.trna15	0.237	32	0.0183	1	Do Not Test
	GlnTAGnmt-tRNA-Glnchr2.trna9 vs. GlnTAGnmt-tRNA-Gln chr7.trna7	0.204	32	0.0157	1	Do Not Test
	GlnTAGnmt-tRNA-Glnchr2.trna9 vs. GlnTAGchr8.trna10	0.119	32	0.00915	1	Do Not Test
	GlnTAGchr8.trna10 vs. GlnTAGchr1.trna104	0.692	32	0.0495	1	Do Not Test
	GlnTAGchr8.trna10 vs. GlnTAGnmt-tRNA-Gln chr3.trna7	0.555	32	0.0397	1	Do Not Test
	GlnTAGchr8.trna10 vs. GlnTAGchr1.trna28	0.481	32	0.0344	1	Do Not Test
	GlnTAGchr8.trna10 vs. GlnTAGchr6.trna1	0.379	32	0.0255	1	Do Not Test
	GlnTAGchr8.trna10 vs. GlnTAGnmt-tRNA-Gln chrX.trna1	0.28	32	0.0216	1	Do Not Test
	GlnTAGchr8.trna10 vs. GlnTAGnmt-tRNA-Gln chr16.trna15	0.26	32	0.0186	1	Do Not Test
	GlnTAGchr8.trna10 vs. GlnTAGnmt-tRNA-Gln chr12.trna15	0.118	32	0.00843	1	Do Not Test
	GlnTAGchr8.trna10 vs. GlnTAGnmt-tRNA-Gln chr7.trna7	0.0853	32	0.0061	1	Do Not Test
	GlnTAGnmt-tRNA-Gln chr7.trna7 vs. GlnTAGchr1.trna104	0.607	32	0.0434	1	Do Not Test
	GlnTAGnmt-tRNA-Gln chr7.trna7 vs. GlnTAGnmt-tRNA-Gln chr3.trna7	0.47	32	0.0336	1	Do Not Test
	GlnTAGnmt-tRNA-Gln chr7.trna7 vs. GlnTAGchr1.trna28	0.396	32	0.0283	1	Do Not Test
	GlnTAGnmt-tRNA-Gln chr7.trna7 vs. GlnTAGchr6.trna1	0.293	32	0.0198	1	Do Not Test
	GlnTAGnmt-tRNA-Gln chr7.trna7 vs. GlnTAGnmt-tRNA-Gln chrX.trna1	0.195	32	0.0151	1	Do Not Test
	GlnTAGnmt-tRNA-Gln chr7.trna7 vs. GlnTAGnmt-tRNA-Gln chr16.trna15	0.175	32	0.0125	1	Do Not Test
	GlnTAGnmt-tRNA-Gln chr7.trna7 vs. GlnTAGnmt-tRNA-Gln chr12.trna15	0.0327	32	0.00234	1	Do Not Test
	GlnTAGnmt-tRNA-Gln chr12.trna15 vs. GlnTAGchr1.trna104	0.574	32	0.0411	1	Do Not Test
	GlnTAGnmt-tRNA-Gln chr12.trna15 vs. GlnTAGnmt-tRNA-Gln chr3.trna7	0.437	32	0.0312	1	Do Not Test
	GlnTAGnmt-tRNA-Gln chr12.trna15 vs. GlnTAGchr1.trna28	0.363	32	0.026	1	Do Not Test
	GlnTAGnmt-tRNA-Gln chr12.trna15 vs. GlnTAGchr6.trna1	0.261	32	0.0176	1	Do Not Test
	GlnTAGnmt-tRNA-Gln chr12.trna15 vs. GlnTAGnmt-tRNA-Gln chrX.trna1	0.162	32	0.0125	1	Do Not Test
	GlnTAGnmt-tRNA-Gln chr12.trna15 vs. GlnTAGnmt-tRNA-Gln chr16.trna15	0.142	32	0.0102	1	Do Not Test
	GlnTAGnmt-tRNA-Gln chr16.trna15 vs. GlnTAGchr1.trna104	0.432	32	0.0309	1	Do Not Test
	GlnTAGnmt-tRNA-Gln chr16.trna15 vs. GlnTAGnmt-tRNA-Gln chr3.trna7	0.294	32	0.021	1	Do Not Test
	GlnTAGnmt-tRNA-Gln chr16.trna15 vs. GlnTAGchr1.trna28	0.221	32	0.0158	1	Do Not Test
	GlnTAGnmt-tRNA-Gln chr16.trna15 vs. GlnTAGchr6.trna1	0.118	32	0.00797	1	Do Not Test
	GlnTAGnmt-tRNA-Gln chr16.trna15 vs. GlnTAGnmt-tRNA-Gln chrX.trna1	0.0199	32	0.00154	1	Do Not Test
	GlnTAGnmt-tRNA-Gln chrX.trna1 vs. GlnTAGchr1.trna104	0.412	32	0.0318	1	Do Not Test
	GlnTAGnmt-tRNA-Gln chrX.trna1 vs. GlnTAGnmt-tRNA-Gln chr3.trna7	0.275	32	0.0212	1	Do Not Test
	GlnTAGnmt-tRNA-Gln chrX.trna1 vs. GlnTAGchr1.trna28	0.201	32	0.0155	1	Do Not Test
	GlnTAGnmt-tRNA-Gln chrX.trna1 vs. GlnTAGchr6.trna1	0.0983	32	0.00709	1	Do Not Test
	GlnTAGchr6.trna1 vs. GlnTAGchr1.trna104	0.314	32	0.0211	1	Do Not Test
	GlnTAGchr6.trna1 vs. GlnTAGnmt-tRNA-Gln chr3.trna7	0.176	32	0.0119	1	Do Not Test
	GlnTAGchr6.trna1 vs. GlnTAGchr1.trna28	0.103	32	0.00691	1	Do Not Test
	GlnTAGchr1.trna28 vs. GlnTAGchr1.trna104	0.211	32	0.0151	1	Do Not Test
	GlnTAGchr1.trna28 vs. GlnTAGnmt-tRNA-Gln chr3.trna7	0.0736	32	0.00526	1	Do Not Test
	GlnTAGnmt-tRNA-Gln chr3.trna7 vs. GlnTAGchr1.trna104	0.138	32	0.00984	1	Do Not Test
	A result of "Do Not Test" occurs for a comparison when no significant difference is found between two means that enclose that comparison. For example, if you had four means sorted in order, and found no difference between means 4 vs. 2, then you would not test 4 vs. 3 and 3 vs. 2, but still test 4 vs. 1 and 3 vs. 1 (4 vs. 3 and 3 vs. 2 are enclosed by 4 vs. 2: 4 3 2 1). Note that not testing the …

## Sheet: Gln-TAA
	Normality Test (Shapiro-Wilk):	Failed	(P < 0.050)
	Equal Variance Test (Brown-Forsythe):	Failed	(P < 0.050)
	Group Name	N	Missing	Mean	Std Dev	SEM
1	GlnTAAchr6.trna63	9	2	1483.04	294.744	111.403
2	GlnTAAchr6.trna42	9	2	1267.82	267.804	101.22
3	GlnTAAnmt-tRNA-Gln chr2.trna21	9	4	13.181	20.857	9.328
4	GlnTAAnmt-tRNA-Gln chr7.trna32	9	2	13.592	16.367	6.186
5	GlnTAAchr1.trna17	9	4	1702.03	451.208	201.786
6	GlnTAAnmt-tRNA-Glnchr2.trna9	9	2	13.305	16.488	6.232
7	GlnTAAchr6.trna175	9	2	2035.56	525.565	198.645
8	GlnTAAchr6.trna1	9	2	1532.33	211.595	79.975
9	GlnTAAchr17.trna14	9	4	1461.52	583.574	260.982
10	GlnTAAchr1.trna101	9	2	2280.82	490.68	185.46
11	GlnTAAnmt-tRNA-Gln chrX.trna1	9	2	5.845	3.358	1.269
12	GlnTAAnmt-tRNA-Gln chr10.trna6	9	4	3.677	2.976	1.331
13	GlnTAAchr6.trna82	9	4	271.563	71.26	31.869
14	GlnTAAnmt-tRNA-Gln chr7.trna7	9	4	18.435	24.633	11.016
15	GlnTAAnmt-tRNA-Gln chr2.trna24	9	4	3.731	1.218	0.545
16	GlnTAAchr1.trna104	9	4	2.125	0.583	0.261
17	GlnTAAchr1.trna28	9	4	4.427	3.222	1.441
18	GlnTAAchr6.trna132	9	5	1430.33	131.779	65.89
19	GlnTAAchr1.trna23	9	4	49.806	59.933	26.803
20	GlnTAAchr2.trna26	9	4	7.145	5.588	2.499
21	GlnTAAnmt-tRNA-Gln chr3.trna7	9	4	3.451	2.342	1.047
22	GlnTAAchr12.trna3	9	4	2.881	1.293	0.578
23	GlnTAAchr1.trna111	9	4	51.578	98.157	43.897
24	GlnTAAnmt-tRNA-Gln chr16.trna15	9	4	3.492	1.239	0.554
25	GlnTAAchr5.trna23	9	4	4.595	3.974	1.777
26	GlnTAAchr1.trna24	9	4	40.705	27.825	12.444
27	GlnTAAchr8.trna10	9	5	359.599	278.625	139.312
28	GlnTAAchr4.trna4	9	4	14.518	20.459	9.149
29	GlnTAAnmt-trna-Gln chr12.trna15	9	4	13.971	17.982	8.042
30	GlnTAAchr6.trna147	9	4	1374.46	390.063	174.442
31	GlnTAAchr19.trna4	9	4	116.999	116.654	52.169
	Source of Variation	DF	SS	MS	F	P
	Between Groups	30	1.00667e+08	3.35556e+06	61.465	<0.001
	Residual	138	7.53377e+06	54592.6
	Total	168	1.082e+08
	The differences in the mean values among the treatment groups are greater than would be expected by chance; there is a statistically significant difference (P = <0.001).
	Power of performed test with alpha = 0.050: 1.000
	All Pairwise Multiple Comparison Procedures (Tukey Test):
	Comparisons for factor:
	Comparison	Diff of Means	p	q	P	P<0.050
	GlnTAAchr1.trna101 vs. GlnTAAchr1.trna104	2278.7	31	23.555	<0.001	Yes
	GlnTAAchr1.trna101 vs. GlnTAAchr12.trna3	2277.94	31	23.547	<0.001	Yes
	GlnTAAchr1.trna101 vs. GlnTAAnmt-tRNA-Gln chr3.trna7	2277.37	31	23.541	<0.001	Yes
	GlnTAAchr1.trna101 vs. GlnTAAnmt-tRNA-Gln chr16.trna15	2277.33	31	23.541	<0.001	Yes
	GlnTAAchr1.trna101 vs. GlnTAAnmt-tRNA-Gln chr10.trna6	2277.15	31	23.539	<0.001	Yes
	GlnTAAchr1.trna101 vs. GlnTAAnmt-tRNA-Gln chr2.trna24	2277.09	31	23.538	<0.001	Yes
	GlnTAAchr1.trna101 vs. GlnTAAchr1.trna28	2276.4	31	23.531	<0.001	Yes
	GlnTAAchr1.trna101 vs. GlnTAAchr5.trna23	2276.23	31	23.529	<0.001	Yes
	GlnTAAchr1.trna101 vs. GlnTAAnmt-tRNA-Gln chrX.trna1	2274.98	31	25.761	<0.001	Yes
	GlnTAAchr1.trna101 vs. GlnTAAchr2.trna26	2273.68	31	23.503	<0.001	Yes
	GlnTAAchr1.trna101 vs. GlnTAAnmt-tRNA-Gln chr2.trna21	2267.64	31	23.44	<0.001	Yes
	GlnTAAchr1.trna101 vs. GlnTAAnmt-tRNA-Glnchr2.trna9	2267.52	31	25.676	<0.001	Yes
	GlnTAAchr1.trna101 vs. GlnTAAnmt-tRNA-Gln chr7.trna32	2267.23	31	25.673	<0.001	Yes
	GlnTAAchr1.trna101 vs. GlnTAAnmt-trna-Gln chr12.trna15	2266.85	31	23.432	<0.001	Yes
	GlnTAAchr1.trna101 vs. GlnTAAchr4.trna4	2266.31	31	23.427	<0.001	Yes
	GlnTAAchr1.trna101 vs. GlnTAAnmt-tRNA-Gln chr7.trna7	2262.39	31	23.386	<0.001	Yes
	GlnTAAchr1.trna101 vs. GlnTAAchr1.trna24	2240.12	31	23.156	<0.001	Yes
	GlnTAAchr1.trna101 vs. GlnTAAchr1.trna23	2231.02	31	23.062	<0.001	Yes
	GlnTAAchr1.trna101 vs. GlnTAAchr1.trna111	2229.25	31	23.044	<0.001	Yes
	GlnTAAchr1.trna101 vs. GlnTAAchr19.trna4	2163.83	31	22.367	<0.001	Yes
	GlnTAAchr1.trna101 vs. GlnTAAchr6.trna82	2009.26	31	20.77	<0.001	Yes
	GlnTAAchr1.trna101 vs. GlnTAAchr8.trna10	1921.22	31	18.553	<0.001	Yes
	GlnTAAchr1.trna101 vs. GlnTAAchr6.trna42	1013.01	31	11.471	<0.001	Yes
	GlnTAAchr1.trna101 vs. GlnTAAchr6.trna147	906.365	31	9.369	<0.001	Yes
	GlnTAAchr1.trna101 vs. GlnTAAchr6.trna132	850.494	31	8.213	<0.001	Yes
	GlnTAAchr1.trna101 vs. GlnTAAchr17.trna14	819.302	31	8.469	<0.001	Yes
	GlnTAAchr1.trna101 vs. GlnTAAchr6.trna63	797.789	31	9.034	<0.001	Yes
	GlnTAAchr1.trna101 vs. GlnTAAchr6.trna1	748.491	31	8.476	<0.001	Yes
	GlnTAAchr1.trna101 vs. GlnTAAchr1.trna17	578.791	31	5.983	0.009	Yes
	GlnTAAchr1.trna101 vs. GlnTAAchr6.trna175	245.269	31	2.777	0.986	No
	GlnTAAchr6.trna175 vs. GlnTAAchr1.trna104	2033.43	31	21.019	<0.001	Yes
	GlnTAAchr6.trna175 vs. GlnTAAchr12.trna3	2032.67	31	21.012	<0.001	Yes
	GlnTAAchr6.trna175 vs. GlnTAAnmt-tRNA-Gln chr3.trna7	2032.1	31	21.006	<0.001	Yes
	GlnTAAchr6.trna175 vs. GlnTAAnmt-tRNA-Gln chr16.trna15	2032.06	31	21.005	<0.001	Yes
	GlnTAAchr6.trna175 vs. GlnTAAnmt-tRNA-Gln chr10.trna6	2031.88	31	21.003	<0.001	Yes
	GlnTAAchr6.trna175 vs. GlnTAAnmt-tRNA-Gln chr2.trna24	2031.82	31	21.003	<0.001	Yes
	GlnTAAchr6.trna175 vs. GlnTAAchr1.trna28	2031.13	31	20.996	<0.001	Yes
	GlnTAAchr6.trna175 vs. GlnTAAchr5.trna23	2030.96	31	20.994	<0.001	Yes
	GlnTAAchr6.trna175 vs. GlnTAAnmt-tRNA-Gln chrX.trna1	2029.71	31	22.984	<0.001	Yes
	GlnTAAchr6.trna175 vs. GlnTAAchr2.trna26	2028.41	31	20.968	<0.001	Yes
	GlnTAAchr6.trna175 vs. GlnTAAnmt-tRNA-Gln chr2.trna21	2022.37	31	20.905	<0.001	Yes
	GlnTAAchr6.trna175 vs. GlnTAAnmt-tRNA-Glnchr2.trna9	2022.25	31	22.899	<0.001	Yes
	GlnTAAchr6.trna175 vs. GlnTAAnmt-tRNA-Gln chr7.trna32	2021.96	31	22.896	<0.001	Yes
	GlnTAAchr6.trna175 vs. GlnTAAnmt-trna-Gln chr12.trna15	2021.58	31	20.897	<0.001	Yes
	GlnTAAchr6.trna175 vs. GlnTAAchr4.trna4	2021.04	31	20.891	<0.001	Yes
	GlnTAAchr6.trna175 vs. GlnTAAnmt-tRNA-Gln chr7.trna7	2017.12	31	20.851	<0.001	Yes
	GlnTAAchr6.trna175 vs. GlnTAAchr1.trna24	1994.85	31	20.621	<0.001	Yes
	GlnTAAchr6.trna175 vs. GlnTAAchr1.trna23	1985.75	31	20.527	<0.001	Yes
	GlnTAAchr6.trna175 vs. GlnTAAchr1.trna111	1983.98	31	20.508	<0.001	Yes
	GlnTAAchr6.trna175 vs. GlnTAAchr19.trna4	1918.56	31	19.832	<0.001	Yes
	GlnTAAchr6.trna175 vs. GlnTAAchr6.trna82	1763.99	31	18.234	<0.001	Yes
	GlnTAAchr6.trna175 vs. GlnTAAchr8.trna10	1675.96	31	16.184	<0.001	Yes
	GlnTAAchr6.trna175 vs. GlnTAAchr6.trna42	767.74	31	8.694	<0.001	Yes
	GlnTAAchr6.trna175 vs. GlnTAAchr6.trna147	661.096	31	6.834	<0.001	Yes
	GlnTAAchr6.trna175 vs. GlnTAAchr6.trna132	605.224	31	5.844	0.013	Yes
	GlnTAAchr6.trna175 vs. GlnTAAchr17.trna14	574.033	31	5.934	0.01	Yes
	GlnTAAchr6.trna175 vs. GlnTAAchr6.trna63	552.519	31	6.256	0.004	Yes
	GlnTAAchr6.trna175 vs. GlnTAAchr6.trna1	503.222	31	5.698	0.019	Yes
	GlnTAAchr6.trna175 vs. GlnTAAchr1.trna17	333.522	31	3.448	0.834	No
	GlnTAAchr1.trna17 vs. GlnTAAchr1.trna104	1699.91	31	16.268	<0.001	Yes
	GlnTAAchr1.trna17 vs. GlnTAAchr12.trna3	1699.15	31	16.261	<0.001	Yes
	GlnTAAchr1.trna17 vs. GlnTAAnmt-tRNA-Gln chr3.trna7	1698.58	31	16.256	<0.001	Yes
	GlnTAAchr1.trna17 vs. GlnTAAnmt-tRNA-Gln chr16.trna15	1698.54	31	16.255	<0.001	Yes
	GlnTAAchr1.trna17 vs. GlnTAAnmt-tRNA-Gln chr10.trna6	1698.36	31	16.254	<0.001	Yes
	GlnTAAchr1.trna17 vs. GlnTAAnmt-tRNA-Gln chr2.trna24	1698.3	31	16.253	<0.001	Yes
	GlnTAAchr1.trna17 vs. GlnTAAchr1.trna28	1697.61	31	16.246	<0.001	Yes
	GlnTAAchr1.trna17 vs. GlnTAAchr5.trna23	1697.44	31	16.245	<0.001	Yes
	GlnTAAchr1.trna17 vs. GlnTAAnmt-tRNA-Gln chrX.trna1	1696.19	31	17.533	<0.001	Yes
	GlnTAAchr1.trna17 vs. GlnTAAchr2.trna26	1694.89	31	16.22	<0.001	Yes
	GlnTAAchr1.trna17 vs. GlnTAAnmt-tRNA-Gln chr2.trna21	1688.85	31	16.163	<0.001	Yes
	GlnTAAchr1.trna17 vs. GlnTAAnmt-tRNA-Glnchr2.trna9	1688.73	31	17.456	<0.001	Yes
	GlnTAAchr1.trna17 vs. GlnTAAnmt-tRNA-Gln chr7.trna32	1688.44	31	17.453	<0.001	Yes
	GlnTAAchr1.trna17 vs. GlnTAAnmt-trna-Gln chr12.trna15	1688.06	31	16.155	<0.001	Yes
	GlnTAAchr1.trna17 vs. GlnTAAchr4.trna4	1687.52	31	16.15	<0.001	Yes
	GlnTAAchr1.trna17 vs. GlnTAAnmt-tRNA-Gln chr7.trna7	1683.6	31	16.112	<0.001	Yes
	GlnTAAchr1.trna17 vs. GlnTAAchr1.trna24	1661.33	31	15.899	<0.001	Yes
	GlnTAAchr1.trna17 vs. GlnTAAchr1.trna23	1652.23	31	15.812	<0.001	Yes
	GlnTAAchr1.trna17 vs. GlnTAAchr1.trna111	1650.45	31	15.795	<0.001	Yes
	GlnTAAchr1.trna17 vs. GlnTAAchr19.trna4	1585.04	31	15.169	<0.001	Yes
	GlnTAAchr1.trna17 vs. GlnTAAchr6.trna82	1430.47	31	13.69	<0.001	Yes
	GlnTAAchr1.trna17 vs. GlnTAAchr8.trna10	1342.43	31	12.113	<0.001	Yes
	GlnTAAchr1.trna17 vs. GlnTAAchr6.trna42	434.219	31	4.488	0.275	No
	GlnTAAchr1.trna17 vs. GlnTAAchr6.trna147	327.574	31	3.135	0.936	Do Not Test
	GlnTAAchr1.trna17 vs. GlnTAAchr6.trna132	271.703	31	2.452	0.998	Do Not Test
	GlnTAAchr1.trna17 vs. GlnTAAchr17.trna14	240.512	31	2.302	0.999	Do Not Test
	GlnTAAchr1.trna17 vs. GlnTAAchr6.trna63	218.998	31	2.264	1	Do Not Test
	GlnTAAchr1.trna17 vs. GlnTAAchr6.trna1	169.7	31	1.754	1	Do Not Test
	GlnTAAchr6.trna1 vs. GlnTAAchr1.trna104	1530.21	31	15.818	<0.001	Yes
	GlnTAAchr6.trna1 vs. GlnTAAchr12.trna3	1529.45	31	15.81	<0.001	Yes
	GlnTAAchr6.trna1 vs. GlnTAAnmt-tRNA-Gln chr3.trna7	1528.88	31	15.804	<0.001	Yes
	GlnTAAchr6.trna1 vs. GlnTAAnmt-tRNA-Gln chr16.trna15	1528.84	31	15.804	<0.001	Yes
	GlnTAAchr6.trna1 vs. GlnTAAnmt-tRNA-Gln chr10.trna6	1528.66	31	15.802	<0.001	Yes
	GlnTAAchr6.trna1 vs. GlnTAAnmt-tRNA-Gln chr2.trna24	1528.6	31	15.801	<0.001	Yes
	GlnTAAchr6.trna1 vs. GlnTAAchr1.trna28	1527.91	31	15.794	<0.001	Yes
	GlnTAAchr6.trna1 vs. GlnTAAchr5.trna23	1527.74	31	15.792	<0.001	Yes
	GlnTAAchr6.trna1 vs. GlnTAAnmt-tRNA-Gln chrX.trna1	1526.49	31	17.285	<0.001	Yes
	GlnTAAchr6.trna1 vs. GlnTAAchr2.trna26	1525.19	31	15.766	<0.001	Yes
	GlnTAAchr6.trna1 vs. GlnTAAnmt-tRNA-Gln chr2.trna21	1519.15	31	15.703	<0.001	Yes
	GlnTAAchr6.trna1 vs. GlnTAAnmt-tRNA-Glnchr2.trna9	1519.03	31	17.201	<0.001	Yes
	GlnTAAchr6.trna1 vs. GlnTAAnmt-tRNA-Gln chr7.trna32	1518.74	31	17.198	<0.001	Yes
	GlnTAAchr6.trna1 vs. GlnTAAnmt-trna-Gln chr12.trna15	1518.36	31	15.695	<0.001	Yes
	GlnTAAchr6.trna1 vs. GlnTAAchr4.trna4	1517.82	31	15.69	<0.001	Yes
	GlnTAAchr6.trna1 vs. GlnTAAnmt-tRNA-Gln chr7.trna7	1513.9	31	15.649	<0.001	Yes
	GlnTAAchr6.trna1 vs. GlnTAAchr1.trna24	1491.63	31	15.419	<0.001	Yes
	GlnTAAchr6.trna1 vs. GlnTAAchr1.trna23	1482.53	31	15.325	<0.001	Yes
	GlnTAAchr6.trna1 vs. GlnTAAchr1.trna111	1480.76	31	15.306	<0.001	Yes
	GlnTAAchr6.trna1 vs. GlnTAAchr19.trna4	1415.34	31	14.63	<0.001	Yes
	GlnTAAchr6.trna1 vs. GlnTAAchr6.trna82	1260.77	31	13.032	<0.001	Yes
	GlnTAAchr6.trna1 vs. GlnTAAchr8.trna10	1172.73	31	11.325	<0.001	Yes
	GlnTAAchr6.trna1 vs. GlnTAAchr6.trna42	264.518	31	2.995	0.962	Do Not Test
	GlnTAAchr6.trna1 vs. GlnTAAchr6.trna147	157.874	31	1.632	1	Do Not Test
	GlnTAAchr6.trna1 vs. GlnTAAchr6.trna132	102.003	31	0.985	1	Do Not Test
	GlnTAAchr6.trna1 vs. GlnTAAchr17.trna14	70.811	31	0.732	1	Do Not Test
	GlnTAAchr6.trna1 vs. GlnTAAchr6.trna63	49.297	31	0.558	1	Do Not Test
	GlnTAAchr6.trna63 vs. GlnTAAchr1.trna104	1480.91	31	15.308	<0.001	Yes
	GlnTAAchr6.trna63 vs. GlnTAAchr12.trna3	1480.15	31	15.3	<0.001	Yes
	GlnTAAchr6.trna63 vs. GlnTAAnmt-tRNA-Gln chr3.trna7	1479.58	31	15.294	<0.001	Yes
	GlnTAAchr6.trna63 vs. GlnTAAnmt-tRNA-Gln chr16.trna15	1479.54	31	15.294	<0.001	Yes
	GlnTAAchr6.trna63 vs. GlnTAAnmt-tRNA-Gln chr10.trna6	1479.36	31	15.292	<0.001	Yes
	GlnTAAchr6.trna63 vs. GlnTAAnmt-tRNA-Gln chr2.trna24	1479.3	31	15.291	<0.001	Yes
	GlnTAAchr6.trna63 vs. GlnTAAchr1.trna28	1478.61	31	15.284	<0.001	Yes
	GlnTAAchr6.trna63 vs. GlnTAAchr5.trna23	1478.44	31	15.283	<0.001	Yes
	GlnTAAchr6.trna63 vs. GlnTAAnmt-tRNA-Gln chrX.trna1	1477.19	31	16.727	<0.001	Yes
	GlnTAAchr6.trna63 vs. GlnTAAchr2.trna26	1475.89	31	15.256	<0.001	Yes
	GlnTAAchr6.trna63 vs. GlnTAAnmt-tRNA-Gln chr2.trna21	1469.85	31	15.194	<0.001	Yes
	GlnTAAchr6.trna63 vs. GlnTAAnmt-tRNA-Glnchr2.trna9	1469.73	31	16.643	<0.001	Yes
	GlnTAAchr6.trna63 vs. GlnTAAnmt-tRNA-Gln chr7.trna32	1469.44	31	16.639	<0.001	Yes
	GlnTAAchr6.trna63 vs. GlnTAAnmt-trna-Gln chr12.trna15	1469.07	31	15.186	<0.001	Yes
	GlnTAAchr6.trna63 vs. GlnTAAchr4.trna4	1468.52	31	15.18	<0.001	Yes
	GlnTAAchr6.trna63 vs. GlnTAAnmt-tRNA-Gln chr7.trna7	1464.6	31	15.139	<0.001	Yes
	GlnTAAchr6.trna63 vs. GlnTAAchr1.trna24	1442.33	31	14.909	<0.001	Yes
	GlnTAAchr6.trna63 vs. GlnTAAchr1.trna23	1433.23	31	14.815	<0.001	Yes
	GlnTAAchr6.trna63 vs. GlnTAAchr1.trna111	1431.46	31	14.797	<0.001	Yes
	GlnTAAchr6.trna63 vs. GlnTAAchr19.trna4	1366.04	31	14.121	<0.001	Yes
	GlnTAAchr6.trna63 vs. GlnTAAchr6.trna82	1211.47	31	12.523	<0.001	Yes
	GlnTAAchr6.trna63 vs. GlnTAAchr8.trna10	1123.44	31	10.849	<0.001	Yes
	GlnTAAchr6.trna63 vs. GlnTAAchr6.trna42	215.221	31	2.437	0.998	Do Not Test
	GlnTAAchr6.trna63 vs. GlnTAAchr6.trna147	108.577	31	1.122	1	Do Not Test
	GlnTAAchr6.trna63 vs. GlnTAAchr6.trna132	52.705	31	0.509	1	Do Not Test
	GlnTAAchr6.trna63 vs. GlnTAAchr17.trna14	21.514	31	0.222	1	Do Not Test
	GlnTAAchr17.trna14 vs. GlnTAAchr1.trna104	1459.4	31	13.967	<0.001	Yes
	GlnTAAchr17.trna14 vs. GlnTAAchr12.trna3	1458.64	31	13.959	<0.001	Yes
	GlnTAAchr17.trna14 vs. GlnTAAnmt-tRNA-Gln chr3.trna7	1458.07	31	13.954	<0.001	Yes
	GlnTAAchr17.trna14 vs. GlnTAAnmt-tRNA-Gln chr16.trna15	1458.03	31	13.954	<0.001	Yes
	GlnTAAchr17.trna14 vs. GlnTAAnmt-tRNA-Gln chr10.trna6	1457.85	31	13.952	<0.001	Yes
	GlnTAAchr17.trna14 vs. GlnTAAnmt-tRNA-Gln chr2.trna24	1457.79	31	13.951	<0.001	Yes
	GlnTAAchr17.trna14 vs. GlnTAAchr1.trna28	1457.09	31	13.945	<0.001	Yes
	GlnTAAchr17.trna14 vs. GlnTAAchr5.trna23	1456.93	31	13.943	<0.001	Yes
	GlnTAAchr17.trna14 vs. GlnTAAnmt-tRNA-Gln chrX.trna1	1455.68	31	15.047	<0.001	Yes
	GlnTAAchr17.trna14 vs. GlnTAAchr2.trna26	1454.38	31	13.919	<0.001	Yes
	GlnTAAchr17.trna14 vs. GlnTAAnmt-tRNA-Gln chr2.trna21	1448.34	31	13.861	<0.001	Yes
	GlnTAAchr17.trna14 vs. GlnTAAnmt-tRNA-Glnchr2.trna9	1448.22	31	14.97	<0.001	Yes
	GlnTAAchr17.trna14 vs. GlnTAAnmt-tRNA-Gln chr7.trna32	1447.93	31	14.967	<0.001	Yes
	GlnTAAchr17.trna14 vs. GlnTAAnmt-trna-Gln chr12.trna15	1447.55	31	13.853	<0.001	Yes
	GlnTAAchr17.trna14 vs. GlnTAAchr4.trna4	1447	31	13.848	<0.001	Yes
	GlnTAAchr17.trna14 vs. GlnTAAnmt-tRNA-Gln chr7.trna7	1443.09	31	13.811	<0.001	Yes
	GlnTAAchr17.trna14 vs. GlnTAAchr1.trna24	1420.82	31	13.597	<0.001	Yes
	GlnTAAchr17.trna14 vs. GlnTAAchr1.trna23	1411.72	31	13.51	<0.001	Yes
	GlnTAAchr17.trna14 vs. GlnTAAchr1.trna111	1409.94	31	13.493	<0.001	Yes
	GlnTAAchr17.trna14 vs. GlnTAAchr19.trna4	1344.52	31	12.867	<0.001	Yes
	GlnTAAchr17.trna14 vs. GlnTAAchr6.trna82	1189.96	31	11.388	<0.001	Yes
	GlnTAAchr17.trna14 vs. GlnTAAchr8.trna10	1101.92	31	9.942	<0.001	Yes
	GlnTAAchr17.trna14 vs. GlnTAAchr6.trna42	193.707	31	2.002	1	Do Not Test
	GlnTAAchr17.trna14 vs. GlnTAAchr6.trna147	87.063	31	0.833	1	Do Not Test
	GlnTAAchr17.trna14 vs. GlnTAAchr6.trna132	31.191	31	0.281	1	Do Not Test
	GlnTAAchr6.trna132 vs. GlnTAAchr1.trna104	1428.21	31	12.886	<0.001	Yes
	GlnTAAchr6.trna132 vs. GlnTAAchr12.trna3	1427.45	31	12.88	<0.001	Yes
	GlnTAAchr6.trna132 vs. GlnTAAnmt-tRNA-Gln chr3.trna7	1426.88	31	12.874	<0.001	Yes
	GlnTAAchr6.trna132 vs. GlnTAAnmt-tRNA-Gln chr16.trna15	1426.84	31	12.874	<0.001	Yes
	GlnTAAchr6.trna132 vs. GlnTAAnmt-tRNA-Gln chr10.trna6	1426.65	31	12.872	<0.001	Yes
	GlnTAAchr6.trna132 vs. GlnTAAnmt-tRNA-Gln chr2.trna24	1426.6	31	12.872	<0.001	Yes
	GlnTAAchr6.trna132 vs. GlnTAAchr1.trna28	1425.9	31	12.866	<0.001	Yes
	GlnTAAchr6.trna132 vs. GlnTAAchr5.trna23	1425.74	31	12.864	<0.001	Yes
	GlnTAAchr6.trna132 vs. GlnTAAnmt-tRNA-Gln chrX.trna1	1424.49	31	13.756	<0.001	Yes
	GlnTAAchr6.trna132 vs. GlnTAAchr2.trna26	1423.18	31	12.841	<0.001	Yes
	GlnTAAchr6.trna132 vs. GlnTAAnmt-tRNA-Gln chr2.trna21	1417.15	31	12.787	<0.001	Yes
	GlnTAAchr6.trna132 vs. GlnTAAnmt-tRNA-Glnchr2.trna9	1417.03	31	13.684	<0.001	Yes
	GlnTAAchr6.trna132 vs. GlnTAAnmt-tRNA-Gln chr7.trna32	1416.74	31	13.681	<0.001	Yes
	GlnTAAchr6.trna132 vs. GlnTAAnmt-trna-Gln chr12.trna15	1416.36	31	12.78	<0.001	Yes
	GlnTAAchr6.trna132 vs. GlnTAAchr4.trna4	1415.81	31	12.775	<0.001	Yes
	GlnTAAchr6.trna132 vs. GlnTAAnmt-tRNA-Gln chr7.trna7	1411.89	31	12.739	<0.001	Yes
	GlnTAAchr6.trna132 vs. GlnTAAchr1.trna24	1389.62	31	12.538	<0.001	Yes
	GlnTAAchr6.trna132 vs. GlnTAAchr1.trna23	1380.53	31	12.456	<0.001	Yes
	GlnTAAchr6.trna132 vs. GlnTAAchr1.trna111	1378.75	31	12.44	<0.001	Yes
	GlnTAAchr6.trna132 vs. GlnTAAchr19.trna4	1313.33	31	11.85	<0.001	Yes
	GlnTAAchr6.trna132 vs. GlnTAAchr6.trna82	1158.77	31	10.455	<0.001	Yes
	GlnTAAchr6.trna132 vs. GlnTAAchr8.trna10	1070.73	31	9.165	<0.001	Yes
	GlnTAAchr6.trna132 vs. GlnTAAchr6.trna42	162.516	31	1.569	1	Do Not Test
	GlnTAAchr6.trna132 vs. GlnTAAchr6.trna147	55.872	31	0.504	1	Do Not Test
	GlnTAAchr6.trna147 vs. GlnTAAchr1.trna104	1372.33	31	13.133	<0.001	Yes
	GlnTAAchr6.trna147 vs. GlnTAAchr12.trna3	1371.58	31	13.126	<0.001	Yes
	GlnTAAchr6.trna147 vs. GlnTAAnmt-tRNA-Gln chr3.trna7	1371.01	31	13.121	<0.001	Yes
	GlnTAAchr6.trna147 vs. GlnTAAnmt-tRNA-Gln chr16.trna15	1370.97	31	13.12	<0.001	Yes
	GlnTAAchr6.trna147 vs. GlnTAAnmt-tRNA-Gln chr10.trna6	1370.78	31	13.119	<0.001	Yes
	GlnTAAchr6.trna147 vs. GlnTAAnmt-tRNA-Gln chr2.trna24	1370.73	31	13.118	<0.001	Yes
	GlnTAAchr6.trna147 vs. GlnTAAchr1.trna28	1370.03	31	13.111	<0.001	Yes
	GlnTAAchr6.trna147 vs. GlnTAAchr5.trna23	1369.86	31	13.11	<0.001	Yes
	GlnTAAchr6.trna147 vs. GlnTAAnmt-tRNA-Gln chrX.trna1	1368.61	31	14.147	<0.001	Yes
	GlnTAAchr6.trna147 vs. GlnTAAchr2.trna26	1367.31	31	13.085	<0.001	Yes
	GlnTAAchr6.trna147 vs. GlnTAAnmt-tRNA-Gln chr2.trna21	1361.28	31	13.028	<0.001	Yes
	GlnTAAchr6.trna147 vs. GlnTAAnmt-tRNA-Glnchr2.trna9	1361.15	31	14.07	<0.001	Yes
	GlnTAAchr6.trna147 vs. GlnTAAnmt-tRNA-Gln chr7.trna32	1360.87	31	14.067	<0.001	Yes
	GlnTAAchr6.trna147 vs. GlnTAAnmt-trna-Gln chr12.trna15	1360.49	31	13.02	<0.001	Yes
	GlnTAAchr6.trna147 vs. GlnTAAchr4.trna4	1359.94	31	13.015	<0.001	Yes
	GlnTAAchr6.trna147 vs. GlnTAAnmt-tRNA-Gln chr7.trna7	1356.02	31	12.977	<0.001	Yes
	GlnTAAchr6.trna147 vs. GlnTAAchr1.trna24	1333.75	31	12.764	<0.001	Yes
	GlnTAAchr6.trna147 vs. GlnTAAchr1.trna23	1324.65	31	12.677	<0.001	Yes
	GlnTAAchr6.trna147 vs. GlnTAAchr1.trna111	1322.88	31	12.66	<0.001	Yes
	GlnTAAchr6.trna147 vs. GlnTAAchr19.trna4	1257.46	31	12.034	<0.001	Yes
	GlnTAAchr6.trna147 vs. GlnTAAchr6.trna82	1102.9	31	10.555	<0.001	Yes
	GlnTAAchr6.trna147 vs. GlnTAAchr8.trna10	1014.86	31	9.157	<0.001	Yes
	GlnTAAchr6.trna147 vs. GlnTAAchr6.trna42	106.644	31	1.102	1	Do Not Test
	GlnTAAchr6.trna42 vs. GlnTAAchr1.trna104	1265.69	31	13.083	<0.001	Yes
	GlnTAAchr6.trna42 vs. GlnTAAchr12.trna3	1264.93	31	13.076	<0.001	Yes
	GlnTAAchr6.trna42 vs. GlnTAAnmt-tRNA-Gln chr3.trna7	1264.36	31	13.07	<0.001	Yes
	GlnTAAchr6.trna42 vs. GlnTAAnmt-tRNA-Gln chr16.trna15	1264.32	31	13.069	<0.001	Yes
	GlnTAAchr6.trna42 vs. GlnTAAnmt-tRNA-Gln chr10.trna6	1264.14	31	13.067	<0.001	Yes
	GlnTAAchr6.trna42 vs. GlnTAAnmt-tRNA-Gln chr2.trna24	1264.08	31	13.067	<0.001	Yes
	GlnTAAchr6.trna42 vs. GlnTAAchr1.trna28	1263.39	31	13.06	<0.001	Yes
	GlnTAAchr6.trna42 vs. GlnTAAchr5.trna23	1263.22	31	13.058	<0.001	Yes
	GlnTAAchr6.trna42 vs. GlnTAAnmt-tRNA-Gln chrX.trna1	1261.97	31	14.29	<0.001	Yes
	GlnTAAchr6.trna42 vs. GlnTAAchr2.trna26	1260.67	31	13.031	<0.001	Yes
	GlnTAAchr6.trna42 vs. GlnTAAnmt-tRNA-Gln chr2.trna21	1254.63	31	12.969	<0.001	Yes
	GlnTAAchr6.trna42 vs. GlnTAAnmt-tRNA-Glnchr2.trna9	1254.51	31	14.205	<0.001	Yes
	GlnTAAchr6.trna42 vs. GlnTAAnmt-tRNA-Gln chr7.trna32	1254.22	31	14.202	<0.001	Yes
	GlnTAAchr6.trna42 vs. GlnTAAnmt-trna-Gln chr12.trna15	1253.84	31	12.961	<0.001	Yes
	GlnTAAchr6.trna42 vs. GlnTAAchr4.trna4	1253.3	31	12.955	<0.001	Yes
	GlnTAAchr6.trna42 vs. GlnTAAnmt-tRNA-Gln chr7.trna7	1249.38	31	12.915	<0.001	Yes
	GlnTAAchr6.trna42 vs. GlnTAAchr1.trna24	1227.11	31	12.685	<0.001	Yes
	GlnTAAchr6.trna42 vs. GlnTAAchr1.trna23	1218.01	31	12.59	<0.001	Yes
	GlnTAAchr6.trna42 vs. GlnTAAchr1.trna111	1216.24	31	12.572	<0.001	Yes
	GlnTAAchr6.trna42 vs. GlnTAAchr19.trna4	1150.82	31	11.896	<0.001	Yes
	GlnTAAchr6.trna42 vs. GlnTAAchr6.trna82	996.252	31	10.298	<0.001	Yes
	GlnTAAchr6.trna42 vs. GlnTAAchr8.trna10	908.215	31	8.77	<0.001	Yes
	GlnTAAchr8.trna10 vs. GlnTAAchr1.trna104	357.475	31	3.225	0.912	No
	GlnTAAchr8.trna10 vs. GlnTAAchr12.trna3	356.718	31	3.219	0.914	Do Not Test
	GlnTAAchr8.trna10 vs. GlnTAAnmt-tRNA-Gln chr3.trna7	356.148	31	3.213	0.916	Do Not Test
	GlnTAAchr8.trna10 vs. GlnTAAnmt-tRNA-Gln chr16.trna15	356.107	31	3.213	0.916	Do Not Test
	GlnTAAchr8.trna10 vs. GlnTAAnmt-tRNA-Gln chr10.trna6	355.923	31	3.211	0.916	Do Not Test
	GlnTAAchr8.trna10 vs. GlnTAAnmt-tRNA-Gln chr2.trna24	355.868	31	3.211	0.917	Do Not Test
	GlnTAAchr8.trna10 vs. GlnTAAchr1.trna28	355.172	31	3.205	0.918	Do Not Test
	GlnTAAchr8.trna10 vs. GlnTAAchr5.trna23	355.004	31	3.203	0.919	Do Not Test
	GlnTAAchr8.trna10 vs. GlnTAAnmt-tRNA-Gln chrX.trna1	353.754	31	3.416	0.847	Do Not Test
	GlnTAAchr8.trna10 vs. GlnTAAchr2.trna26	352.454	31	3.18	0.925	Do Not Test
	GlnTAAchr8.trna10 vs. GlnTAAnmt-tRNA-Gln chr2.trna21	346.418	31	3.126	0.938	Do Not Test
	GlnTAAchr8.trna10 vs. GlnTAAnmt-tRNA-Glnchr2.trna9	346.295	31	3.344	0.875	Do Not Test
	GlnTAAchr8.trna10 vs. GlnTAAnmt-tRNA-Gln chr7.trna32	346.007	31	3.341	0.876	Do Not Test
	GlnTAAchr8.trna10 vs. GlnTAAnmt-trna-Gln chr12.trna15	345.628	31	3.119	0.939	Do Not Test
	GlnTAAchr8.trna10 vs. GlnTAAchr4.trna4	345.081	31	3.114	0.94	Do Not Test
	GlnTAAchr8.trna10 vs. GlnTAAnmt-tRNA-Gln chr7.trna7	341.164	31	3.078	0.948	Do Not Test
	GlnTAAchr8.trna10 vs. GlnTAAchr1.trna24	318.894	31	2.877	0.977	Do Not Test
	GlnTAAchr8.trna10 vs. GlnTAAchr1.trna23	309.793	31	2.795	0.985	Do Not Test
	GlnTAAchr8.trna10 vs. GlnTAAchr1.trna111	308.021	31	2.779	0.986	Do Not Test
	GlnTAAchr8.trna10 vs. GlnTAAchr19.trna4	242.601	31	2.189	1	Do Not Test
	GlnTAAchr8.trna10 vs. GlnTAAchr6.trna82	88.037	31	0.794	1	Do Not Test
	GlnTAAchr6.trna82 vs. GlnTAAchr1.trna104	269.438	31	2.579	0.995	Do Not Test
	GlnTAAchr6.trna82 vs. GlnTAAchr12.trna3	268.682	31	2.571	0.996	Do Not Test
	GlnTAAchr6.trna82 vs. GlnTAAnmt-tRNA-Gln chr3.trna7	268.111	31	2.566	0.996	Do Not Test
	GlnTAAchr6.trna82 vs. GlnTAAnmt-tRNA-Gln chr16.trna15	268.07	31	2.565	0.996	Do Not Test
	GlnTAAchr6.trna82 vs. GlnTAAnmt-tRNA-Gln chr10.trna6	267.886	31	2.564	0.996	Do Not Test
	GlnTAAchr6.trna82 vs. GlnTAAnmt-tRNA-Gln chr2.trna24	267.831	31	2.563	0.996	Do Not Test
	GlnTAAchr6.trna82 vs. GlnTAAchr1.trna28	267.135	31	2.557	0.996	Do Not Test
	GlnTAAchr6.trna82 vs. GlnTAAchr5.trna23	266.968	31	2.555	0.996	Do Not Test
	GlnTAAchr6.trna82 vs. GlnTAAnmt-tRNA-Gln chrX.trna1	265.718	31	2.747	0.988	Do Not Test
	GlnTAAchr6.trna82 vs. GlnTAAchr2.trna26	264.417	31	2.531	0.997	Do Not Test
	GlnTAAchr6.trna82 vs. GlnTAAnmt-tRNA-Gln chr2.trna21	258.381	31	2.473	0.998	Do Not Test
	GlnTAAchr6.trna82 vs. GlnTAAnmt-tRNA-Glnchr2.trna9	258.258	31	2.67	0.992	Do Not Test
	GlnTAAchr6.trna82 vs. GlnTAAnmt-tRNA-Gln chr7.trna32	257.971	31	2.667	0.992	Do Not Test
	GlnTAAchr6.trna82 vs. GlnTAAnmt-trna-Gln chr12.trna15	257.592	31	2.465	0.998	Do Not Test
	GlnTAAchr6.trna82 vs. GlnTAAchr4.trna4	257.044	31	2.46	0.998	Do Not Test
	GlnTAAchr6.trna82 vs. GlnTAAnmt-tRNA-Gln chr7.trna7	253.128	31	2.422	0.998	Do Not Test
	GlnTAAchr6.trna82 vs. GlnTAAchr1.trna24	230.857	31	2.209	1	Do Not Test
	GlnTAAchr6.trna82 vs. GlnTAAchr1.trna23	221.757	31	2.122	1	Do Not Test
	GlnTAAchr6.trna82 vs. GlnTAAchr1.trna111	219.984	31	2.105	1	Do Not Test
	GlnTAAchr6.trna82 vs. GlnTAAchr19.trna4	154.564	31	1.479	1	Do Not Test
	GlnTAAchr19.trna4 vs. GlnTAAchr1.trna104	114.874	31	1.099	1	Do Not Test
	GlnTAAchr19.trna4 vs. GlnTAAchr12.trna3	114.118	31	1.092	1	Do Not Test
	GlnTAAchr19.trna4 vs. GlnTAAnmt-tRNA-Gln chr3.trna7	113.547	31	1.087	1	Do Not Test
	GlnTAAchr19.trna4 vs. GlnTAAnmt-tRNA-Gln chr16.trna15	113.506	31	1.086	1	Do Not Test
	GlnTAAchr19.trna4 vs. GlnTAAnmt-tRNA-Gln chr10.trna6	113.322	31	1.085	1	Do Not Test
	GlnTAAchr19.trna4 vs. GlnTAAnmt-tRNA-Gln chr2.trna24	113.267	31	1.084	1	Do Not Test
	GlnTAAchr19.trna4 vs. GlnTAAchr1.trna28	112.571	31	1.077	1	Do Not Test
	GlnTAAchr19.trna4 vs. GlnTAAchr5.trna23	112.404	31	1.076	1	Do Not Test
	GlnTAAchr19.trna4 vs. GlnTAAnmt-tRNA-Gln chrX.trna1	111.154	31	1.149	1	Do Not Test
	GlnTAAchr19.trna4 vs. GlnTAAchr2.trna26	109.853	31	1.051	1	Do Not Test
	GlnTAAchr19.trna4 vs. GlnTAAnmt-tRNA-Gln chr2.trna21	103.817	31	0.994	1	Do Not Test
	GlnTAAchr19.trna4 vs. GlnTAAnmt-tRNA-Glnchr2.trna9	103.694	31	1.072	1	Do Not Test
	GlnTAAchr19.trna4 vs. GlnTAAnmt-tRNA-Gln chr7.trna32	103.407	31	1.069	1	Do Not Test
	GlnTAAchr19.trna4 vs. GlnTAAnmt-trna-Gln chr12.trna15	103.028	31	0.986	1	Do Not Test
	GlnTAAchr19.trna4 vs. GlnTAAchr4.trna4	102.48	31	0.981	1	Do Not Test
	GlnTAAchr19.trna4 vs. GlnTAAnmt-tRNA-Gln chr7.trna7	98.563	31	0.943	1	Do Not Test
	GlnTAAchr19.trna4 vs. GlnTAAchr1.trna24	76.293	31	0.73	1	Do Not Test
	GlnTAAchr19.trna4 vs. GlnTAAchr1.trna23	67.193	31	0.643	1	Do Not Test
	GlnTAAchr19.trna4 vs. GlnTAAchr1.trna111	65.42	31	0.626	1	Do Not Test
	GlnTAAchr1.trna111 vs. GlnTAAchr1.trna104	49.454	31	0.473	1	Do Not Test
	GlnTAAchr1.trna111 vs. GlnTAAchr12.trna3	48.697	31	0.466	1	Do Not Test
	GlnTAAchr1.trna111 vs. GlnTAAnmt-tRNA-Gln chr3.trna7	48.127	31	0.461	1	Do Not Test
	GlnTAAchr1.trna111 vs. GlnTAAnmt-tRNA-Gln chr16.trna15	48.086	31	0.46	1	Do Not Test
	GlnTAAchr1.trna111 vs. GlnTAAnmt-tRNA-Gln chr10.trna6	47.902	31	0.458	1	Do Not Test
	GlnTAAchr1.trna111 vs. GlnTAAnmt-tRNA-Gln chr2.trna24	47.847	31	0.458	1	Do Not Test
	GlnTAAchr1.trna111 vs. GlnTAAchr1.trna28	47.151	31	0.451	1	Do Not Test
	GlnTAAchr1.trna111 vs. GlnTAAchr5.trna23	46.984	31	0.45	1	Do Not Test
	GlnTAAchr1.trna111 vs. GlnTAAnmt-tRNA-Gln chrX.trna1	45.733	31	0.473	1	Do Not Test
	GlnTAAchr1.trna111 vs. GlnTAAchr2.trna26	44.433	31	0.425	1	Do Not Test
	GlnTAAchr1.trna111 vs. GlnTAAnmt-tRNA-Gln chr2.trna21	38.397	31	0.367	1	Do Not Test
	GlnTAAchr1.trna111 vs. GlnTAAnmt-tRNA-Glnchr2.trna9	38.274	31	0.396	1	Do Not Test
	GlnTAAchr1.trna111 vs. GlnTAAnmt-tRNA-Gln chr7.trna32	37.986	31	0.393	1	Do Not Test
	GlnTAAchr1.trna111 vs. GlnTAAnmt-trna-Gln chr12.trna15	37.607	31	0.36	1	Do Not Test
	GlnTAAchr1.trna111 vs. GlnTAAchr4.trna4	37.06	31	0.355	1	Do Not Test
	GlnTAAchr1.trna111 vs. GlnTAAnmt-tRNA-Gln chr7.trna7	33.143	31	0.317	1	Do Not Test
	GlnTAAchr1.trna111 vs. GlnTAAchr1.trna24	10.873	31	0.104	1	Do Not Test
	GlnTAAchr1.trna111 vs. GlnTAAchr1.trna23	1.772	31	0.017	1	Do Not Test
	GlnTAAchr1.trna23 vs. GlnTAAchr1.trna104	47.681	31	0.456	1	Do Not Test
	GlnTAAchr1.trna23 vs. GlnTAAchr12.trna3	46.925	31	0.449	1	Do Not Test
	GlnTAAchr1.trna23 vs. GlnTAAnmt-tRNA-Gln chr3.trna7	46.355	31	0.444	1	Do Not Test
	GlnTAAchr1.trna23 vs. GlnTAAnmt-tRNA-Gln chr16.trna15	46.314	31	0.443	1	Do Not Test
	GlnTAAchr1.trna23 vs. GlnTAAnmt-tRNA-Gln chr10.trna6	46.129	31	0.441	1	Do Not Test
	GlnTAAchr1.trna23 vs. GlnTAAnmt-tRNA-Gln chr2.trna24	46.075	31	0.441	1	Do Not Test
	GlnTAAchr1.trna23 vs. GlnTAAchr1.trna28	45.379	31	0.434	1	Do Not Test
	GlnTAAchr1.trna23 vs. GlnTAAchr5.trna23	45.211	31	0.433	1	Do Not Test
	GlnTAAchr1.trna23 vs. GlnTAAnmt-tRNA-Gln chrX.trna1	43.961	31	0.454	1	Do Not Test
	GlnTAAchr1.trna23 vs. GlnTAAchr2.trna26	42.661	31	0.408	1	Do Not Test
	GlnTAAchr1.trna23 vs. GlnTAAnmt-tRNA-Gln chr2.trna21	36.625	31	0.351	1	Do Not Test
	GlnTAAchr1.trna23 vs. GlnTAAnmt-tRNA-Glnchr2.trna9	36.501	31	0.377	1	Do Not Test
	GlnTAAchr1.trna23 vs. GlnTAAnmt-tRNA-Gln chr7.trna32	36.214	31	0.374	1	Do Not Test
	GlnTAAchr1.trna23 vs. GlnTAAnmt-trna-Gln chr12.trna15	35.835	31	0.343	1	Do Not Test
	GlnTAAchr1.trna23 vs. GlnTAAchr4.trna4	35.288	31	0.338	1	Do Not Test
	GlnTAAchr1.trna23 vs. GlnTAAnmt-tRNA-Gln chr7.trna7	31.371	31	0.3	1	Do Not Test
	GlnTAAchr1.trna23 vs. GlnTAAchr1.trna24	9.101	31	0.0871	1	Do Not Test
	GlnTAAchr1.trna24 vs. GlnTAAchr1.trna104	38.581	31	0.369	1	Do Not Test
	GlnTAAchr1.trna24 vs. GlnTAAchr12.trna3	37.824	31	0.362	1	Do Not Test
	GlnTAAchr1.trna24 vs. GlnTAAnmt-tRNA-Gln chr3.trna7	37.254	31	0.357	1	Do Not Test
	GlnTAAchr1.trna24 vs. GlnTAAnmt-tRNA-Gln chr16.trna15	37.213	31	0.356	1	Do Not Test
	GlnTAAchr1.trna24 vs. GlnTAAnmt-tRNA-Gln chr10.trna6	37.029	31	0.354	1	Do Not Test
	GlnTAAchr1.trna24 vs. GlnTAAnmt-tRNA-Gln chr2.trna24	36.974	31	0.354	1	Do Not Test
	GlnTAAchr1.trna24 vs. GlnTAAchr1.trna28	36.278	31	0.347	1	Do Not Test
	GlnTAAchr1.trna24 vs. GlnTAAchr5.trna23	36.111	31	0.346	1	Do Not Test
	GlnTAAchr1.trna24 vs. GlnTAAnmt-tRNA-Gln chrX.trna1	34.86	31	0.36	1	Do Not Test
	GlnTAAchr1.trna24 vs. GlnTAAchr2.trna26	33.56	31	0.321	1	Do Not Test
	GlnTAAchr1.trna24 vs. GlnTAAnmt-tRNA-Gln chr2.trna21	27.524	31	0.263	1	Do Not Test
	GlnTAAchr1.trna24 vs. GlnTAAnmt-tRNA-Glnchr2.trna9	27.401	31	0.283	1	Do Not Test
	GlnTAAchr1.trna24 vs. GlnTAAnmt-tRNA-Gln chr7.trna32	27.113	31	0.28	1	Do Not Test
	GlnTAAchr1.trna24 vs. GlnTAAnmt-trna-Gln chr12.trna15	26.734	31	0.256	1	Do Not Test
	GlnTAAchr1.trna24 vs. GlnTAAchr4.trna4	26.187	31	0.251	1	Do Not Test
	GlnTAAchr1.trna24 vs. GlnTAAnmt-tRNA-Gln chr7.trna7	22.27	31	0.213	1	Do Not Test
	GlnTAAnmt-tRNA-Gln chr7.trna7 vs. GlnTAAchr1.trna104	16.31	31	0.156	1	Do Not Test
	GlnTAAnmt-tRNA-Gln chr7.trna7 vs. GlnTAAchr12.trna3	15.554	31	0.149	1	Do Not Test
	GlnTAAnmt-tRNA-Gln chr7.trna7 vs. GlnTAAnmt-tRNA-Gln chr3.trna7	14.984	31	0.143	1	Do Not Test
	GlnTAAnmt-tRNA-Gln chr7.trna7 vs. GlnTAAnmt-tRNA-Gln chr16.trna15	14.943	31	0.143	1	Do Not Test
	GlnTAAnmt-tRNA-Gln chr7.trna7 vs. GlnTAAnmt-tRNA-Gln chr10.trna6	14.758	31	0.141	1	Do Not Test
	GlnTAAnmt-tRNA-Gln chr7.trna7 vs. GlnTAAnmt-tRNA-Gln chr2.trna24	14.704	31	0.141	1	Do Not Test
	GlnTAAnmt-tRNA-Gln chr7.trna7 vs. GlnTAAchr1.trna28	14.008	31	0.134	1	Do Not Test
	GlnTAAnmt-tRNA-Gln chr7.trna7 vs. GlnTAAchr5.trna23	13.84	31	0.132	1	Do Not Test
	GlnTAAnmt-tRNA-Gln chr7.trna7 vs. GlnTAAnmt-tRNA-Gln chrX.trna1	12.59	31	0.13	1	Do Not Test
	GlnTAAnmt-tRNA-Gln chr7.trna7 vs. GlnTAAchr2.trna26	11.29	31	0.108	1	Do Not Test
	GlnTAAnmt-tRNA-Gln chr7.trna7 vs. GlnTAAnmt-tRNA-Gln chr2.trna21	5.254	31	0.0503	1	Do Not Test
	GlnTAAnmt-tRNA-Gln chr7.trna7 vs. GlnTAAnmt-tRNA-Glnchr2.trna9	5.13	31	0.053	1	Do Not Test
	GlnTAAnmt-tRNA-Gln chr7.trna7 vs. GlnTAAnmt-tRNA-Gln chr7.trna32	4.843	31	0.0501	1	Do Not Test
	GlnTAAnmt-tRNA-Gln chr7.trna7 vs. GlnTAAnmt-trna-Gln chr12.trna15	4.464	31	0.0427	1	Do Not Test
	GlnTAAnmt-tRNA-Gln chr7.trna7 vs. GlnTAAchr4.trna4	3.917	31	0.0375	1	Do Not Test
	GlnTAAchr4.trna4 vs. GlnTAAchr1.trna104	12.394	31	0.119	1	Do Not Test
	GlnTAAchr4.trna4 vs. GlnTAAchr12.trna3	11.638	31	0.111	1	Do Not Test
	GlnTAAchr4.trna4 vs. GlnTAAnmt-tRNA-Gln chr3.trna7	11.067	31	0.106	1	Do Not Test
	GlnTAAchr4.trna4 vs. GlnTAAnmt-tRNA-Gln chr16.trna15	11.026	31	0.106	1	Do Not Test
	GlnTAAchr4.trna4 vs. GlnTAAnmt-tRNA-Gln chr10.trna6	10.842	31	0.104	1	Do Not Test
	GlnTAAchr4.trna4 vs. GlnTAAnmt-tRNA-Gln chr2.trna24	10.787	31	0.103	1	Do Not Test
	GlnTAAchr4.trna4 vs. GlnTAAchr1.trna28	10.091	31	0.0966	1	Do Not Test
	GlnTAAchr4.trna4 vs. GlnTAAchr5.trna23	9.924	31	0.095	1	Do Not Test
	GlnTAAchr4.trna4 vs. GlnTAAnmt-tRNA-Gln chrX.trna1	8.673	31	0.0897	1	Do Not Test
	GlnTAAchr4.trna4 vs. GlnTAAchr2.trna26	7.373	31	0.0706	1	Do Not Test
	GlnTAAchr4.trna4 vs. GlnTAAnmt-tRNA-Gln chr2.trna21	1.337	31	0.0128	1	Do Not Test
	GlnTAAchr4.trna4 vs. GlnTAAnmt-tRNA-Glnchr2.trna9	1.214	31	0.0125	1	Do Not Test
	GlnTAAchr4.trna4 vs. GlnTAAnmt-tRNA-Gln chr7.trna32	0.927	31	0.00958	1	Do Not Test
	GlnTAAchr4.trna4 vs. GlnTAAnmt-trna-Gln chr12.trna15	0.547	31	0.00524	1	Do Not Test
	GlnTAAnmt-trna-Gln chr12.trna15 vs. GlnTAAchr1.trna104	11.846	31	0.113	1	Do Not Test
	GlnTAAnmt-trna-Gln chr12.trna15 vs. GlnTAAchr12.trna3	11.09	31	0.106	1	Do Not Test
	GlnTAAnmt-trna-Gln chr12.trna15 vs. GlnTAAnmt-tRNA-Gln chr3.trna7	10.52	31	0.101	1	Do Not Test
	GlnTAAnmt-trna-Gln chr12.trna15 vs. GlnTAAnmt-tRNA-Gln chr16.trna15	10.479	31	0.1	1	Do Not Test
	GlnTAAnmt-trna-Gln chr12.trna15 vs. GlnTAAnmt-tRNA-Gln chr10.trna6	10.294	31	0.0985	1	Do Not Test
	GlnTAAnmt-trna-Gln chr12.trna15 vs. GlnTAAnmt-tRNA-Gln chr2.trna24	10.24	31	0.098	1	Do Not Test
	GlnTAAnmt-trna-Gln chr12.trna15 vs. GlnTAAchr1.trna28	9.544	31	0.0913	1	Do Not Test
	GlnTAAnmt-trna-Gln chr12.trna15 vs. GlnTAAchr5.trna23	9.376	31	0.0897	1	Do Not Test
	GlnTAAnmt-trna-Gln chr12.trna15 vs. GlnTAAnmt-tRNA-Gln chrX.trna1	8.126	31	0.084	1	Do Not Test
	GlnTAAnmt-trna-Gln chr12.trna15 vs. GlnTAAchr2.trna26	6.826	31	0.0653	1	Do Not Test
	GlnTAAnmt-trna-Gln chr12.trna15 vs. GlnTAAnmt-tRNA-Gln chr2.trna21	0.79	31	0.00756	1	Do Not Test
	GlnTAAnmt-trna-Gln chr12.trna15 vs. GlnTAAnmt-tRNA-Glnchr2.trna9	0.666	31	0.00689	1	Do Not Test
	GlnTAAnmt-trna-Gln chr12.trna15 vs. GlnTAAnmt-tRNA-Gln chr7.trna32	0.379	31	0.00392	1	Do Not Test
	GlnTAAnmt-tRNA-Gln chr7.trna32 vs. GlnTAAchr1.trna104	11.467	31	0.119	1	Do Not Test
	GlnTAAnmt-tRNA-Gln chr7.trna32 vs. GlnTAAchr12.trna3	10.711	31	0.111	1	Do Not Test
	GlnTAAnmt-tRNA-Gln chr7.trna32 vs. GlnTAAnmt-tRNA-Gln chr3.trna7	10.141	31	0.105	1	Do Not Test
	GlnTAAnmt-tRNA-Gln chr7.trna32 vs. GlnTAAnmt-tRNA-Gln chr16.trna15	10.1	31	0.104	1	Do Not Test
	GlnTAAnmt-tRNA-Gln chr7.trna32 vs. GlnTAAnmt-tRNA-Gln chr10.trna6	9.915	31	0.102	1	Do Not Test
	GlnTAAnmt-tRNA-Gln chr7.trna32 vs. GlnTAAnmt-tRNA-Gln chr2.trna24	9.861	31	0.102	1	Do Not Test
	GlnTAAnmt-tRNA-Gln chr7.trna32 vs. GlnTAAchr1.trna28	9.165	31	0.0947	1	Do Not Test
	GlnTAAnmt-tRNA-Gln chr7.trna32 vs. GlnTAAchr5.trna23	8.997	31	0.093	1	Do Not Test
	GlnTAAnmt-tRNA-Gln chr7.trna32 vs. GlnTAAnmt-tRNA-Gln chrX.trna1	7.747	31	0.0877	1	Do Not Test
	GlnTAAnmt-tRNA-Gln chr7.trna32 vs. GlnTAAchr2.trna26	6.447	31	0.0666	1	Do Not Test
	GlnTAAnmt-tRNA-Gln chr7.trna32 vs. GlnTAAnmt-tRNA-Gln chr2.trna21	0.411	31	0.00425	1	Do Not Test
	GlnTAAnmt-tRNA-Gln chr7.trna32 vs. GlnTAAnmt-tRNA-Glnchr2.trna9	0.287	31	0.00325	1	Do Not Test
	GlnTAAnmt-tRNA-Glnchr2.trna9 vs. GlnTAAchr1.trna104	11.18	31	0.116	1	Do Not Test
	GlnTAAnmt-tRNA-Glnchr2.trna9 vs. GlnTAAchr12.trna3	10.424	31	0.108	1	Do Not Test
	GlnTAAnmt-tRNA-Glnchr2.trna9 vs. GlnTAAnmt-tRNA-Gln chr3.trna7	9.853	31	0.102	1	Do Not Test
	GlnTAAnmt-tRNA-Glnchr2.trna9 vs. GlnTAAnmt-tRNA-Gln chr16.trna15	9.812	31	0.101	1	Do Not Test
	GlnTAAnmt-tRNA-Glnchr2.trna9 vs. GlnTAAnmt-tRNA-Gln chr10.trna6	9.628	31	0.0995	1	Do Not Test
	GlnTAAnmt-tRNA-Glnchr2.trna9 vs. GlnTAAnmt-tRNA-Gln chr2.trna24	9.573	31	0.099	1	Do Not Test
	GlnTAAnmt-tRNA-Glnchr2.trna9 vs. GlnTAAchr1.trna28	8.877	31	0.0918	1	Do Not Test
	GlnTAAnmt-tRNA-Glnchr2.trna9 vs. GlnTAAchr5.trna23	8.71	31	0.09	1	Do Not Test
	GlnTAAnmt-tRNA-Glnchr2.trna9 vs. GlnTAAnmt-tRNA-Gln chrX.trna1	7.46	31	0.0845	1	Do Not Test
	GlnTAAnmt-tRNA-Glnchr2.trna9 vs. GlnTAAchr2.trna26	6.159	31	0.0637	1	Do Not Test
	GlnTAAnmt-tRNA-Glnchr2.trna9 vs. GlnTAAnmt-tRNA-Gln chr2.trna21	0.123	31	0.00128	1	Do Not Test
	GlnTAAnmt-tRNA-Gln chr2.trna21 vs. GlnTAAchr1.trna104	11.057	31	0.106	1	Do Not Test
	GlnTAAnmt-tRNA-Gln chr2.trna21 vs. GlnTAAchr12.trna3	10.3	31	0.0986	1	Do Not Test
	GlnTAAnmt-tRNA-Gln chr2.trna21 vs. GlnTAAnmt-tRNA-Gln chr3.trna7	9.73	31	0.0931	1	Do Not Test
	GlnTAAnmt-tRNA-Gln chr2.trna21 vs. GlnTAAnmt-tRNA-Gln chr16.trna15	9.689	31	0.0927	1	Do Not Test
	GlnTAAnmt-tRNA-Gln chr2.trna21 vs. GlnTAAnmt-tRNA-Gln chr10.trna6	9.505	31	0.091	1	Do Not Test
	GlnTAAnmt-tRNA-Gln chr2.trna21 vs. GlnTAAnmt-tRNA-Gln chr2.trna24	9.45	31	0.0904	1	Do Not Test
	GlnTAAnmt-tRNA-Gln chr2.trna21 vs. GlnTAAchr1.trna28	8.754	31	0.0838	1	Do Not Test
	GlnTAAnmt-tRNA-Gln chr2.trna21 vs. GlnTAAchr5.trna23	8.586	31	0.0822	1	Do Not Test
	GlnTAAnmt-tRNA-Gln chr2.trna21 vs. GlnTAAnmt-tRNA-Gln chrX.trna1	7.336	31	0.0758	1	Do Not Test
	GlnTAAnmt-tRNA-Gln chr2.trna21 vs. GlnTAAchr2.trna26	6.036	31	0.0578	1	Do Not Test
	GlnTAAchr2.trna26 vs. GlnTAAchr1.trna104	5.021	31	0.048	1	Do Not Test
	GlnTAAchr2.trna26 vs. GlnTAAchr12.trna3	4.264	31	0.0408	1	Do Not Test
	GlnTAAchr2.trna26 vs. GlnTAAnmt-tRNA-Gln chr3.trna7	3.694	31	0.0354	1	Do Not Test
	GlnTAAchr2.trna26 vs. GlnTAAnmt-tRNA-Gln chr16.trna15	3.653	31	0.035	1	Do Not Test
	GlnTAAchr2.trna26 vs. GlnTAAnmt-tRNA-Gln chr10.trna6	3.469	31	0.0332	1	Do Not Test
	GlnTAAchr2.trna26 vs. GlnTAAnmt-tRNA-Gln chr2.trna24	3.414	31	0.0327	1	Do Not Test
	GlnTAAchr2.trna26 vs. GlnTAAchr1.trna28	2.718	31	0.026	1	Do Not Test
	GlnTAAchr2.trna26 vs. GlnTAAchr5.trna23	2.551	31	0.0244	1	Do Not Test
	GlnTAAchr2.trna26 vs. GlnTAAnmt-tRNA-Gln chrX.trna1	1.3	31	0.0134	1	Do Not Test
	GlnTAAnmt-tRNA-Gln chrX.trna1 vs. GlnTAAchr1.trna104	3.72	31	0.0385	1	Do Not Test
	GlnTAAnmt-tRNA-Gln chrX.trna1 vs. GlnTAAchr12.trna3	2.964	31	0.0306	1	Do Not Test
	GlnTAAnmt-tRNA-Gln chrX.trna1 vs. GlnTAAnmt-tRNA-Gln chr3.trna7	2.394	31	0.0247	1	Do Not Test
	GlnTAAnmt-tRNA-Gln chrX.trna1 vs. GlnTAAnmt-tRNA-Gln chr16.trna15	2.353	31	0.0243	1	Do Not Test
	GlnTAAnmt-tRNA-Gln chrX.trna1 vs. GlnTAAnmt-tRNA-Gln chr10.trna6	2.168	31	0.0224	1	Do Not Test
	GlnTAAnmt-tRNA-Gln chrX.trna1 vs. GlnTAAnmt-tRNA-Gln chr2.trna24	2.114	31	0.0218	1	Do Not Test
	GlnTAAnmt-tRNA-Gln chrX.trna1 vs. GlnTAAchr1.trna28	1.418	31	0.0147	1	Do Not Test
	GlnTAAnmt-tRNA-Gln chrX.trna1 vs. GlnTAAchr5.trna23	1.25	31	0.0129	1	Do Not Test
	GlnTAAchr5.trna23 vs. GlnTAAchr1.trna104	2.47	31	0.0236	1	Do Not Test
	GlnTAAchr5.trna23 vs. GlnTAAchr12.trna3	1.714	31	0.0164	1	Do Not Test
	GlnTAAchr5.trna23 vs. GlnTAAnmt-tRNA-Gln chr3.trna7	1.143	31	0.0109	1	Do Not Test
	GlnTAAchr5.trna23 vs. GlnTAAnmt-tRNA-Gln chr16.trna15	1.102	31	0.0106	1	Do Not Test
	GlnTAAchr5.trna23 vs. GlnTAAnmt-tRNA-Gln chr10.trna6	0.918	31	0.00879	1	Do Not Test
	GlnTAAchr5.trna23 vs. GlnTAAnmt-tRNA-Gln chr2.trna24	0.863	31	0.00826	1	Do Not Test
	GlnTAAchr5.trna23 vs. GlnTAAchr1.trna28	0.167	31	0.0016	1	Do Not Test
	GlnTAAchr1.trna28 vs. GlnTAAchr1.trna104	2.303	31	0.022	1	Do Not Test
	GlnTAAchr1.trna28 vs. GlnTAAchr12.trna3	1.546	31	0.0148	1	Do Not Test
	GlnTAAchr1.trna28 vs. GlnTAAnmt-tRNA-Gln chr3.trna7	0.976	31	0.00934	1	Do Not Test
	GlnTAAchr1.trna28 vs. GlnTAAnmt-tRNA-Gln chr16.trna15	0.935	31	0.00895	1	Do Not Test
	GlnTAAchr1.trna28 vs. GlnTAAnmt-tRNA-Gln chr10.trna6	0.751	31	0.00718	1	Do Not Test
	GlnTAAchr1.trna28 vs. GlnTAAnmt-tRNA-Gln chr2.trna24	0.696	31	0.00666	1	Do Not Test
	GlnTAAnmt-tRNA-Gln chr2.trna24 vs. GlnTAAchr1.trna104	1.607	31	0.0154	1	Do Not Test
	GlnTAAnmt-tRNA-Gln chr2.trna24 vs. GlnTAAchr12.trna3	0.85	31	0.00814	1	Do Not Test
	GlnTAAnmt-tRNA-Gln chr2.trna24 vs. GlnTAAnmt-tRNA-Gln chr3.trna7	0.28	31	0.00268	1	Do Not Test
	GlnTAAnmt-tRNA-Gln chr2.trna24 vs. GlnTAAnmt-tRNA-Gln chr16.trna15	0.239	31	0.00229	1	Do Not Test
	GlnTAAnmt-tRNA-Gln chr2.trna24 vs. GlnTAAnmt-tRNA-Gln chr10.trna6	0.0548	31	0.000525	1	Do Not Test
	GlnTAAnmt-tRNA-Gln chr10.trna6 vs. GlnTAAchr1.trna104	1.552	31	0.0149	1	Do Not Test
	GlnTAAnmt-tRNA-Gln chr10.trna6 vs. GlnTAAchr12.trna3	0.796	31	0.00761	1	Do Not Test
	GlnTAAnmt-tRNA-Gln chr10.trna6 vs. GlnTAAnmt-tRNA-Gln chr3.trna7	0.225	31	0.00216	1	Do Not Test
	GlnTAAnmt-tRNA-Gln chr10.trna6 vs. GlnTAAnmt-tRNA-Gln chr16.trna15	0.184	31	0.00176	1	Do Not Test
	GlnTAAnmt-tRNA-Gln chr16.trna15 vs. GlnTAAchr1.trna104	1.368	31	0.0131	1	Do Not Test
	GlnTAAnmt-tRNA-Gln chr16.trna15 vs. GlnTAAchr12.trna3	0.611	31	0.00585	1	Do Not Test
	GlnTAAnmt-tRNA-Gln chr16.trna15 vs. GlnTAAnmt-tRNA-Gln chr3.trna7	0.0409	31	0.000391	1	Do Not Test
	GlnTAAnmt-tRNA-Gln chr3.trna7 vs. GlnTAAchr1.trna104	1.327	31	0.0127	1	Do Not Test
	GlnTAAnmt-tRNA-Gln chr3.trna7 vs. GlnTAAchr12.trna3	0.57	31	0.00546	1	Do Not Test
	GlnTAAchr12.trna3 vs. GlnTAAchr1.trna104	0.756	31	0.00724	1	Do Not Test
	A result of "Do Not Test" occurs for a comparison when no significant difference is found between two means that enclose that comparison. For example, if you had four means sorted in order, and found no difference between means 4 vs. 2, then you would not test 4 vs. 3 and 3 vs. 2, but still test 4 vs. 1 and 3 vs. 1 (4 vs. 3 and 3 vs. 2 are enclosed by 4 vs. 2: 4 3 2 1). Note that not testing the …

## Sheet: Glu-TAG
	Normality Test (Shapiro-Wilk):	Failed	(P < 0.050)
	Equal Variance Test (Brown-Forsythe):	Failed	(P < 0.050)
	Group Name	N	Missing	Mean	Std Dev	SEM
1	GluTAGchr8.trna1	7	2	1.226	0.424	0.19
2	GluTAGchr1.trna99	7	2	1.232	0.775	0.347
3	GluTAGchr2.trna18	7	2	99.493	38.388	17.168
4	GluTAGchr1.trna95	7	2	0.645	0.526	0.235
5	GluTAGchr1.trna92	7	2	6.721	11.997	5.365
6	GluTAGchr14.trna15	7	2	0.886	0.478	0.214
7	GluTAGchr1.trna86	7	2	6.184	7.295	3.262
8	GluTAGchr2.trna16	7	2	1.542	1.052	0.471
9	GluTAGchr1.trna106	7	2	60.216	7.227	3.232
10	GluTAGchr13.trna2	7	2	113.427	50.714	22.68
11	GluTAGchr1.trna5	7	2	34.306	15.167	6.783
12	GluTAGchr1.trna55	7	2	2.452	1.629	0.729
13	GluTAGchr13.trna3	7	2	1.001	0.748	0.334
14	GluTAGchr1.trna123	7	2	64.682	24.149	10.8
15	GluTAGchr1.trna45	7	3	1.838	0.975	0.487
	Source of Variation	DF	SS	MS	F	P
	Between Groups	14	106413	7600.94	21.921	<0.001
	Residual	59	20457.7	346.741
	Total	73	126871
	The differences in the mean values among the treatment groups are greater than would be expected by chance; there is a statistically significant difference (P = <0.001).
	Power of performed test with alpha = 0.050: 1.000
	All Pairwise Multiple Comparison Procedures (Tukey Test):
	Comparisons for factor:
	Comparison	Diff of Means	p	q	P	P<0.050
	GluTAGchr13.trna2 vs. GluTAGchr1.trna95	112.782	15	13.543	<0.001	Yes
	GluTAGchr13.trna2 vs. GluTAGchr14.trna15	112.541	15	13.514	<0.001	Yes
	GluTAGchr13.trna2 vs. GluTAGchr13.trna3	112.426	15	13.5	<0.001	Yes
	GluTAGchr13.trna2 vs. GluTAGchr8.trna1	112.2	15	13.473	<0.001	Yes
	GluTAGchr13.trna2 vs. GluTAGchr1.trna99	112.194	15	13.473	<0.001	Yes
	GluTAGchr13.trna2 vs. GluTAGchr2.trna16	111.884	15	13.435	<0.001	Yes
	GluTAGchr13.trna2 vs. GluTAGchr1.trna45	111.588	15	12.634	<0.001	Yes
	GluTAGchr13.trna2 vs. GluTAGchr1.trna55	110.974	15	13.326	<0.001	Yes
	GluTAGchr13.trna2 vs. GluTAGchr1.trna86	107.242	15	12.878	<0.001	Yes
	GluTAGchr13.trna2 vs. GluTAGchr1.trna92	106.706	15	12.814	<0.001	Yes
	GluTAGchr13.trna2 vs. GluTAGchr1.trna5	79.121	15	9.501	<0.001	Yes
	GluTAGchr13.trna2 vs. GluTAGchr1.trna106	53.211	15	6.39	0.003	Yes
	GluTAGchr13.trna2 vs. GluTAGchr1.trna123	48.745	15	5.853	0.009	Yes
	GluTAGchr13.trna2 vs. GluTAGchr2.trna18	13.934	15	1.673	0.997	No
	GluTAGchr2.trna18 vs. GluTAGchr1.trna95	98.848	15	11.87	<0.001	Yes
	GluTAGchr2.trna18 vs. GluTAGchr14.trna15	98.607	15	11.841	<0.001	Yes
	GluTAGchr2.trna18 vs. GluTAGchr13.trna3	98.492	15	11.827	<0.001	Yes
	GluTAGchr2.trna18 vs. GluTAGchr8.trna1	98.267	15	11.8	<0.001	Yes
	GluTAGchr2.trna18 vs. GluTAGchr1.trna99	98.26	15	11.799	<0.001	Yes
	GluTAGchr2.trna18 vs. GluTAGchr2.trna16	97.95	15	11.762	<0.001	Yes
	GluTAGchr2.trna18 vs. GluTAGchr1.trna45	97.655	15	11.056	<0.001	Yes
	GluTAGchr2.trna18 vs. GluTAGchr1.trna55	97.04	15	11.653	<0.001	Yes
	GluTAGchr2.trna18 vs. GluTAGchr1.trna86	93.308	15	11.205	<0.001	Yes
	GluTAGchr2.trna18 vs. GluTAGchr1.trna92	92.772	15	11.14	<0.001	Yes
	GluTAGchr2.trna18 vs. GluTAGchr1.trna5	65.187	15	7.828	<0.001	Yes
	GluTAGchr2.trna18 vs. GluTAGchr1.trna106	39.277	15	4.717	0.085	No
	GluTAGchr2.trna18 vs. GluTAGchr1.trna123	34.811	15	4.18	0.202	Do Not Test
	GluTAGchr1.trna123 vs. GluTAGchr1.trna95	64.037	15	7.69	<0.001	Yes
	GluTAGchr1.trna123 vs. GluTAGchr14.trna15	63.796	15	7.661	<0.001	Yes
	GluTAGchr1.trna123 vs. GluTAGchr13.trna3	63.681	15	7.647	<0.001	Yes
	GluTAGchr1.trna123 vs. GluTAGchr8.trna1	63.456	15	7.62	<0.001	Yes
	GluTAGchr1.trna123 vs. GluTAGchr1.trna99	63.449	15	7.619	<0.001	Yes
	GluTAGchr1.trna123 vs. GluTAGchr2.trna16	63.139	15	7.582	<0.001	Yes
	GluTAGchr1.trna123 vs. GluTAGchr1.trna45	62.844	15	7.115	<0.001	Yes
	GluTAGchr1.trna123 vs. GluTAGchr1.trna55	62.23	15	7.473	<0.001	Yes
	GluTAGchr1.trna123 vs. GluTAGchr1.trna86	58.497	15	7.025	<0.001	Yes
	GluTAGchr1.trna123 vs. GluTAGchr1.trna92	57.961	15	6.96	<0.001	Yes
	GluTAGchr1.trna123 vs. GluTAGchr1.trna5	30.376	15	3.648	0.404	No
	GluTAGchr1.trna123 vs. GluTAGchr1.trna106	4.466	15	0.536	1	Do Not Test
	GluTAGchr1.trna106 vs. GluTAGchr1.trna95	59.571	15	7.153	<0.001	Yes
	GluTAGchr1.trna106 vs. GluTAGchr14.trna15	59.33	15	7.125	<0.001	Yes
	GluTAGchr1.trna106 vs. GluTAGchr13.trna3	59.215	15	7.111	<0.001	Yes
	GluTAGchr1.trna106 vs. GluTAGchr8.trna1	58.99	15	7.084	<0.001	Yes
	GluTAGchr1.trna106 vs. GluTAGchr1.trna99	58.983	15	7.083	<0.001	Yes
	GluTAGchr1.trna106 vs. GluTAGchr2.trna16	58.673	15	7.046	<0.001	Yes
	GluTAGchr1.trna106 vs. GluTAGchr1.trna45	58.377	15	6.609	0.002	Yes
	GluTAGchr1.trna106 vs. GluTAGchr1.trna55	57.763	15	6.936	<0.001	Yes
	GluTAGchr1.trna106 vs. GluTAGchr1.trna86	54.031	15	6.488	0.002	Yes
	GluTAGchr1.trna106 vs. GluTAGchr1.trna92	53.495	15	6.424	0.002	Yes
	GluTAGchr1.trna106 vs. GluTAGchr1.trna5	25.91	15	3.111	0.664	Do Not Test
	GluTAGchr1.trna5 vs. GluTAGchr1.trna95	33.661	15	4.042	0.246	No
	GluTAGchr1.trna5 vs. GluTAGchr14.trna15	33.42	15	4.013	0.256	Do Not Test
	GluTAGchr1.trna5 vs. GluTAGchr13.trna3	33.305	15	3.999	0.261	Do Not Test
	GluTAGchr1.trna5 vs. GluTAGchr8.trna1	33.08	15	3.972	0.271	Do Not Test
	GluTAGchr1.trna5 vs. GluTAGchr1.trna99	33.074	15	3.972	0.271	Do Not Test
	GluTAGchr1.trna5 vs. GluTAGchr2.trna16	32.763	15	3.934	0.285	Do Not Test
	GluTAGchr1.trna5 vs. GluTAGchr1.trna45	32.468	15	3.676	0.392	Do Not Test
	GluTAGchr1.trna5 vs. GluTAGchr1.trna55	31.854	15	3.825	0.328	Do Not Test
	GluTAGchr1.trna5 vs. GluTAGchr1.trna86	28.121	15	3.377	0.533	Do Not Test
	GluTAGchr1.trna5 vs. GluTAGchr1.trna92	27.585	15	3.312	0.565	Do Not Test
	GluTAGchr1.trna92 vs. GluTAGchr1.trna95	6.076	15	0.73	1	Do Not Test
	GluTAGchr1.trna92 vs. GluTAGchr14.trna15	5.835	15	0.701	1	Do Not Test
	GluTAGchr1.trna92 vs. GluTAGchr13.trna3	5.72	15	0.687	1	Do Not Test
	GluTAGchr1.trna92 vs. GluTAGchr8.trna1	5.495	15	0.66	1	Do Not Test
	GluTAGchr1.trna92 vs. GluTAGchr1.trna99	5.489	15	0.659	1	Do Not Test
	GluTAGchr1.trna92 vs. GluTAGchr2.trna16	5.178	15	0.622	1	Do Not Test
	GluTAGchr1.trna92 vs. GluTAGchr1.trna45	4.883	15	0.553	1	Do Not Test
	GluTAGchr1.trna92 vs. GluTAGchr1.trna55	4.269	15	0.513	1	Do Not Test
	GluTAGchr1.trna92 vs. GluTAGchr1.trna86	0.536	15	0.0644	1	Do Not Test
	GluTAGchr1.trna86 vs. GluTAGchr1.trna95	5.54	15	0.665	1	Do Not Test
	GluTAGchr1.trna86 vs. GluTAGchr14.trna15	5.298	15	0.636	1	Do Not Test
	GluTAGchr1.trna86 vs. GluTAGchr13.trna3	5.183	15	0.622	1	Do Not Test
	GluTAGchr1.trna86 vs. GluTAGchr8.trna1	4.958	15	0.595	1	Do Not Test
	GluTAGchr1.trna86 vs. GluTAGchr1.trna99	4.952	15	0.595	1	Do Not Test
	GluTAGchr1.trna86 vs. GluTAGchr2.trna16	4.642	15	0.557	1	Do Not Test
	GluTAGchr1.trna86 vs. GluTAGchr1.trna45	4.346	15	0.492	1	Do Not Test
	GluTAGchr1.trna86 vs. GluTAGchr1.trna55	3.732	15	0.448	1	Do Not Test
	GluTAGchr1.trna55 vs. GluTAGchr1.trna95	1.808	15	0.217	1	Do Not Test
	GluTAGchr1.trna55 vs. GluTAGchr14.trna15	1.566	15	0.188	1	Do Not Test
	GluTAGchr1.trna55 vs. GluTAGchr13.trna3	1.451	15	0.174	1	Do Not Test
	GluTAGchr1.trna55 vs. GluTAGchr8.trna1	1.226	15	0.147	1	Do Not Test
	GluTAGchr1.trna55 vs. GluTAGchr1.trna99	1.22	15	0.146	1	Do Not Test
	GluTAGchr1.trna55 vs. GluTAGchr2.trna16	0.91	15	0.109	1	Do Not Test
	GluTAGchr1.trna55 vs. GluTAGchr1.trna45	0.614	15	0.0695	1	Do Not Test
	GluTAGchr1.trna45 vs. GluTAGchr1.trna95	1.193	15	0.135	1	Do Not Test
	GluTAGchr1.trna45 vs. GluTAGchr14.trna15	0.952	15	0.108	1	Do Not Test
	GluTAGchr1.trna45 vs. GluTAGchr13.trna3	0.837	15	0.0948	1	Do Not Test
	GluTAGchr1.trna45 vs. GluTAGchr8.trna1	0.612	15	0.0693	1	Do Not Test
	GluTAGchr1.trna45 vs. GluTAGchr1.trna99	0.606	15	0.0686	1	Do Not Test
	GluTAGchr1.trna45 vs. GluTAGchr2.trna16	0.296	15	0.0335	1	Do Not Test
	GluTAGchr2.trna16 vs. GluTAGchr1.trna95	0.898	15	0.108	1	Do Not Test
	GluTAGchr2.trna16 vs. GluTAGchr14.trna15	0.657	15	0.0788	1	Do Not Test
	GluTAGchr2.trna16 vs. GluTAGchr13.trna3	0.542	15	0.065	1	Do Not Test
	GluTAGchr2.trna16 vs. GluTAGchr8.trna1	0.316	15	0.038	1	Do Not Test
	GluTAGchr2.trna16 vs. GluTAGchr1.trna99	0.31	15	0.0372	1	Do Not Test
	GluTAGchr1.trna99 vs. GluTAGchr1.trna95	0.588	15	0.0706	1	Do Not Test
	GluTAGchr1.trna99 vs. GluTAGchr14.trna15	0.346	15	0.0416	1	Do Not Test
	GluTAGchr1.trna99 vs. GluTAGchr13.trna3	0.231	15	0.0278	1	Do Not Test
	GluTAGchr1.trna99 vs. GluTAGchr8.trna1	0.00625	15	0.00075	1	Do Not Test
	GluTAGchr8.trna1 vs. GluTAGchr1.trna95	0.581	15	0.0698	1	Do Not Test
	GluTAGchr8.trna1 vs. GluTAGchr14.trna15	0.34	15	0.0408	1	Do Not Test
	GluTAGchr8.trna1 vs. GluTAGchr13.trna3	0.225	15	0.027	1	Do Not Test
	GluTAGchr13.trna3 vs. GluTAGchr1.trna95	0.356	15	0.0428	1	Do Not Test
	GluTAGchr13.trna3 vs. GluTAGchr14.trna15	0.115	15	0.0138	1	Do Not Test
	GluTAGchr14.trna15 vs. GluTAGchr1.trna95	0.241	15	0.029	1	Do Not Test
	A result of "Do Not Test" occurs for a comparison when no significant difference is found between two means that enclose that comparison. For example, if you had four means sorted in order, and found no difference between means 4 vs. 2, then you would not test 4 vs. 3 and 3 vs. 2, but still test 4 vs. 1 and 3 vs. 1 (4 vs. 3 and 3 vs. 2 are enclosed by 4 vs. 2: 4 3 2 1). Note that not testing the …

## Sheet: Glu-TAA
	Normality Test (Shapiro-Wilk):	Failed	(P < 0.050)
	Equal Variance Test (Brown-Forsythe):	Failed	(P < 0.050)
	Group Name	N	Missing	Mean	Std Dev	SEM
1	GluTAAchr8.trna1	9	4	1.571	0.652	0.291
2	GluTAAchr1.trna99	9	4	1.726	0.91	0.407
3	GluTAAchr2.trna18	9	4	82.847	36.648	16.39
4	GluTAAchr1.trna95	9	4	1.714	0.704	0.315
5	GluTAAchr1.trna92	9	4	1.964	2.282	1.02
6	GluTAAchr14.trna15	9	4	1.405	0.783	0.35
7	GluTAAchr1.trna86	9	4	8.114	6.152	2.751
8	GluTAAchr2.trna16	9	4	2.169	1.017	0.455
9	GluTAAchr1.trna106	9	4	61.399	54.292	24.28
10	GluTAAchr13.trna2	9	4	98.846	54.396	24.327
11	GluTAAchr1.trna5	9	4	10.598	8.896	3.978
12	GluTAAchr1.trna55	9	4	53.37	47.399	21.197
13	GluTAAchr13.trna3	9	4	1.668	1.135	0.507
14	GluTAAchr1.trna123	9	5	13.73	5.222	2.611
15	GluTAAchr1.trna45	9	4	2.243	1.185	0.53
	Source of Variation	DF	SS	MS	F	P
	Between Groups	14	78844	5631.72	8.612	<0.001
	Residual	59	38580.2	653.901
	Total	73	117424
	The differences in the mean values among the treatment groups are greater than would be expected by chance; there is a statistically significant difference (P = <0.001).
	Power of performed test with alpha = 0.050: 1.000
	All Pairwise Multiple Comparison Procedures (Tukey Test):
	Comparisons for factor:
	Comparison	Diff of Means	p	q	P	P<0.050
	GluTAAchr13.trna2 vs. GluTAAchr14.trna15	97.441	15	8.521	<0.001	Yes
	GluTAAchr13.trna2 vs. GluTAAchr8.trna1	97.275	15	8.506	<0.001	Yes
	GluTAAchr13.trna2 vs. GluTAAchr13.trna3	97.178	15	8.498	<0.001	Yes
	GluTAAchr13.trna2 vs. GluTAAchr1.trna95	97.132	15	8.494	<0.001	Yes
	GluTAAchr13.trna2 vs. GluTAAchr1.trna99	97.12	15	8.493	<0.001	Yes
	GluTAAchr13.trna2 vs. GluTAAchr1.trna92	96.882	15	8.472	<0.001	Yes
	GluTAAchr13.trna2 vs. GluTAAchr2.trna16	96.677	15	8.454	<0.001	Yes
	GluTAAchr13.trna2 vs. GluTAAchr1.trna45	96.603	15	8.447	<0.001	Yes
	GluTAAchr13.trna2 vs. GluTAAchr1.trna86	90.732	15	7.934	<0.001	Yes
	GluTAAchr13.trna2 vs. GluTAAchr1.trna5	88.247	15	7.717	<0.001	Yes
	GluTAAchr13.trna2 vs. GluTAAchr1.trna123	85.116	15	7.017	<0.001	Yes
	GluTAAchr13.trna2 vs. GluTAAchr1.trna55	45.476	15	3.977	0.269	No
	GluTAAchr13.trna2 vs. GluTAAchr1.trna106	37.447	15	3.274	0.584	Do Not Test
	GluTAAchr13.trna2 vs. GluTAAchr2.trna18	15.999	15	1.399	1	Do Not Test
	GluTAAchr2.trna18 vs. GluTAAchr14.trna15	81.442	15	7.122	<0.001	Yes
	GluTAAchr2.trna18 vs. GluTAAchr8.trna1	81.276	15	7.107	<0.001	Yes
	GluTAAchr2.trna18 vs. GluTAAchr13.trna3	81.179	15	7.099	<0.001	Yes
	GluTAAchr2.trna18 vs. GluTAAchr1.trna95	81.133	15	7.095	<0.001	Yes
	GluTAAchr2.trna18 vs. GluTAAchr1.trna99	81.121	15	7.094	<0.001	Yes
	GluTAAchr2.trna18 vs. GluTAAchr1.trna92	80.883	15	7.073	<0.001	Yes
	GluTAAchr2.trna18 vs. GluTAAchr2.trna16	80.679	15	7.055	<0.001	Yes
	GluTAAchr2.trna18 vs. GluTAAchr1.trna45	80.604	15	7.048	<0.001	Yes
	GluTAAchr2.trna18 vs. GluTAAchr1.trna86	74.733	15	6.535	0.002	Yes
	GluTAAchr2.trna18 vs. GluTAAchr1.trna5	72.249	15	6.318	0.003	Yes
	GluTAAchr2.trna18 vs. GluTAAchr1.trna123	69.117	15	5.698	0.012	Yes
	GluTAAchr2.trna18 vs. GluTAAchr1.trna55	29.477	15	2.578	0.879	Do Not Test
	GluTAAchr2.trna18 vs. GluTAAchr1.trna106	21.448	15	1.875	0.99	Do Not Test
	GluTAAchr1.trna106 vs. GluTAAchr14.trna15	59.994	15	5.246	0.031	Yes
	GluTAAchr1.trna106 vs. GluTAAchr8.trna1	59.828	15	5.232	0.032	Yes
	GluTAAchr1.trna106 vs. GluTAAchr13.trna3	59.731	15	5.223	0.033	Yes
	GluTAAchr1.trna106 vs. GluTAAchr1.trna95	59.685	15	5.219	0.033	Yes
	GluTAAchr1.trna106 vs. GluTAAchr1.trna99	59.673	15	5.218	0.033	Yes
	GluTAAchr1.trna106 vs. GluTAAchr1.trna92	59.435	15	5.197	0.035	Yes
	GluTAAchr1.trna106 vs. GluTAAchr2.trna16	59.23	15	5.179	0.036	Yes
	GluTAAchr1.trna106 vs. GluTAAchr1.trna45	59.156	15	5.173	0.036	Yes
	GluTAAchr1.trna106 vs. GluTAAchr1.trna86	53.285	15	4.659	0.094	No
	GluTAAchr1.trna106 vs. GluTAAchr1.trna5	50.8	15	4.442	0.135	Do Not Test
	GluTAAchr1.trna106 vs. GluTAAchr1.trna123	47.669	15	3.93	0.287	Do Not Test
	GluTAAchr1.trna106 vs. GluTAAchr1.trna55	8.029	15	0.702	1	Do Not Test
	GluTAAchr1.trna55 vs. GluTAAchr14.trna15	51.964	15	4.544	0.114	No
	GluTAAchr1.trna55 vs. GluTAAchr8.trna1	51.799	15	4.53	0.117	Do Not Test
	GluTAAchr1.trna55 vs. GluTAAchr13.trna3	51.702	15	4.521	0.118	Do Not Test
	GluTAAchr1.trna55 vs. GluTAAchr1.trna95	51.656	15	4.517	0.119	Do Not Test
	GluTAAchr1.trna55 vs. GluTAAchr1.trna99	51.644	15	4.516	0.119	Do Not Test
	GluTAAchr1.trna55 vs. GluTAAchr1.trna92	51.406	15	4.495	0.124	Do Not Test
	GluTAAchr1.trna55 vs. GluTAAchr2.trna16	51.201	15	4.477	0.127	Do Not Test
	GluTAAchr1.trna55 vs. GluTAAchr1.trna45	51.127	15	4.471	0.129	Do Not Test
	GluTAAchr1.trna55 vs. GluTAAchr1.trna86	45.256	15	3.957	0.276	Do Not Test
	GluTAAchr1.trna55 vs. GluTAAchr1.trna5	42.771	15	3.74	0.363	Do Not Test
	GluTAAchr1.trna55 vs. GluTAAchr1.trna123	39.64	15	3.268	0.587	Do Not Test
	GluTAAchr1.trna123 vs. GluTAAchr14.trna15	12.325	15	1.016	1	Do Not Test
	GluTAAchr1.trna123 vs. GluTAAchr8.trna1	12.16	15	1.002	1	Do Not Test
	GluTAAchr1.trna123 vs. GluTAAchr13.trna3	12.062	15	0.994	1	Do Not Test
	GluTAAchr1.trna123 vs. GluTAAchr1.trna95	12.016	15	0.991	1	Do Not Test
	GluTAAchr1.trna123 vs. GluTAAchr1.trna99	12.004	15	0.99	1	Do Not Test
	GluTAAchr1.trna123 vs. GluTAAchr1.trna92	11.766	15	0.97	1	Do Not Test
	GluTAAchr1.trna123 vs. GluTAAchr2.trna16	11.562	15	0.953	1	Do Not Test
	GluTAAchr1.trna123 vs. GluTAAchr1.trna45	11.487	15	0.947	1	Do Not Test
	GluTAAchr1.trna123 vs. GluTAAchr1.trna86	5.616	15	0.463	1	Do Not Test
	GluTAAchr1.trna123 vs. GluTAAchr1.trna5	3.132	15	0.258	1	Do Not Test
	GluTAAchr1.trna5 vs. GluTAAchr14.trna15	9.193	15	0.804	1	Do Not Test
	GluTAAchr1.trna5 vs. GluTAAchr8.trna1	9.028	15	0.789	1	Do Not Test
	GluTAAchr1.trna5 vs. GluTAAchr13.trna3	8.93	15	0.781	1	Do Not Test
	GluTAAchr1.trna5 vs. GluTAAchr1.trna95	8.885	15	0.777	1	Do Not Test
	GluTAAchr1.trna5 vs. GluTAAchr1.trna99	8.873	15	0.776	1	Do Not Test
	GluTAAchr1.trna5 vs. GluTAAchr1.trna92	8.634	15	0.755	1	Do Not Test
	GluTAAchr1.trna5 vs. GluTAAchr2.trna16	8.43	15	0.737	1	Do Not Test
	GluTAAchr1.trna5 vs. GluTAAchr1.trna45	8.356	15	0.731	1	Do Not Test
	GluTAAchr1.trna5 vs. GluTAAchr1.trna86	2.485	15	0.217	1	Do Not Test
	GluTAAchr1.trna86 vs. GluTAAchr14.trna15	6.709	15	0.587	1	Do Not Test
	GluTAAchr1.trna86 vs. GluTAAchr8.trna1	6.543	15	0.572	1	Do Not Test
	GluTAAchr1.trna86 vs. GluTAAchr13.trna3	6.446	15	0.564	1	Do Not Test
	GluTAAchr1.trna86 vs. GluTAAchr1.trna95	6.4	15	0.56	1	Do Not Test
	GluTAAchr1.trna86 vs. GluTAAchr1.trna99	6.388	15	0.559	1	Do Not Test
	GluTAAchr1.trna86 vs. GluTAAchr1.trna92	6.15	15	0.538	1	Do Not Test
	GluTAAchr1.trna86 vs. GluTAAchr2.trna16	5.945	15	0.52	1	Do Not Test
	GluTAAchr1.trna86 vs. GluTAAchr1.trna45	5.871	15	0.513	1	Do Not Test
	GluTAAchr1.trna45 vs. GluTAAchr14.trna15	0.837	15	0.0732	1	Do Not Test
	GluTAAchr1.trna45 vs. GluTAAchr8.trna1	0.672	15	0.0588	1	Do Not Test
	GluTAAchr1.trna45 vs. GluTAAchr13.trna3	0.575	15	0.0503	1	Do Not Test
	GluTAAchr1.trna45 vs. GluTAAchr1.trna95	0.529	15	0.0463	1	Do Not Test
	GluTAAchr1.trna45 vs. GluTAAchr1.trna99	0.517	15	0.0452	1	Do Not Test
	GluTAAchr1.trna45 vs. GluTAAchr1.trna92	0.279	15	0.0244	1	Do Not Test
	GluTAAchr1.trna45 vs. GluTAAchr2.trna16	0.0742	15	0.00649	1	Do Not Test
	GluTAAchr2.trna16 vs. GluTAAchr14.trna15	0.763	15	0.0667	1	Do Not Test
	GluTAAchr2.trna16 vs. GluTAAchr8.trna1	0.598	15	0.0523	1	Do Not Test
	GluTAAchr2.trna16 vs. GluTAAchr13.trna3	0.5	15	0.0438	1	Do Not Test
	GluTAAchr2.trna16 vs. GluTAAchr1.trna95	0.455	15	0.0398	1	Do Not Test
	GluTAAchr2.trna16 vs. GluTAAchr1.trna99	0.443	15	0.0387	1	Do Not Test
	GluTAAchr2.trna16 vs. GluTAAchr1.trna92	0.204	15	0.0179	1	Do Not Test
	GluTAAchr1.trna92 vs. GluTAAchr14.trna15	0.559	15	0.0489	1	Do Not Test
	GluTAAchr1.trna92 vs. GluTAAchr8.trna1	0.393	15	0.0344	1	Do Not Test
	GluTAAchr1.trna92 vs. GluTAAchr13.trna3	0.296	15	0.0259	1	Do Not Test
	GluTAAchr1.trna92 vs. GluTAAchr1.trna95	0.25	15	0.0219	1	Do Not Test
	GluTAAchr1.trna92 vs. GluTAAchr1.trna99	0.238	15	0.0208	1	Do Not Test
	GluTAAchr1.trna99 vs. GluTAAchr14.trna15	0.321	15	0.028	1	Do Not Test
	GluTAAchr1.trna99 vs. GluTAAchr8.trna1	0.155	15	0.0136	1	Do Not Test
	GluTAAchr1.trna99 vs. GluTAAchr13.trna3	0.0579	15	0.00506	1	Do Not Test
	GluTAAchr1.trna99 vs. GluTAAchr1.trna95	0.0123	15	0.00107	1	Do Not Test
	GluTAAchr1.trna95 vs. GluTAAchr14.trna15	0.308	15	0.027	1	Do Not Test
	GluTAAchr1.trna95 vs. GluTAAchr8.trna1	0.143	15	0.0125	1	Do Not Test
	GluTAAchr1.trna95 vs. GluTAAchr13.trna3	0.0456	15	0.00399	1	Do Not Test
	GluTAAchr13.trna3 vs. GluTAAchr14.trna15	0.263	15	0.023	1	Do Not Test
	GluTAAchr13.trna3 vs. GluTAAchr8.trna1	0.0974	15	0.00852	1	Do Not Test
	GluTAAchr8.trna1 vs. GluTAAchr14.trna15	0.165	15	0.0145	1	Do Not Test
	A result of "Do Not Test" occurs for a comparison when no significant difference is found between two means that enclose that comparison. For example, if you had four means sorted in order, and found no difference between means 4 vs. 2, then you would not test 4 vs. 3 and 3 vs. 2, but still test 4 vs. 1 and 3 vs. 1 (4 vs. 3 and 3 vs. 2 are enclosed by 4 vs. 2: 4 3 2 1). Note that not testing the …

## Sheet: Tyr-TAA
	Normality Test (Shapiro-Wilk):	Failed	(P < 0.050)
	Equal Variance Test (Brown-Forsythe):	Failed	(P < 0.050)
	Group Name	N	Missing	Mean	Std Dev	SEM
1	TyrTAA chr2.trna13	7	3	1.348	1.06	0.53
2	TyrTAA chr2.trna13/nointron	7	3	0.781	0.417	0.209
3	TyrTAAchr1.trna11	7	3	0.992	0.33	0.165
4	TyrTAAchr1.trna52	7	3	2.286	1.703	0.851
5	TyrTAAchr11.trna9	7	3	1.395	0.489	0.245
6	TyrTAAchr9.trna2	7	3	2.489	0.82	0.41
7	TyrTAAchr6.trna14	7	4	910.992	439.479	253.733
8	TyrTAAchr6.trna14/nointron	7	3	1093.35	391.282	195.641
9	TyrTAA chr7.trna12	7	3	76.637	63.703	31.852
10	TyrTAAchr7.trna28	7	3	24.576	24.659	12.33
11	TyrTAAchr15.trna6	7	3	5.969	3.224	1.612
12	TyrTAA chr2.trna2	7	3	771.442	404.395	202.198
13	TyrTAAchr2.trna2/nointron	7	3	906.562	227.246	113.623
14	TyrTAAchr6.trna16	7	3	988.478	241.375	120.687
15	TyrTAAchr6.trna16/nointron	7	3	999.716	273.288	136.644
16	TyrTAAchr14.trna19	7	3	15.927	6.048	3.024
17	TyrTAAchr14.trna19/nointron	7	3	525.479	261.825	130.913
18	TyrTAAchr8.trna2	7	3	444.368	223.358	111.679
19	TyrTAAchr8.trna2/nointron	7	3	1084.29	306.215	153.107
20	TyrTAAchr8.trna3	7	3	567.678	238.553	119.276
21	TyrTAAchr8.trna3/nointron	7	3	950.634	272.12	136.06
22	TyrTAAchr14.trna20	7	3	23.697	16.786	8.393
23	TyrTAAchr14.trna20/nointron	7	3	849.688	317.93	158.965
24	TyrTAAchr14.trna17	7	3	79.853	49.314	24.657
25	TyrTAAchr14.trna17/nointron	7	3	1216.37	292.258	146.129
26	TyrTAAchr14.trna5	7	3	1130.91	331.766	165.883
27	TyrTAAchr14.trna5/nointron	7	3	1122.09	260.128	130.064
28	TyrTAAchr6.trna17	7	3	797.358	210.682	105.341
29	TyrTAAchr6.trna17/nointron	7	3	1018.12	130.479	65.239
30	TyrTAAchr14.trna18	7	3	71.323	66.001	33
31	TyrTAAchr14.trna18/nointron	7	3	725.996	113.7	56.85
32	TyrTAAchr6.trna15	7	3	170.926	49.587	24.793
33	TyrTAAchr6.trna15/nointron	7	3	177.929	34.435	17.218
34	TyrTAAchr8.trna11	7	3	12.743	10.615	5.308
35	TyrTAAchr8.trna11/nointron	7	3	4.665	1.831	0.916
36	TyrTAAchr1.trna127	7	3	3.474	0.795	0.397
37	TyrTAAchr10.trna3	7	3	2.215	0.733	0.367
38	TyrTAAchr14.trna8	7	3	2.162	0.623	0.311
39	TyrTAAchr2.trna12	7	3	1.989	0.519	0.26
40	TyrTAAchr7.trna1	7	3	31.093	8.027	4.014
41	TyrTAAchr7.trna2	7	3	2.169	0.968	0.484
42	TyrTAAchr7.trna6	7	3	2.018	1.253	0.627
43	TyrTAAchr8.trna7	7	3	1.96	0.837	0.419
44	TyrTAAchr9.trna10	7	3	1.812	0.606	0.303
45	TyrTAAchr9.trna4	7	3	1.637	0.538	0.269
	Source of Variation	DF	SS	MS	F	P
	Between Groups	44	3.57952e+07	813528	25.458	<0.001
	Residual	134	4.28202e+06	31955.4
	Total	178	4.00772e+07
	The differences in the mean values among the treatment groups are greater than would be expected by chance; there is a statistically significant difference (P = <0.001).
	Power of performed test with alpha = 0.050: 1.000
	All Pairwise Multiple Comparison Procedures (Tukey Test):
	Comparisons for factor:
	Comparison	Diff of Means	p	q	P	P<0.050
	TyrTAAchr14.trna17/nointron vs. TyrTAA chr2.trna13/nointron	1215.59	45	13.6	<0.001	Yes
	TyrTAAchr14.trna17/nointron vs. TyrTAAchr1.trna11	1215.38	45	13.598	<0.001	Yes
	TyrTAAchr14.trna17/nointron vs. TyrTAA chr2.trna13	1215.02	45	13.594	<0.001	Yes
	TyrTAAchr14.trna17/nointron vs. TyrTAAchr11.trna9	1214.98	45	13.593	<0.001	Yes
	TyrTAAchr14.trna17/nointron vs. TyrTAAchr9.trna4	1214.73	45	13.591	<0.001	Yes
	TyrTAAchr14.trna17/nointron vs. TyrTAAchr9.trna10	1214.56	45	13.589	<0.001	Yes
	TyrTAAchr14.trna17/nointron vs. TyrTAAchr8.trna7	1214.41	45	13.587	<0.001	Yes
	TyrTAAchr14.trna17/nointron vs. TyrTAAchr2.trna12	1214.38	45	13.587	<0.001	Yes
	TyrTAAchr14.trna17/nointron vs. TyrTAAchr7.trna6	1214.35	45	13.586	<0.001	Yes
	TyrTAAchr14.trna17/nointron vs. TyrTAAchr14.trna8	1214.21	45	13.585	<0.001	Yes
	TyrTAAchr14.trna17/nointron vs. TyrTAAchr7.trna2	1214.2	45	13.585	<0.001	Yes
	TyrTAAchr14.trna17/nointron vs. TyrTAAchr10.trna3	1214.16	45	13.584	<0.001	Yes
	TyrTAAchr14.trna17/nointron vs. TyrTAAchr1.trna52	1214.08	45	13.583	<0.001	Yes
	TyrTAAchr14.trna17/nointron vs. TyrTAAchr9.trna2	1213.88	45	13.581	<0.001	Yes
	TyrTAAchr14.trna17/nointron vs. TyrTAAchr1.trna127	1212.9	45	13.57	<0.001	Yes
	TyrTAAchr14.trna17/nointron vs. TyrTAAchr8.trna11/nointron	1211.71	45	13.557	<0.001	Yes
	TyrTAAchr14.trna17/nointron vs. TyrTAAchr15.trna6	1210.4	45	13.542	<0.001	Yes
	TyrTAAchr14.trna17/nointron vs. TyrTAAchr8.trna11	1203.63	45	13.466	<0.001	Yes
	TyrTAAchr14.trna17/nointron vs. TyrTAAchr14.trna19	1200.44	45	13.431	<0.001	Yes
	TyrTAAchr14.trna17/nointron vs. TyrTAAchr14.trna20	1192.67	45	13.344	<0.001	Yes
	TyrTAAchr14.trna17/nointron vs. TyrTAAchr7.trna28	1191.8	45	13.334	<0.001	Yes
	TyrTAAchr14.trna17/nointron vs. TyrTAAchr7.trna1	1185.28	45	13.261	<0.001	Yes
	TyrTAAchr14.trna17/nointron vs. TyrTAAchr14.trna18	1145.05	45	12.811	<0.001	Yes
	TyrTAAchr14.trna17/nointron vs. TyrTAA chr7.trna12	1139.73	45	12.751	<0.001	Yes
	TyrTAAchr14.trna17/nointron vs. TyrTAAchr14.trna17	1136.52	45	12.716	<0.001	Yes
	TyrTAAchr14.trna17/nointron vs. TyrTAAchr6.trna15	1045.44	45	11.697	<0.001	Yes
	TyrTAAchr14.trna17/nointron vs. TyrTAAchr6.trna15/nointron	1038.44	45	11.618	<0.001	Yes
	TyrTAAchr14.trna17/nointron vs. TyrTAAchr8.trna2	772.003	45	8.637	<0.001	Yes
	TyrTAAchr14.trna17/nointron vs. TyrTAAchr14.trna19/nointron	690.892	45	7.73	<0.001	Yes
	TyrTAAchr14.trna17/nointron vs. TyrTAAchr8.trna3	648.693	45	7.258	<0.001	Yes
	TyrTAAchr14.trna17/nointron vs. TyrTAAchr14.trna18/nointron	490.374	45	5.486	0.062	No
	TyrTAAchr14.trna17/nointron vs. TyrTAA chr2.trna2	444.928	45	4.978	0.19	Do Not Test
	TyrTAAchr14.trna17/nointron vs. TyrTAAchr6.trna17	419.013	45	4.688	0.317	Do Not Test
	TyrTAAchr14.trna17/nointron vs. TyrTAAchr14.trna20/nointron	366.682	45	4.102	0.663	Do Not Test
	TyrTAAchr14.trna17/nointron vs. TyrTAAchr2.trna2/nointron	309.808	45	3.466	0.94	Do Not Test
	TyrTAAchr14.trna17/nointron vs. TyrTAAchr6.trna14	305.379	45	3.163	0.985	Do Not Test
	TyrTAAchr14.trna17/nointron vs. TyrTAAchr8.trna3/nointron	265.737	45	2.973	0.995	Do Not Test
	TyrTAAchr14.trna17/nointron vs. TyrTAAchr6.trna16	227.892	45	2.55	1	Do Not Test
	TyrTAAchr14.trna17/nointron vs. TyrTAAchr6.trna16/nointron	216.655	45	2.424	1	Do Not Test
	TyrTAAchr14.trna17/nointron vs. TyrTAAchr6.trna17/nointron	198.256	45	2.218	1	Do Not Test
	TyrTAAchr14.trna17/nointron vs. TyrTAAchr8.trna2/nointron	132.083	45	1.478	1	Do Not Test
	TyrTAAchr14.trna17/nointron vs. TyrTAAchr6.trna14/nointron	123.017	45	1.376	1	Do Not Test
	TyrTAAchr14.trna17/nointron vs. TyrTAAchr14.trna5/nointron	94.276	45	1.055	1	Do Not Test
	TyrTAAchr14.trna17/nointron vs. TyrTAAchr14.trna5	85.459	45	0.956	1	Do Not Test
	TyrTAAchr14.trna5 vs. TyrTAA chr2.trna13/nointron	1130.13	45	12.644	<0.001	Yes
	TyrTAAchr14.trna5 vs. TyrTAAchr1.trna11	1129.92	45	12.642	<0.001	Yes
	TyrTAAchr14.trna5 vs. TyrTAA chr2.trna13	1129.56	45	12.638	<0.001	Yes
	TyrTAAchr14.trna5 vs. TyrTAAchr11.trna9	1129.52	45	12.637	<0.001	Yes
	TyrTAAchr14.trna5 vs. TyrTAAchr9.trna4	1129.27	45	12.634	<0.001	Yes
	TyrTAAchr14.trna5 vs. TyrTAAchr9.trna10	1129.1	45	12.633	<0.001	Yes
	TyrTAAchr14.trna5 vs. TyrTAAchr8.trna7	1128.95	45	12.631	<0.001	Yes
	TyrTAAchr14.trna5 vs. TyrTAAchr2.trna12	1128.92	45	12.631	<0.001	Yes
	TyrTAAchr14.trna5 vs. TyrTAAchr7.trna6	1128.89	45	12.63	<0.001	Yes
	TyrTAAchr14.trna5 vs. TyrTAAchr14.trna8	1128.75	45	12.629	<0.001	Yes
	TyrTAAchr14.trna5 vs. TyrTAAchr7.trna2	1128.74	45	12.629	<0.001	Yes
	TyrTAAchr14.trna5 vs. TyrTAAchr10.trna3	1128.7	45	12.628	<0.001	Yes
	TyrTAAchr14.trna5 vs. TyrTAAchr1.trna52	1128.62	45	12.627	<0.001	Yes
	TyrTAAchr14.trna5 vs. TyrTAAchr9.trna2	1128.42	45	12.625	<0.001	Yes
	TyrTAAchr14.trna5 vs. TyrTAAchr1.trna127	1127.44	45	12.614	<0.001	Yes
	TyrTAAchr14.trna5 vs. TyrTAAchr8.trna11/nointron	1126.25	45	12.601	<0.001	Yes
	TyrTAAchr14.trna5 vs. TyrTAAchr15.trna6	1124.94	45	12.586	<0.001	Yes
	TyrTAAchr14.trna5 vs. TyrTAAchr8.trna11	1118.17	45	12.51	<0.001	Yes
	TyrTAAchr14.trna5 vs. TyrTAAchr14.trna19	1114.98	45	12.475	<0.001	Yes
	TyrTAAchr14.trna5 vs. TyrTAAchr14.trna20	1107.21	45	12.388	<0.001	Yes
	TyrTAAchr14.trna5 vs. TyrTAAchr7.trna28	1106.34	45	12.378	<0.001	Yes
	TyrTAAchr14.trna5 vs. TyrTAAchr7.trna1	1099.82	45	12.305	<0.001	Yes
	TyrTAAchr14.trna5 vs. TyrTAAchr14.trna18	1059.59	45	11.855	<0.001	Yes
	TyrTAAchr14.trna5 vs. TyrTAA chr7.trna12	1054.27	45	11.795	<0.001	Yes
	TyrTAAchr14.trna5 vs. TyrTAAchr14.trna17	1051.06	45	11.759	<0.001	Yes
	TyrTAAchr14.trna5 vs. TyrTAAchr6.trna15	959.986	45	10.74	<0.001	Yes
	TyrTAAchr14.trna5 vs. TyrTAAchr6.trna15/nointron	952.982	45	10.662	<0.001	Yes
	TyrTAAchr14.trna5 vs. TyrTAAchr8.trna2	686.544	45	7.681	<0.001	Yes
	TyrTAAchr14.trna5 vs. TyrTAAchr14.trna19/nointron	605.433	45	6.774	0.001	Yes
	TyrTAAchr14.trna5 vs. TyrTAAchr8.trna3	563.234	45	6.302	0.007	Yes
	TyrTAAchr14.trna5 vs. TyrTAAchr14.trna18/nointron	404.915	45	4.53	0.403	Do Not Test
	TyrTAAchr14.trna5 vs. TyrTAA chr2.trna2	359.469	45	4.022	0.71	Do Not Test
	TyrTAAchr14.trna5 vs. TyrTAAchr6.trna17	333.554	45	3.732	0.855	Do Not Test
	TyrTAAchr14.trna5 vs. TyrTAAchr14.trna20/nointron	281.223	45	3.146	0.986	Do Not Test
	TyrTAAchr14.trna5 vs. TyrTAAchr2.trna2/nointron	224.349	45	2.51	1	Do Not Test
	TyrTAAchr14.trna5 vs. TyrTAAchr6.trna14	219.92	45	2.278	1	Do Not Test
	TyrTAAchr14.trna5 vs. TyrTAAchr8.trna3/nointron	180.278	45	2.017	1	Do Not Test
	TyrTAAchr14.trna5 vs. TyrTAAchr6.trna16	142.433	45	1.594	1	Do Not Test
	TyrTAAchr14.trna5 vs. TyrTAAchr6.trna16/nointron	131.196	45	1.468	1	Do Not Test
	TyrTAAchr14.trna5 vs. TyrTAAchr6.trna17/nointron	112.797	45	1.262	1	Do Not Test
	TyrTAAchr14.trna5 vs. TyrTAAchr8.trna2/nointron	46.624	45	0.522	1	Do Not Test
	TyrTAAchr14.trna5 vs. TyrTAAchr6.trna14/nointron	37.558	45	0.42	1	Do Not Test
	TyrTAAchr14.trna5 vs. TyrTAAchr14.trna5/nointron	8.817	45	0.0986	1	Do Not Test
	TyrTAAchr14.trna5/nointron vs. TyrTAA chr2.trna13/nointron	1121.31	45	12.545	<0.001	Yes
	TyrTAAchr14.trna5/nointron vs. TyrTAAchr1.trna11	1121.1	45	12.543	<0.001	Yes
	TyrTAAchr14.trna5/nointron vs. TyrTAA chr2.trna13	1120.75	45	12.539	<0.001	Yes
	TyrTAAchr14.trna5/nointron vs. TyrTAAchr11.trna9	1120.7	45	12.539	<0.001	Yes
	TyrTAAchr14.trna5/nointron vs. TyrTAAchr9.trna4	1120.46	45	12.536	<0.001	Yes
	TyrTAAchr14.trna5/nointron vs. TyrTAAchr9.trna10	1120.28	45	12.534	<0.001	Yes
	TyrTAAchr14.trna5/nointron vs. TyrTAAchr8.trna7	1120.13	45	12.532	<0.001	Yes
	TyrTAAchr14.trna5/nointron vs. TyrTAAchr2.trna12	1120.11	45	12.532	<0.001	Yes
	TyrTAAchr14.trna5/nointron vs. TyrTAAchr7.trna6	1120.08	45	12.532	<0.001	Yes
	TyrTAAchr14.trna5/nointron vs. TyrTAAchr14.trna8	1119.93	45	12.53	<0.001	Yes
	TyrTAAchr14.trna5/nointron vs. TyrTAAchr7.trna2	1119.93	45	12.53	<0.001	Yes
	TyrTAAchr14.trna5/nointron vs. TyrTAAchr10.trna3	1119.88	45	12.529	<0.001	Yes
	TyrTAAchr14.trna5/nointron vs. TyrTAAchr1.trna52	1119.81	45	12.529	<0.001	Yes
	TyrTAAchr14.trna5/nointron vs. TyrTAAchr9.trna2	1119.61	45	12.526	<0.001	Yes
	TyrTAAchr14.trna5/nointron vs. TyrTAAchr1.trna127	1118.62	45	12.515	<0.001	Yes
	TyrTAAchr14.trna5/nointron vs. TyrTAAchr8.trna11/nointron	1117.43	45	12.502	<0.001	Yes
	TyrTAAchr14.trna5/nointron vs. TyrTAAchr15.trna6	1116.12	45	12.487	<0.001	Yes
	TyrTAAchr14.trna5/nointron vs. TyrTAAchr8.trna11	1109.35	45	12.412	<0.001	Yes
	TyrTAAchr14.trna5/nointron vs. TyrTAAchr14.trna19	1106.17	45	12.376	<0.001	Yes
	TyrTAAchr14.trna5/nointron vs. TyrTAAchr14.trna20	1098.4	45	12.289	<0.001	Yes
	TyrTAAchr14.trna5/nointron vs. TyrTAAchr7.trna28	1097.52	45	12.279	<0.001	Yes
	TyrTAAchr14.trna5/nointron vs. TyrTAAchr7.trna1	1091	45	12.206	<0.001	Yes
	TyrTAAchr14.trna5/nointron vs. TyrTAAchr14.trna18	1050.77	45	11.756	<0.001	Yes
	TyrTAAchr14.trna5/nointron vs. TyrTAA chr7.trna12	1045.46	45	11.697	<0.001	Yes
	TyrTAAchr14.trna5/nointron vs. TyrTAAchr14.trna17	1042.24	45	11.661	<0.001	Yes
	TyrTAAchr14.trna5/nointron vs. TyrTAAchr6.trna15	951.168	45	10.642	<0.001	Yes
	TyrTAAchr14.trna5/nointron vs. TyrTAAchr6.trna15/nointron	944.165	45	10.563	<0.001	Yes
	TyrTAAchr14.trna5/nointron vs. TyrTAAchr8.trna2	677.726	45	7.582	<0.001	Yes
	TyrTAAchr14.trna5/nointron vs. TyrTAAchr14.trna19/nointron	596.615	45	6.675	0.002	Yes
	TyrTAAchr14.trna5/nointron vs. TyrTAAchr8.trna3	554.417	45	6.203	0.009	Yes
	TyrTAAchr14.trna5/nointron vs. TyrTAAchr14.trna18/nointron	396.098	45	4.432	0.461	Do Not Test
	TyrTAAchr14.trna5/nointron vs. TyrTAA chr2.trna2	350.652	45	3.923	0.765	Do Not Test
	TyrTAAchr14.trna5/nointron vs. TyrTAAchr6.trna17	324.736	45	3.633	0.892	Do Not Test
	TyrTAAchr14.trna5/nointron vs. TyrTAAchr14.trna20/nointron	272.406	45	3.048	0.992	Do Not Test
	TyrTAAchr14.trna5/nointron vs. TyrTAAchr2.trna2/nointron	215.532	45	2.411	1	Do Not Test
	TyrTAAchr14.trna5/nointron vs. TyrTAAchr6.trna14	211.103	45	2.187	1	Do Not Test
	TyrTAAchr14.trna5/nointron vs. TyrTAAchr8.trna3/nointron	171.461	45	1.918	1	Do Not Test
	TyrTAAchr14.trna5/nointron vs. TyrTAAchr6.trna16	133.616	45	1.495	1	Do Not Test
	TyrTAAchr14.trna5/nointron vs. TyrTAAchr6.trna16/nointron	122.379	45	1.369	1	Do Not Test
	TyrTAAchr14.trna5/nointron vs. TyrTAAchr6.trna17/nointron	103.979	45	1.163	1	Do Not Test
	TyrTAAchr14.trna5/nointron vs. TyrTAAchr8.trna2/nointron	37.806	45	0.423	1	Do Not Test
	TyrTAAchr14.trna5/nointron vs. TyrTAAchr6.trna14/nointron	28.741	45	0.322	1	Do Not Test
	TyrTAAchr6.trna14/nointron vs. TyrTAA chr2.trna13/nointron	1092.57	45	12.224	<0.001	Yes
	TyrTAAchr6.trna14/nointron vs. TyrTAAchr1.trna11	1092.36	45	12.221	<0.001	Yes
	TyrTAAchr6.trna14/nointron vs. TyrTAA chr2.trna13	1092.01	45	12.218	<0.001	Yes
	TyrTAAchr6.trna14/nointron vs. TyrTAAchr11.trna9	1091.96	45	12.217	<0.001	Yes
	TyrTAAchr6.trna14/nointron vs. TyrTAAchr9.trna4	1091.72	45	12.214	<0.001	Yes
	TyrTAAchr6.trna14/nointron vs. TyrTAAchr9.trna10	1091.54	45	12.212	<0.001	Yes
	TyrTAAchr6.trna14/nointron vs. TyrTAAchr8.trna7	1091.39	45	12.211	<0.001	Yes
	TyrTAAchr6.trna14/nointron vs. TyrTAAchr2.trna12	1091.36	45	12.21	<0.001	Yes
	TyrTAAchr6.trna14/nointron vs. TyrTAAchr7.trna6	1091.34	45	12.21	<0.001	Yes
	TyrTAAchr6.trna14/nointron vs. TyrTAAchr14.trna8	1091.19	45	12.208	<0.001	Yes
	TyrTAAchr6.trna14/nointron vs. TyrTAAchr7.trna2	1091.18	45	12.208	<0.001	Yes
	TyrTAAchr6.trna14/nointron vs. TyrTAAchr10.trna3	1091.14	45	12.208	<0.001	Yes
	TyrTAAchr6.trna14/nointron vs. TyrTAAchr1.trna52	1091.07	45	12.207	<0.001	Yes
	TyrTAAchr6.trna14/nointron vs. TyrTAAchr9.trna2	1090.87	45	12.205	<0.001	Yes
	TyrTAAchr6.trna14/nointron vs. TyrTAAchr1.trna127	1089.88	45	12.194	<0.001	Yes
	TyrTAAchr6.trna14/nointron vs. TyrTAAchr8.trna11/nointron	1088.69	45	12.18	<0.001	Yes
	TyrTAAchr6.trna14/nointron vs. TyrTAAchr15.trna6	1087.38	45	12.166	<0.001	Yes
	TyrTAAchr6.trna14/nointron vs. TyrTAAchr8.trna11	1080.61	45	12.09	<0.001	Yes
	TyrTAAchr6.trna14/nointron vs. TyrTAAchr14.trna19	1077.43	45	12.054	<0.001	Yes
	TyrTAAchr6.trna14/nointron vs. TyrTAAchr14.trna20	1069.66	45	11.967	<0.001	Yes
	TyrTAAchr6.trna14/nointron vs. TyrTAAchr7.trna28	1068.78	45	11.958	<0.001	Yes
	TyrTAAchr6.trna14/nointron vs. TyrTAAchr7.trna1	1062.26	45	11.885	<0.001	Yes
	TyrTAAchr6.trna14/nointron vs. TyrTAAchr14.trna18	1022.03	45	11.435	<0.001	Yes
	TyrTAAchr6.trna14/nointron vs. TyrTAA chr7.trna12	1016.72	45	11.375	<0.001	Yes
	TyrTAAchr6.trna14/nointron vs. TyrTAAchr14.trna17	1013.5	45	11.339	<0.001	Yes
	TyrTAAchr6.trna14/nointron vs. TyrTAAchr6.trna15	922.427	45	10.32	<0.001	Yes
	TyrTAAchr6.trna14/nointron vs. TyrTAAchr6.trna15/nointron	915.424	45	10.242	<0.001	Yes
	TyrTAAchr6.trna14/nointron vs. TyrTAAchr8.trna2	648.985	45	7.261	<0.001	Yes
	TyrTAAchr6.trna14/nointron vs. TyrTAAchr14.trna19/nointron	567.875	45	6.353	0.006	Yes
	TyrTAAchr6.trna14/nointron vs. TyrTAAchr8.trna3	525.676	45	5.881	0.022	Yes
	TyrTAAchr6.trna14/nointron vs. TyrTAAchr14.trna18/nointron	367.357	45	4.11	0.659	Do Not Test
	TyrTAAchr6.trna14/nointron vs. TyrTAA chr2.trna2	321.911	45	3.602	0.902	Do Not Test
	TyrTAAchr6.trna14/nointron vs. TyrTAAchr6.trna17	295.996	45	3.312	0.968	Do Not Test
	TyrTAAchr6.trna14/nointron vs. TyrTAAchr14.trna20/nointron	243.665	45	2.726	0.999	Do Not Test
	TyrTAAchr6.trna14/nointron vs. TyrTAAchr2.trna2/nointron	186.791	45	2.09	1	Do Not Test
	TyrTAAchr6.trna14/nointron vs. TyrTAAchr6.trna14	182.362	45	1.889	1	Do Not Test
	TyrTAAchr6.trna14/nointron vs. TyrTAAchr8.trna3/nointron	142.72	45	1.597	1	Do Not Test
	TyrTAAchr6.trna14/nointron vs. TyrTAAchr6.trna16	104.875	45	1.173	1	Do Not Test
	TyrTAAchr6.trna14/nointron vs. TyrTAAchr6.trna16/nointron	93.638	45	1.048	1	Do Not Test
	TyrTAAchr6.trna14/nointron vs. TyrTAAchr6.trna17/nointron	75.239	45	0.842	1	Do Not Test
	TyrTAAchr6.trna14/nointron vs. TyrTAAchr8.trna2/nointron	9.065	45	0.101	1	Do Not Test
	TyrTAAchr8.trna2/nointron vs. TyrTAA chr2.trna13/nointron	1083.51	45	12.122	<0.001	Yes
	TyrTAAchr8.trna2/nointron vs. TyrTAAchr1.trna11	1083.3	45	12.12	<0.001	Yes
	TyrTAAchr8.trna2/nointron vs. TyrTAA chr2.trna13	1082.94	45	12.116	<0.001	Yes
	TyrTAAchr8.trna2/nointron vs. TyrTAAchr11.trna9	1082.89	45	12.116	<0.001	Yes
	TyrTAAchr8.trna2/nointron vs. TyrTAAchr9.trna4	1082.65	45	12.113	<0.001	Yes
	TyrTAAchr8.trna2/nointron vs. TyrTAAchr9.trna10	1082.48	45	12.111	<0.001	Yes
	TyrTAAchr8.trna2/nointron vs. TyrTAAchr8.trna7	1082.33	45	12.109	<0.001	Yes
	TyrTAAchr8.trna2/nointron vs. TyrTAAchr2.trna12	1082.3	45	12.109	<0.001	Yes
	TyrTAAchr8.trna2/nointron vs. TyrTAAchr7.trna6	1082.27	45	12.109	<0.001	Yes
	TyrTAAchr8.trna2/nointron vs. TyrTAAchr14.trna8	1082.13	45	12.107	<0.001	Yes
	TyrTAAchr8.trna2/nointron vs. TyrTAAchr7.trna2	1082.12	45	12.107	<0.001	Yes
	TyrTAAchr8.trna2/nointron vs. TyrTAAchr10.trna3	1082.07	45	12.106	<0.001	Yes
	TyrTAAchr8.trna2/nointron vs. TyrTAAchr1.trna52	1082	45	12.106	<0.001	Yes
	TyrTAAchr8.trna2/nointron vs. TyrTAAchr9.trna2	1081.8	45	12.103	<0.001	Yes
	TyrTAAchr8.trna2/nointron vs. TyrTAAchr1.trna127	1080.81	45	12.092	<0.001	Yes
	TyrTAAchr8.trna2/nointron vs. TyrTAAchr8.trna11/nointron	1079.62	45	12.079	<0.001	Yes
	TyrTAAchr8.trna2/nointron vs. TyrTAAchr15.trna6	1078.32	45	12.064	<0.001	Yes
	TyrTAAchr8.trna2/nointron vs. TyrTAAchr8.trna11	1071.55	45	11.989	<0.001	Yes
	TyrTAAchr8.trna2/nointron vs. TyrTAAchr14.trna19	1068.36	45	11.953	<0.001	Yes
	TyrTAAchr8.trna2/nointron vs. TyrTAAchr14.trna20	1060.59	45	11.866	<0.001	Yes
	TyrTAAchr8.trna2/nointron vs. TyrTAAchr7.trna28	1059.71	45	11.856	<0.001	Yes
	TyrTAAchr8.trna2/nointron vs. TyrTAAchr7.trna1	1053.19	45	11.783	<0.001	Yes
	TyrTAAchr8.trna2/nointron vs. TyrTAAchr14.trna18	1012.97	45	11.333	<0.001	Yes
	TyrTAAchr8.trna2/nointron vs. TyrTAA chr7.trna12	1007.65	45	11.274	<0.001	Yes
	TyrTAAchr8.trna2/nointron vs. TyrTAAchr14.trna17	1004.43	45	11.238	<0.001	Yes
	TyrTAAchr8.trna2/nointron vs. TyrTAAchr6.trna15	913.362	45	10.219	<0.001	Yes
	TyrTAAchr8.trna2/nointron vs. TyrTAAchr6.trna15/nointron	906.359	45	10.14	<0.001	Yes
	TyrTAAchr8.trna2/nointron vs. TyrTAAchr8.trna2	639.92	45	7.16	<0.001	Yes
	TyrTAAchr8.trna2/nointron vs. TyrTAAchr14.trna19/nointron	558.809	45	6.252	0.008	Yes
	TyrTAAchr8.trna2/nointron vs. TyrTAAchr8.trna3	516.61	45	5.78	0.03	Yes
	TyrTAAchr8.trna2/nointron vs. TyrTAAchr14.trna18/nointron	358.292	45	4.009	0.718	Do Not Test
	TyrTAAchr8.trna2/nointron vs. TyrTAA chr2.trna2	312.846	45	3.5	0.931	Do Not Test
	TyrTAAchr8.trna2/nointron vs. TyrTAAchr6.trna17	286.93	45	3.21	0.98	Do Not Test
	TyrTAAchr8.trna2/nointron vs. TyrTAAchr14.trna20/nointron	234.6	45	2.625	1	Do Not Test
	TyrTAAchr8.trna2/nointron vs. TyrTAAchr2.trna2/nointron	177.726	45	1.988	1	Do Not Test
	TyrTAAchr8.trna2/nointron vs. TyrTAAchr6.trna14	173.296	45	1.795	1	Do Not Test
	TyrTAAchr8.trna2/nointron vs. TyrTAAchr8.trna3/nointron	133.654	45	1.495	1	Do Not Test
	TyrTAAchr8.trna2/nointron vs. TyrTAAchr6.trna16	95.81	45	1.072	1	Do Not Test
	TyrTAAchr8.trna2/nointron vs. TyrTAAchr6.trna16/nointron	84.572	45	0.946	1	Do Not Test
	TyrTAAchr8.trna2/nointron vs. TyrTAAchr6.trna17/nointron	66.173	45	0.74	1	Do Not Test
	TyrTAAchr6.trna17/nointron vs. TyrTAA chr2.trna13/nointron	1017.33	45	11.382	<0.001	Yes
	TyrTAAchr6.trna17/nointron vs. TyrTAAchr1.trna11	1017.12	45	11.38	<0.001	Yes
	TyrTAAchr6.trna17/nointron vs. TyrTAA chr2.trna13	1016.77	45	11.376	<0.001	Yes
	TyrTAAchr6.trna17/nointron vs. TyrTAAchr11.trna9	1016.72	45	11.375	<0.001	Yes
	TyrTAAchr6.trna17/nointron vs. TyrTAAchr9.trna4	1016.48	45	11.372	<0.001	Yes
	TyrTAAchr6.trna17/nointron vs. TyrTAAchr9.trna10	1016.3	45	11.371	<0.001	Yes
	TyrTAAchr6.trna17/nointron vs. TyrTAAchr8.trna7	1016.15	45	11.369	<0.001	Yes
	TyrTAAchr6.trna17/nointron vs. TyrTAAchr2.trna12	1016.12	45	11.369	<0.001	Yes
	TyrTAAchr6.trna17/nointron vs. TyrTAAchr7.trna6	1016.1	45	11.368	<0.001	Yes
	TyrTAAchr6.trna17/nointron vs. TyrTAAchr14.trna8	1015.95	45	11.367	<0.001	Yes
	TyrTAAchr6.trna17/nointron vs. TyrTAAchr7.trna2	1015.95	45	11.367	<0.001	Yes
	TyrTAAchr6.trna17/nointron vs. TyrTAAchr10.trna3	1015.9	45	11.366	<0.001	Yes
	TyrTAAchr6.trna17/nointron vs. TyrTAAchr1.trna52	1015.83	45	11.365	<0.001	Yes
	TyrTAAchr6.trna17/nointron vs. TyrTAAchr9.trna2	1015.63	45	11.363	<0.001	Yes
	TyrTAAchr6.trna17/nointron vs. TyrTAAchr1.trna127	1014.64	45	11.352	<0.001	Yes
	TyrTAAchr6.trna17/nointron vs. TyrTAAchr8.trna11/nointron	1013.45	45	11.339	<0.001	Yes
	TyrTAAchr6.trna17/nointron vs. TyrTAAchr15.trna6	1012.14	45	11.324	<0.001	Yes
	TyrTAAchr6.trna17/nointron vs. TyrTAAchr8.trna11	1005.37	45	11.248	<0.001	Yes
	TyrTAAchr6.trna17/nointron vs. TyrTAAchr14.trna19	1002.19	45	11.213	<0.001	Yes
	TyrTAAchr6.trna17/nointron vs. TyrTAAchr14.trna20	994.418	45	11.126	<0.001	Yes
	TyrTAAchr6.trna17/nointron vs. TyrTAAchr7.trna28	993.539	45	11.116	<0.001	Yes
	TyrTAAchr6.trna17/nointron vs. TyrTAAchr7.trna1	987.022	45	11.043	<0.001	Yes
	TyrTAAchr6.trna17/nointron vs. TyrTAAchr14.trna18	946.792	45	10.593	<0.001	Yes
	TyrTAAchr6.trna17/nointron vs. TyrTAA chr7.trna12	941.478	45	10.533	<0.001	Yes
	TyrTAAchr6.trna17/nointron vs. TyrTAAchr14.trna17	938.262	45	10.497	<0.001	Yes
	TyrTAAchr6.trna17/nointron vs. TyrTAAchr6.trna15	847.189	45	9.478	<0.001	Yes
	TyrTAAchr6.trna17/nointron vs. TyrTAAchr6.trna15/nointron	840.185	45	9.4	<0.001	Yes
	TyrTAAchr6.trna17/nointron vs. TyrTAAchr8.trna2	573.747	45	6.419	0.005	Yes
	TyrTAAchr6.trna17/nointron vs. TyrTAAchr14.trna19/nointron	492.636	45	5.512	0.059	No
	TyrTAAchr6.trna17/nointron vs. TyrTAAchr8.trna3	450.437	45	5.04	0.168	Do Not Test
	TyrTAAchr6.trna17/nointron vs. TyrTAAchr14.trna18/nointron	292.119	45	3.268	0.974	Do Not Test
	TyrTAAchr6.trna17/nointron vs. TyrTAA chr2.trna2	246.673	45	2.76	0.999	Do Not Test
	TyrTAAchr6.trna17/nointron vs. TyrTAAchr6.trna17	220.757	45	2.47	1	Do Not Test
	TyrTAAchr6.trna17/nointron vs. TyrTAAchr14.trna20/nointron	168.427	45	1.884	1	Do Not Test
	TyrTAAchr6.trna17/nointron vs. TyrTAAchr2.trna2/nointron	111.552	45	1.248	1	Do Not Test
	TyrTAAchr6.trna17/nointron vs. TyrTAAchr6.trna14	107.123	45	1.11	1	Do Not Test
	TyrTAAchr6.trna17/nointron vs. TyrTAAchr8.trna3/nointron	67.481	45	0.755	1	Do Not Test
	TyrTAAchr6.trna17/nointron vs. TyrTAAchr6.trna16	29.636	45	0.332	1	Do Not Test
	TyrTAAchr6.trna17/nointron vs. TyrTAAchr6.trna16/nointron	18.399	45	0.206	1	Do Not Test
	TyrTAAchr6.trna16/nointron vs. TyrTAA chr2.trna13/nointron	998.935	45	11.176	<0.001	Yes
	TyrTAAchr6.trna16/nointron vs. TyrTAAchr1.trna11	998.723	45	11.174	<0.001	Yes
	TyrTAAchr6.trna16/nointron vs. TyrTAA chr2.trna13	998.367	45	11.17	<0.001	Yes
	TyrTAAchr6.trna16/nointron vs. TyrTAAchr11.trna9	998.321	45	11.169	<0.001	Yes
	TyrTAAchr6.trna16/nointron vs. TyrTAAchr9.trna4	998.078	45	11.167	<0.001	Yes
	TyrTAAchr6.trna16/nointron vs. TyrTAAchr9.trna10	997.903	45	11.165	<0.001	Yes
	TyrTAAchr6.trna16/nointron vs. TyrTAAchr8.trna7	997.756	45	11.163	<0.001	Yes
	TyrTAAchr6.trna16/nointron vs. TyrTAAchr2.trna12	997.726	45	11.163	<0.001	Yes
	TyrTAAchr6.trna16/nointron vs. TyrTAAchr7.trna6	997.698	45	11.162	<0.001	Yes
	TyrTAAchr6.trna16/nointron vs. TyrTAAchr14.trna8	997.554	45	11.161	<0.001	Yes
	TyrTAAchr6.trna16/nointron vs. TyrTAAchr7.trna2	997.547	45	11.161	<0.001	Yes
	TyrTAAchr6.trna16/nointron vs. TyrTAAchr10.trna3	997.501	45	11.16	<0.001	Yes
	TyrTAAchr6.trna16/nointron vs. TyrTAAchr1.trna52	997.429	45	11.159	<0.001	Yes
	TyrTAAchr6.trna16/nointron vs. TyrTAAchr9.trna2	997.227	45	11.157	<0.001	Yes
	TyrTAAchr6.trna16/nointron vs. TyrTAAchr1.trna127	996.242	45	11.146	<0.001	Yes
	TyrTAAchr6.trna16/nointron vs. TyrTAAchr8.trna11/nointron	995.051	45	11.133	<0.001	Yes
	TyrTAAchr6.trna16/nointron vs. TyrTAAchr15.trna6	993.746	45	11.118	<0.001	Yes
	TyrTAAchr6.trna16/nointron vs. TyrTAAchr8.trna11	986.973	45	11.042	<0.001	Yes
	TyrTAAchr6.trna16/nointron vs. TyrTAAchr14.trna19	983.789	45	11.007	<0.001	Yes
	TyrTAAchr6.trna16/nointron vs. TyrTAAchr14.trna20	976.019	45	10.92	<0.001	Yes
	TyrTAAchr6.trna16/nointron vs. TyrTAAchr7.trna28	975.14	45	10.91	<0.001	Yes
	TyrTAAchr6.trna16/nointron vs. TyrTAAchr7.trna1	968.623	45	10.837	<0.001	Yes
	TyrTAAchr6.trna16/nointron vs. TyrTAAchr14.trna18	928.392	45	10.387	<0.001	Yes
	TyrTAAchr6.trna16/nointron vs. TyrTAA chr7.trna12	923.078	45	10.328	<0.001	Yes
	TyrTAAchr6.trna16/nointron vs. TyrTAAchr14.trna17	919.863	45	10.292	<0.001	Yes
	TyrTAAchr6.trna16/nointron vs. TyrTAAchr6.trna15	828.79	45	9.273	<0.001	Yes
	TyrTAAchr6.trna16/nointron vs. TyrTAAchr6.trna15/nointron	821.786	45	9.194	<0.001	Yes
	TyrTAAchr6.trna16/nointron vs. TyrTAAchr8.trna2	555.348	45	6.213	0.009	Yes
	TyrTAAchr6.trna16/nointron vs. TyrTAAchr14.trna19/nointron	474.237	45	5.306	0.095	Do Not Test
	TyrTAAchr6.trna16/nointron vs. TyrTAAchr8.trna3	432.038	45	4.834	0.248	Do Not Test
	TyrTAAchr6.trna16/nointron vs. TyrTAAchr14.trna18/nointron	273.719	45	3.062	0.991	Do Not Test
	TyrTAAchr6.trna16/nointron vs. TyrTAA chr2.trna2	228.273	45	2.554	1	Do Not Test
	TyrTAAchr6.trna16/nointron vs. TyrTAAchr6.trna17	202.358	45	2.264	1	Do Not Test
	TyrTAAchr6.trna16/nointron vs. TyrTAAchr14.trna20/nointron	150.027	45	1.679	1	Do Not Test
	TyrTAAchr6.trna16/nointron vs. TyrTAAchr2.trna2/nointron	93.153	45	1.042	1	Do Not Test
	TyrTAAchr6.trna16/nointron vs. TyrTAAchr6.trna14	88.724	45	0.919	1	Do Not Test
	TyrTAAchr6.trna16/nointron vs. TyrTAAchr8.trna3/nointron	49.082	45	0.549	1	Do Not Test
	TyrTAAchr6.trna16/nointron vs. TyrTAAchr6.trna16	11.237	45	0.126	1	Do Not Test
	TyrTAAchr6.trna16 vs. TyrTAA chr2.trna13/nointron	987.697	45	11.05	<0.001	Yes
	TyrTAAchr6.trna16 vs. TyrTAAchr1.trna11	987.486	45	11.048	<0.001	Yes
	TyrTAAchr6.trna16 vs. TyrTAA chr2.trna13	987.13	45	11.044	<0.001	Yes
	TyrTAAchr6.trna16 vs. TyrTAAchr11.trna9	987.083	45	11.044	<0.001	Yes
	TyrTAAchr6.trna16 vs. TyrTAAchr9.trna4	986.841	45	11.041	<0.001	Yes
	TyrTAAchr6.trna16 vs. TyrTAAchr9.trna10	986.666	45	11.039	<0.001	Yes
	TyrTAAchr6.trna16 vs. TyrTAAchr8.trna7	986.519	45	11.037	<0.001	Yes
	TyrTAAchr6.trna16 vs. TyrTAAchr2.trna12	986.489	45	11.037	<0.001	Yes
	TyrTAAchr6.trna16 vs. TyrTAAchr7.trna6	986.46	45	11.037	<0.001	Yes
	TyrTAAchr6.trna16 vs. TyrTAAchr14.trna8	986.317	45	11.035	<0.001	Yes
	TyrTAAchr6.trna16 vs. TyrTAAchr7.trna2	986.31	45	11.035	<0.001	Yes
	TyrTAAchr6.trna16 vs. TyrTAAchr10.trna3	986.264	45	11.034	<0.001	Yes
	TyrTAAchr6.trna16 vs. TyrTAAchr1.trna52	986.192	45	11.034	<0.001	Yes
	TyrTAAchr6.trna16 vs. TyrTAAchr9.trna2	985.99	45	11.031	<0.001	Yes
	TyrTAAchr6.trna16 vs. TyrTAAchr1.trna127	985.004	45	11.02	<0.001	Yes
	TyrTAAchr6.trna16 vs. TyrTAAchr8.trna11/nointron	983.813	45	11.007	<0.001	Yes
	TyrTAAchr6.trna16 vs. TyrTAAchr15.trna6	982.509	45	10.992	<0.001	Yes
	TyrTAAchr6.trna16 vs. TyrTAAchr8.trna11	975.735	45	10.917	<0.001	Yes
	TyrTAAchr6.trna16 vs. TyrTAAchr14.trna19	972.551	45	10.881	<0.001	Yes
	TyrTAAchr6.trna16 vs. TyrTAAchr14.trna20	964.782	45	10.794	<0.001	Yes
	TyrTAAchr6.trna16 vs. TyrTAAchr7.trna28	963.903	45	10.784	<0.001	Yes
	TyrTAAchr6.trna16 vs. TyrTAAchr7.trna1	957.386	45	10.711	<0.001	Yes
	TyrTAAchr6.trna16 vs. TyrTAAchr14.trna18	917.155	45	10.261	<0.001	Yes
	TyrTAAchr6.trna16 vs. TyrTAA chr7.trna12	911.841	45	10.202	<0.001	Yes
	TyrTAAchr6.trna16 vs. TyrTAAchr14.trna17	908.626	45	10.166	<0.001	Yes
	TyrTAAchr6.trna16 vs. TyrTAAchr6.trna15	817.552	45	9.147	<0.001	Yes
	TyrTAAchr6.trna16 vs. TyrTAAchr6.trna15/nointron	810.549	45	9.069	<0.001	Yes
	TyrTAAchr6.trna16 vs. TyrTAAchr8.trna2	544.11	45	6.088	0.013	Yes
	TyrTAAchr6.trna16 vs. TyrTAAchr14.trna19/nointron	463	45	5.18	0.126	Do Not Test
	TyrTAAchr6.trna16 vs. TyrTAAchr8.trna3	420.801	45	4.708	0.307	Do Not Test
	TyrTAAchr6.trna16 vs. TyrTAAchr14.trna18/nointron	262.482	45	2.937	0.996	Do Not Test
	TyrTAAchr6.trna16 vs. TyrTAA chr2.trna2	217.036	45	2.428	1	Do Not Test
	TyrTAAchr6.trna16 vs. TyrTAAchr6.trna17	191.12	45	2.138	1	Do Not Test
	TyrTAAchr6.trna16 vs. TyrTAAchr14.trna20/nointron	138.79	45	1.553	1	Do Not Test
	TyrTAAchr6.trna16 vs. TyrTAAchr2.trna2/nointron	81.916	45	0.916	1	Do Not Test
	TyrTAAchr6.trna16 vs. TyrTAAchr6.trna14	77.487	45	0.803	1	Do Not Test
	TyrTAAchr6.trna16 vs. TyrTAAchr8.trna3/nointron	37.845	45	0.423	1	Do Not Test
	TyrTAAchr8.trna3/nointron vs. TyrTAA chr2.trna13/nointron	949.852	45	10.627	<0.001	Yes
	TyrTAAchr8.trna3/nointron vs. TyrTAAchr1.trna11	949.641	45	10.625	<0.001	Yes
	TyrTAAchr8.trna3/nointron vs. TyrTAA chr2.trna13	949.285	45	10.621	<0.001	Yes
	TyrTAAchr8.trna3/nointron vs. TyrTAAchr11.trna9	949.239	45	10.62	<0.001	Yes
	TyrTAAchr8.trna3/nointron vs. TyrTAAchr9.trna4	948.996	45	10.618	<0.001	Yes
	TyrTAAchr8.trna3/nointron vs. TyrTAAchr9.trna10	948.821	45	10.616	<0.001	Yes
	TyrTAAchr8.trna3/nointron vs. TyrTAAchr8.trna7	948.674	45	10.614	<0.001	Yes
	TyrTAAchr8.trna3/nointron vs. TyrTAAchr2.trna12	948.644	45	10.614	<0.001	Yes
	TyrTAAchr8.trna3/nointron vs. TyrTAAchr7.trna6	948.615	45	10.613	<0.001	Yes
	TyrTAAchr8.trna3/nointron vs. TyrTAAchr14.trna8	948.472	45	10.612	<0.001	Yes
	TyrTAAchr8.trna3/nointron vs. TyrTAAchr7.trna2	948.465	45	10.612	<0.001	Yes
	TyrTAAchr8.trna3/nointron vs. TyrTAAchr10.trna3	948.419	45	10.611	<0.001	Yes
	TyrTAAchr8.trna3/nointron vs. TyrTAAchr1.trna52	948.347	45	10.61	<0.001	Yes
	TyrTAAchr8.trna3/nointron vs. TyrTAAchr9.trna2	948.145	45	10.608	<0.001	Yes
	TyrTAAchr8.trna3/nointron vs. TyrTAAchr1.trna127	947.16	45	10.597	<0.001	Yes
	TyrTAAchr8.trna3/nointron vs. TyrTAAchr8.trna11/nointron	945.969	45	10.584	<0.001	Yes
	TyrTAAchr8.trna3/nointron vs. TyrTAAchr15.trna6	944.664	45	10.569	<0.001	Yes
	TyrTAAchr8.trna3/nointron vs. TyrTAAchr8.trna11	937.89	45	10.493	<0.001	Yes
	TyrTAAchr8.trna3/nointron vs. TyrTAAchr14.trna19	934.706	45	10.458	<0.001	Yes
	TyrTAAchr8.trna3/nointron vs. TyrTAAchr14.trna20	926.937	45	10.371	<0.001	Yes
	TyrTAAchr8.trna3/nointron vs. TyrTAAchr7.trna28	926.058	45	10.361	<0.001	Yes
	TyrTAAchr8.trna3/nointron vs. TyrTAAchr7.trna1	919.541	45	10.288	<0.001	Yes
	TyrTAAchr8.trna3/nointron vs. TyrTAAchr14.trna18	879.31	45	9.838	<0.001	Yes
	TyrTAAchr8.trna3/nointron vs. TyrTAA chr7.trna12	873.996	45	9.778	<0.001	Yes
	TyrTAAchr8.trna3/nointron vs. TyrTAAchr14.trna17	870.781	45	9.742	<0.001	Yes
	TyrTAAchr8.trna3/nointron vs. TyrTAAchr6.trna15	779.708	45	8.723	<0.001	Yes
	TyrTAAchr8.trna3/nointron vs. TyrTAAchr6.trna15/nointron	772.704	45	8.645	<0.001	Yes
	TyrTAAchr8.trna3/nointron vs. TyrTAAchr8.trna2	506.266	45	5.664	0.04	Yes
	TyrTAAchr8.trna3/nointron vs. TyrTAAchr14.trna19/nointron	425.155	45	4.757	0.283	Do Not Test
	TyrTAAchr8.trna3/nointron vs. TyrTAAchr8.trna3	382.956	45	4.285	0.551	Do Not Test
	TyrTAAchr8.trna3/nointron vs. TyrTAAchr14.trna18/nointron	224.637	45	2.513	1	Do Not Test
	TyrTAAchr8.trna3/nointron vs. TyrTAA chr2.trna2	179.191	45	2.005	1	Do Not Test
	TyrTAAchr8.trna3/nointron vs. TyrTAAchr6.trna17	153.276	45	1.715	1	Do Not Test
	TyrTAAchr8.trna3/nointron vs. TyrTAAchr14.trna20/nointron	100.945	45	1.129	1	Do Not Test
	TyrTAAchr8.trna3/nointron vs. TyrTAAchr2.trna2/nointron	44.071	45	0.493	1	Do Not Test
	TyrTAAchr8.trna3/nointron vs. TyrTAAchr6.trna14	39.642	45	0.411	1	Do Not Test
	TyrTAAchr6.trna14 vs. TyrTAA chr2.trna13/nointron	910.211	45	9.428	<0.001	Yes
	TyrTAAchr6.trna14 vs. TyrTAAchr1.trna11	909.999	45	9.426	<0.001	Yes
	TyrTAAchr6.trna14 vs. TyrTAA chr2.trna13	909.643	45	9.422	<0.001	Yes
	TyrTAAchr6.trna14 vs. TyrTAAchr11.trna9	909.597	45	9.422	<0.001	Yes
	TyrTAAchr6.trna14 vs. TyrTAAchr9.trna4	909.354	45	9.419	<0.001	Yes
	TyrTAAchr6.trna14 vs. TyrTAAchr9.trna10	909.179	45	9.417	<0.001	Yes
	TyrTAAchr6.trna14 vs. TyrTAAchr8.trna7	909.032	45	9.416	<0.001	Yes
	TyrTAAchr6.trna14 vs. TyrTAAchr2.trna12	909.002	45	9.416	<0.001	Yes
	TyrTAAchr6.trna14 vs. TyrTAAchr7.trna6	908.974	45	9.415	<0.001	Yes
	TyrTAAchr6.trna14 vs. TyrTAAchr14.trna8	908.83	45	9.414	<0.001	Yes
	TyrTAAchr6.trna14 vs. TyrTAAchr7.trna2	908.823	45	9.414	<0.001	Yes
	TyrTAAchr6.trna14 vs. TyrTAAchr10.trna3	908.777	45	9.413	<0.001	Yes
	TyrTAAchr6.trna14 vs. TyrTAAchr1.trna52	908.705	45	9.413	<0.001	Yes
	TyrTAAchr6.trna14 vs. TyrTAAchr9.trna2	908.503	45	9.41	<0.001	Yes
	TyrTAAchr6.trna14 vs. TyrTAAchr1.trna127	907.518	45	9.4	<0.001	Yes
	TyrTAAchr6.trna14 vs. TyrTAAchr8.trna11/nointron	906.327	45	9.388	<0.001	Yes
	TyrTAAchr6.trna14 vs. TyrTAAchr15.trna6	905.022	45	9.374	<0.001	Yes
	TyrTAAchr6.trna14 vs. TyrTAAchr8.trna11	898.249	45	9.304	<0.001	Yes
	TyrTAAchr6.trna14 vs. TyrTAAchr14.trna19	895.065	45	9.271	<0.001	Yes
	TyrTAAchr6.trna14 vs. TyrTAAchr14.trna20	887.295	45	9.191	<0.001	Yes
	TyrTAAchr6.trna14 vs. TyrTAAchr7.trna28	886.416	45	9.182	<0.001	Yes
	TyrTAAchr6.trna14 vs. TyrTAAchr7.trna1	879.899	45	9.114	<0.001	Yes
	TyrTAAchr6.trna14 vs. TyrTAAchr14.trna18	839.668	45	8.697	<0.001	Yes
	TyrTAAchr6.trna14 vs. TyrTAA chr7.trna12	834.354	45	8.642	<0.001	Yes
	TyrTAAchr6.trna14 vs. TyrTAAchr14.trna17	831.139	45	8.609	<0.001	Yes
	TyrTAAchr6.trna14 vs. TyrTAAchr6.trna15	740.066	45	7.666	<0.001	Yes
	TyrTAAchr6.trna14 vs. TyrTAAchr6.trna15/nointron	733.062	45	7.593	<0.001	Yes
	TyrTAAchr6.trna14 vs. TyrTAAchr8.trna2	466.624	45	4.833	0.248	No
	TyrTAAchr6.trna14 vs. TyrTAAchr14.trna19/nointron	385.513	45	3.993	0.727	Do Not Test
	TyrTAAchr6.trna14 vs. TyrTAAchr8.trna3	343.314	45	3.556	0.916	Do Not Test
	TyrTAAchr6.trna14 vs. TyrTAAchr14.trna18/nointron	184.995	45	1.916	1	Do Not Test
	TyrTAAchr6.trna14 vs. TyrTAA chr2.trna2	139.549	45	1.445	1	Do Not Test
	TyrTAAchr6.trna14 vs. TyrTAAchr6.trna17	113.634	45	1.177	1	Do Not Test
	TyrTAAchr6.trna14 vs. TyrTAAchr14.trna20/nointron	61.303	45	0.635	1	Do Not Test
	TyrTAAchr6.trna14 vs. TyrTAAchr2.trna2/nointron	4.429	45	0.0459	1	Do Not Test
	TyrTAAchr2.trna2/nointron vs. TyrTAA chr2.trna13/nointron	905.781	45	10.134	<0.001	Yes
	TyrTAAchr2.trna2/nointron vs. TyrTAAchr1.trna11	905.57	45	10.132	<0.001	Yes
	TyrTAAchr2.trna2/nointron vs. TyrTAA chr2.trna13	905.214	45	10.128	<0.001	Yes
	TyrTAAchr2.trna2/nointron vs. TyrTAAchr11.trna9	905.168	45	10.127	<0.001	Yes
	TyrTAAchr2.trna2/nointron vs. TyrTAAchr9.trna4	904.925	45	10.124	<0.001	Yes
	TyrTAAchr2.trna2/nointron vs. TyrTAAchr9.trna10	904.75	45	10.122	<0.001	Yes
	TyrTAAchr2.trna2/nointron vs. TyrTAAchr8.trna7	904.603	45	10.121	<0.001	Yes
	TyrTAAchr2.trna2/nointron vs. TyrTAAchr2.trna12	904.573	45	10.12	<0.001	Yes
	TyrTAAchr2.trna2/nointron vs. TyrTAAchr7.trna6	904.544	45	10.12	<0.001	Yes
	TyrTAAchr2.trna2/nointron vs. TyrTAAchr14.trna8	904.401	45	10.119	<0.001	Yes
	TyrTAAchr2.trna2/nointron vs. TyrTAAchr7.trna2	904.394	45	10.118	<0.001	Yes
	TyrTAAchr2.trna2/nointron vs. TyrTAAchr10.trna3	904.348	45	10.118	<0.001	Yes
	TyrTAAchr2.trna2/nointron vs. TyrTAAchr1.trna52	904.276	45	10.117	<0.001	Yes
	TyrTAAchr2.trna2/nointron vs. TyrTAAchr9.trna2	904.074	45	10.115	<0.001	Yes
	TyrTAAchr2.trna2/nointron vs. TyrTAAchr1.trna127	903.088	45	10.104	<0.001	Yes
	TyrTAAchr2.trna2/nointron vs. TyrTAAchr8.trna11/nointron	901.897	45	10.091	<0.001	Yes
	TyrTAAchr2.trna2/nointron vs. TyrTAAchr15.trna6	900.593	45	10.076	<0.001	Yes
	TyrTAAchr2.trna2/nointron vs. TyrTAAchr8.trna11	893.819	45	10	<0.001	Yes
	TyrTAAchr2.trna2/nointron vs. TyrTAAchr14.trna19	890.635	45	9.965	<0.001	Yes
	TyrTAAchr2.trna2/nointron vs. TyrTAAchr14.trna20	882.866	45	9.878	<0.001	Yes
	TyrTAAchr2.trna2/nointron vs. TyrTAAchr7.trna28	881.987	45	9.868	<0.001	Yes
	TyrTAAchr2.trna2/nointron vs. TyrTAAchr7.trna1	875.47	45	9.795	<0.001	Yes
	TyrTAAchr2.trna2/nointron vs. TyrTAAchr14.trna18	835.239	45	9.345	<0.001	Yes
	TyrTAAchr2.trna2/nointron vs. TyrTAA chr7.trna12	829.925	45	9.285	<0.001	Yes
	TyrTAAchr2.trna2/nointron vs. TyrTAAchr14.trna17	826.71	45	9.249	<0.001	Yes
	TyrTAAchr2.trna2/nointron vs. TyrTAAchr6.trna15	735.636	45	8.23	<0.001	Yes
	TyrTAAchr2.trna2/nointron vs. TyrTAAchr6.trna15/nointron	728.633	45	8.152	<0.001	Yes
	TyrTAAchr2.trna2/nointron vs. TyrTAAchr8.trna2	462.194	45	5.171	0.128	Do Not Test
	TyrTAAchr2.trna2/nointron vs. TyrTAAchr14.trna19/nointron	381.084	45	4.264	0.564	Do Not Test
	TyrTAAchr2.trna2/nointron vs. TyrTAAchr8.trna3	338.885	45	3.791	0.829	Do Not Test
	TyrTAAchr2.trna2/nointron vs. TyrTAAchr14.trna18/nointron	180.566	45	2.02	1	Do Not Test
	TyrTAAchr2.trna2/nointron vs. TyrTAA chr2.trna2	135.12	45	1.512	1	Do Not Test
	TyrTAAchr2.trna2/nointron vs. TyrTAAchr6.trna17	109.205	45	1.222	1	Do Not Test
	TyrTAAchr2.trna2/nointron vs. TyrTAAchr14.trna20/nointron	56.874	45	0.636	1	Do Not Test
	TyrTAAchr14.trna20/nointron vs. TyrTAA chr2.trna13/nointron	848.907	45	9.498	<0.001	Yes
	TyrTAAchr14.trna20/nointron vs. TyrTAAchr1.trna11	848.696	45	9.495	<0.001	Yes
	TyrTAAchr14.trna20/nointron vs. TyrTAA chr2.trna13	848.34	45	9.491	<0.001	Yes
	TyrTAAchr14.trna20/nointron vs. TyrTAAchr11.trna9	848.293	45	9.491	<0.001	Yes
	TyrTAAchr14.trna20/nointron vs. TyrTAAchr9.trna4	848.051	45	9.488	<0.001	Yes
	TyrTAAchr14.trna20/nointron vs. TyrTAAchr9.trna10	847.876	45	9.486	<0.001	Yes
	TyrTAAchr14.trna20/nointron vs. TyrTAAchr8.trna7	847.729	45	9.485	<0.001	Yes
	TyrTAAchr14.trna20/nointron vs. TyrTAAchr2.trna12	847.699	45	9.484	<0.001	Yes
	TyrTAAchr14.trna20/nointron vs. TyrTAAchr7.trna6	847.67	45	9.484	<0.001	Yes
	TyrTAAchr14.trna20/nointron vs. TyrTAAchr14.trna8	847.527	45	9.482	<0.001	Yes
	TyrTAAchr14.trna20/nointron vs. TyrTAAchr7.trna2	847.52	45	9.482	<0.001	Yes
	TyrTAAchr14.trna20/nointron vs. TyrTAAchr10.trna3	847.474	45	9.482	<0.001	Yes
	TyrTAAchr14.trna20/nointron vs. TyrTAAchr1.trna52	847.402	45	9.481	<0.001	Yes
	TyrTAAchr14.trna20/nointron vs. TyrTAAchr9.trna2	847.2	45	9.479	<0.001	Yes
	TyrTAAchr14.trna20/nointron vs. TyrTAAchr1.trna127	846.214	45	9.468	<0.001	Yes
	TyrTAAchr14.trna20/nointron vs. TyrTAAchr8.trna11/nointron	845.023	45	9.454	<0.001	Yes
	TyrTAAchr14.trna20/nointron vs. TyrTAAchr15.trna6	843.719	45	9.44	<0.001	Yes
	TyrTAAchr14.trna20/nointron vs. TyrTAAchr8.trna11	836.945	45	9.364	<0.001	Yes
	TyrTAAchr14.trna20/nointron vs. TyrTAAchr14.trna19	833.761	45	9.328	<0.001	Yes
	TyrTAAchr14.trna20/nointron vs. TyrTAAchr14.trna20	825.992	45	9.241	<0.001	Yes
	TyrTAAchr14.trna20/nointron vs. TyrTAAchr7.trna28	825.112	45	9.231	<0.001	Yes
	TyrTAAchr14.trna20/nointron vs. TyrTAAchr7.trna1	818.596	45	9.159	<0.001	Yes
	TyrTAAchr14.trna20/nointron vs. TyrTAAchr14.trna18	778.365	45	8.708	<0.001	Yes
	TyrTAAchr14.trna20/nointron vs. TyrTAA chr7.trna12	773.051	45	8.649	<0.001	Yes
	TyrTAAchr14.trna20/nointron vs. TyrTAAchr14.trna17	769.836	45	8.613	<0.001	Yes
	TyrTAAchr14.trna20/nointron vs. TyrTAAchr6.trna15	678.762	45	7.594	<0.001	Yes
	TyrTAAchr14.trna20/nointron vs. TyrTAAchr6.trna15/nointron	671.759	45	7.516	<0.001	Yes
	TyrTAAchr14.trna20/nointron vs. TyrTAAchr8.trna2	405.32	45	4.535	0.4	Do Not Test
	TyrTAAchr14.trna20/nointron vs. TyrTAAchr14.trna19/nointron	324.21	45	3.627	0.894	Do Not Test
	TyrTAAchr14.trna20/nointron vs. TyrTAAchr8.trna3	282.011	45	3.155	0.985	Do Not Test
	TyrTAAchr14.trna20/nointron vs. TyrTAAchr14.trna18/nointron	123.692	45	1.384	1	Do Not Test
	TyrTAAchr14.trna20/nointron vs. TyrTAA chr2.trna2	78.246	45	0.875	1	Do Not Test
	TyrTAAchr14.trna20/nointron vs. TyrTAAchr6.trna17	52.33	45	0.585	1	Do Not Test
	TyrTAAchr6.trna17 vs. TyrTAA chr2.trna13/nointron	796.577	45	8.912	<0.001	Yes
	TyrTAAchr6.trna17 vs. TyrTAAchr1.trna11	796.365	45	8.91	<0.001	Yes
	TyrTAAchr6.trna17 vs. TyrTAA chr2.trna13	796.01	45	8.906	<0.001	Yes
	TyrTAAchr6.trna17 vs. TyrTAAchr11.trna9	795.963	45	8.905	<0.001	Yes
	TyrTAAchr6.trna17 vs. TyrTAAchr9.trna4	795.721	45	8.903	<0.001	Yes
	TyrTAAchr6.trna17 vs. TyrTAAchr9.trna10	795.545	45	8.901	<0.001	Yes
	TyrTAAchr6.trna17 vs. TyrTAAchr8.trna7	795.398	45	8.899	<0.001	Yes
	TyrTAAchr6.trna17 vs. TyrTAAchr2.trna12	795.369	45	8.899	<0.001	Yes
	TyrTAAchr6.trna17 vs. TyrTAAchr7.trna6	795.34	45	8.898	<0.001	Yes
	TyrTAAchr6.trna17 vs. TyrTAAchr14.trna8	795.196	45	8.897	<0.001	Yes
	TyrTAAchr6.trna17 vs. TyrTAAchr7.trna2	795.189	45	8.897	<0.001	Yes
	TyrTAAchr6.trna17 vs. TyrTAAchr10.trna3	795.143	45	8.896	<0.001	Yes
	TyrTAAchr6.trna17 vs. TyrTAAchr1.trna52	795.072	45	8.895	<0.001	Yes
	TyrTAAchr6.trna17 vs. TyrTAAchr9.trna2	794.869	45	8.893	<0.001	Yes
	TyrTAAchr6.trna17 vs. TyrTAAchr1.trna127	793.884	45	8.882	<0.001	Yes
	TyrTAAchr6.trna17 vs. TyrTAAchr8.trna11/nointron	792.693	45	8.869	<0.001	Yes
	TyrTAAchr6.trna17 vs. TyrTAAchr15.trna6	791.388	45	8.854	<0.001	Yes
	TyrTAAchr6.trna17 vs. TyrTAAchr8.trna11	784.615	45	8.778	<0.001	Yes
	TyrTAAchr6.trna17 vs. TyrTAAchr14.trna19	781.431	45	8.743	<0.001	Yes
	TyrTAAchr6.trna17 vs. TyrTAAchr14.trna20	773.661	45	8.656	<0.001	Yes
	TyrTAAchr6.trna17 vs. TyrTAAchr7.trna28	772.782	45	8.646	<0.001	Yes
	TyrTAAchr6.trna17 vs. TyrTAAchr7.trna1	766.265	45	8.573	<0.001	Yes
	TyrTAAchr6.trna17 vs. TyrTAAchr14.trna18	726.035	45	8.123	<0.001	Yes
	TyrTAAchr6.trna17 vs. TyrTAA chr7.trna12	720.721	45	8.064	<0.001	Yes
	TyrTAAchr6.trna17 vs. TyrTAAchr14.trna17	717.505	45	8.028	<0.001	Yes
	TyrTAAchr6.trna17 vs. TyrTAAchr6.trna15	626.432	45	7.009	<0.001	Yes
	TyrTAAchr6.trna17 vs. TyrTAAchr6.trna15/nointron	619.429	45	6.93	<0.001	Yes
	TyrTAAchr6.trna17 vs. TyrTAAchr8.trna2	352.99	45	3.949	0.751	Do Not Test
	TyrTAAchr6.trna17 vs. TyrTAAchr14.trna19/nointron	271.879	45	3.042	0.992	Do Not Test
	TyrTAAchr6.trna17 vs. TyrTAAchr8.trna3	229.68	45	2.57	1	Do Not Test
	TyrTAAchr6.trna17 vs. TyrTAAchr14.trna18/nointron	71.362	45	0.798	1	Do Not Test
	TyrTAAchr6.trna17 vs. TyrTAA chr2.trna2	25.916	45	0.29	1	Do Not Test
	TyrTAA chr2.trna2 vs. TyrTAA chr2.trna13/nointron	770.661	45	8.622	<0.001	Yes
	TyrTAA chr2.trna2 vs. TyrTAAchr1.trna11	770.45	45	8.62	<0.001	Yes
	TyrTAA chr2.trna2 vs. TyrTAA chr2.trna13	770.094	45	8.616	<0.001	Yes
	TyrTAA chr2.trna2 vs. TyrTAAchr11.trna9	770.047	45	8.615	<0.001	Yes
	TyrTAA chr2.trna2 vs. TyrTAAchr9.trna4	769.805	45	8.613	<0.001	Yes
	TyrTAA chr2.trna2 vs. TyrTAAchr9.trna10	769.63	45	8.611	<0.001	Yes
	TyrTAA chr2.trna2 vs. TyrTAAchr8.trna7	769.483	45	8.609	<0.001	Yes
	TyrTAA chr2.trna2 vs. TyrTAAchr2.trna12	769.453	45	8.609	<0.001	Yes
	TyrTAA chr2.trna2 vs. TyrTAAchr7.trna6	769.424	45	8.608	<0.001	Yes
	TyrTAA chr2.trna2 vs. TyrTAAchr14.trna8	769.281	45	8.607	<0.001	Yes
	TyrTAA chr2.trna2 vs. TyrTAAchr7.trna2	769.274	45	8.607	<0.001	Yes
	TyrTAA chr2.trna2 vs. TyrTAAchr10.trna3	769.228	45	8.606	<0.001	Yes
	TyrTAA chr2.trna2 vs. TyrTAAchr1.trna52	769.156	45	8.605	<0.001	Yes
	TyrTAA chr2.trna2 vs. TyrTAAchr9.trna2	768.954	45	8.603	<0.001	Yes
	TyrTAA chr2.trna2 vs. TyrTAAchr1.trna127	767.968	45	8.592	<0.001	Yes
	TyrTAA chr2.trna2 vs. TyrTAAchr8.trna11/nointron	766.777	45	8.579	<0.001	Yes
	TyrTAA chr2.trna2 vs. TyrTAAchr15.trna6	765.473	45	8.564	<0.001	Yes
	TyrTAA chr2.trna2 vs. TyrTAAchr8.trna11	758.699	45	8.488	<0.001	Yes
	TyrTAA chr2.trna2 vs. TyrTAAchr14.trna19	755.515	45	8.453	<0.001	Yes
	TyrTAA chr2.trna2 vs. TyrTAAchr14.trna20	747.746	45	8.366	<0.001	Yes
	TyrTAA chr2.trna2 vs. TyrTAAchr7.trna28	746.866	45	8.356	<0.001	Yes
	TyrTAA chr2.trna2 vs. TyrTAAchr7.trna1	740.349	45	8.283	<0.001	Yes
	TyrTAA chr2.trna2 vs. TyrTAAchr14.trna18	700.119	45	7.833	<0.001	Yes
	TyrTAA chr2.trna2 vs. TyrTAA chr7.trna12	694.805	45	7.774	<0.001	Yes
	TyrTAA chr2.trna2 vs. TyrTAAchr14.trna17	691.59	45	7.738	<0.001	Yes
	TyrTAA chr2.trna2 vs. TyrTAAchr6.trna15	600.516	45	6.719	0.002	Yes
	TyrTAA chr2.trna2 vs. TyrTAAchr6.trna15/nointron	593.513	45	6.64	0.002	Yes
	TyrTAA chr2.trna2 vs. TyrTAAchr8.trna2	327.074	45	3.659	0.883	Do Not Test
	TyrTAA chr2.trna2 vs. TyrTAAchr14.trna19/nointron	245.963	45	2.752	0.999	Do Not Test
	TyrTAA chr2.trna2 vs. TyrTAAchr8.trna3	203.765	45	2.28	1	Do Not Test
	TyrTAA chr2.trna2 vs. TyrTAAchr14.trna18/nointron	45.446	45	0.508	1	Do Not Test
	TyrTAAchr14.trna18/nointron vs. TyrTAA chr2.trna13/nointron	725.215	45	8.114	<0.001	Yes
	TyrTAAchr14.trna18/nointron vs. TyrTAAchr1.trna11	725.004	45	8.111	<0.001	Yes
	TyrTAAchr14.trna18/nointron vs. TyrTAA chr2.trna13	724.648	45	8.107	<0.001	Yes
	TyrTAAchr14.trna18/nointron vs. TyrTAAchr11.trna9	724.601	45	8.107	<0.001	Yes
	TyrTAAchr14.trna18/nointron vs. TyrTAAchr9.trna4	724.359	45	8.104	<0.001	Yes
	TyrTAAchr14.trna18/nointron vs. TyrTAAchr9.trna10	724.184	45	8.102	<0.001	Yes
	TyrTAAchr14.trna18/nointron vs. TyrTAAchr8.trna7	724.037	45	8.101	<0.001	Yes
	TyrTAAchr14.trna18/nointron vs. TyrTAAchr2.trna12	724.007	45	8.1	<0.001	Yes
	TyrTAAchr14.trna18/nointron vs. TyrTAAchr7.trna6	723.978	45	8.1	<0.001	Yes
	TyrTAAchr14.trna18/nointron vs. TyrTAAchr14.trna8	723.835	45	8.098	<0.001	Yes
	TyrTAAchr14.trna18/nointron vs. TyrTAAchr7.trna2	723.828	45	8.098	<0.001	Yes
	TyrTAAchr14.trna18/nointron vs. TyrTAAchr10.trna3	723.782	45	8.098	<0.001	Yes
	TyrTAAchr14.trna18/nointron vs. TyrTAAchr1.trna52	723.71	45	8.097	<0.001	Yes
	TyrTAAchr14.trna18/nointron vs. TyrTAAchr9.trna2	723.508	45	8.095	<0.001	Yes
	TyrTAAchr14.trna18/nointron vs. TyrTAAchr1.trna127	722.522	45	8.084	<0.001	Yes
	TyrTAAchr14.trna18/nointron vs. TyrTAAchr8.trna11/nointron	721.331	45	8.07	<0.001	Yes
	TyrTAAchr14.trna18/nointron vs. TyrTAAchr15.trna6	720.027	45	8.056	<0.001	Yes
	TyrTAAchr14.trna18/nointron vs. TyrTAAchr8.trna11	713.253	45	7.98	<0.001	Yes
	TyrTAAchr14.trna18/nointron vs. TyrTAAchr14.trna19	710.069	45	7.944	<0.001	Yes
	TyrTAAchr14.trna18/nointron vs. TyrTAAchr14.trna20	702.3	45	7.857	<0.001	Yes
	TyrTAAchr14.trna18/nointron vs. TyrTAAchr7.trna28	701.42	45	7.848	<0.001	Yes
	TyrTAAchr14.trna18/nointron vs. TyrTAAchr7.trna1	694.904	45	7.775	<0.001	Yes
	TyrTAAchr14.trna18/nointron vs. TyrTAAchr14.trna18	654.673	45	7.325	<0.001	Yes
	TyrTAAchr14.trna18/nointron vs. TyrTAA chr7.trna12	649.359	45	7.265	<0.001	Yes
	TyrTAAchr14.trna18/nointron vs. TyrTAAchr14.trna17	646.144	45	7.229	<0.001	Yes
	TyrTAAchr14.trna18/nointron vs. TyrTAAchr6.trna15	555.07	45	6.21	0.009	Yes
	TyrTAAchr14.trna18/nointron vs. TyrTAAchr6.trna15/nointron	548.067	45	6.132	0.011	Yes
	TyrTAAchr14.trna18/nointron vs. TyrTAAchr8.trna2	281.628	45	3.151	0.985	Do Not Test
	TyrTAAchr14.trna18/nointron vs. TyrTAAchr14.trna19/nointron	200.518	45	2.243	1	Do Not Test
	TyrTAAchr14.trna18/nointron vs. TyrTAAchr8.trna3	158.319	45	1.771	1	Do Not Test
	TyrTAAchr8.trna3 vs. TyrTAA chr2.trna13/nointron	566.897	45	6.343	0.006	Yes
	TyrTAAchr8.trna3 vs. TyrTAAchr1.trna11	566.685	45	6.34	0.006	Yes
	TyrTAAchr8.trna3 vs. TyrTAA chr2.trna13	566.329	45	6.336	0.006	Yes
	TyrTAAchr8.trna3 vs. TyrTAAchr11.trna9	566.283	45	6.336	0.006	Yes
	TyrTAAchr8.trna3 vs. TyrTAAchr9.trna4	566.04	45	6.333	0.006	Yes
	TyrTAAchr8.trna3 vs. TyrTAAchr9.trna10	565.865	45	6.331	0.006	Yes
	TyrTAAchr8.trna3 vs. TyrTAAchr8.trna7	565.718	45	6.329	0.006	Yes
	TyrTAAchr8.trna3 vs. TyrTAAchr2.trna12	565.688	45	6.329	0.006	Yes
	TyrTAAchr8.trna3 vs. TyrTAAchr7.trna6	565.66	45	6.329	0.006	Yes
	TyrTAAchr8.trna3 vs. TyrTAAchr14.trna8	565.516	45	6.327	0.006	Yes
	TyrTAAchr8.trna3 vs. TyrTAAchr7.trna2	565.509	45	6.327	0.006	Yes
	TyrTAAchr8.trna3 vs. TyrTAAchr10.trna3	565.463	45	6.326	0.006	Yes
	TyrTAAchr8.trna3 vs. TyrTAAchr1.trna52	565.391	45	6.326	0.006	Yes
	TyrTAAchr8.trna3 vs. TyrTAAchr9.trna2	565.189	45	6.323	0.006	Yes
	TyrTAAchr8.trna3 vs. TyrTAAchr1.trna127	564.204	45	6.312	0.006	Yes
	TyrTAAchr8.trna3 vs. TyrTAAchr8.trna11/nointron	563.013	45	6.299	0.007	Yes
	TyrTAAchr8.trna3 vs. TyrTAAchr15.trna6	561.708	45	6.284	0.007	Yes
	TyrTAAchr8.trna3 vs. TyrTAAchr8.trna11	554.935	45	6.209	0.009	Yes
	TyrTAAchr8.trna3 vs. TyrTAAchr14.trna19	551.751	45	6.173	0.01	Yes
	TyrTAAchr8.trna3 vs. TyrTAAchr14.trna20	543.981	45	6.086	0.013	Yes
	TyrTAAchr8.trna3 vs. TyrTAAchr7.trna28	543.102	45	6.076	0.013	Yes
	TyrTAAchr8.trna3 vs. TyrTAAchr7.trna1	536.585	45	6.003	0.016	Yes
	TyrTAAchr8.trna3 vs. TyrTAAchr14.trna18	496.354	45	5.553	0.053	No
	TyrTAAchr8.trna3 vs. TyrTAA chr7.trna12	491.04	45	5.494	0.061	Do Not Test
	TyrTAAchr8.trna3 vs. TyrTAAchr14.trna17	487.825	45	5.458	0.067	Do Not Test
	TyrTAAchr8.trna3 vs. TyrTAAchr6.trna15	396.752	45	4.439	0.457	Do Not Test
	TyrTAAchr8.trna3 vs. TyrTAAchr6.trna15/nointron	389.748	45	4.361	0.504	Do Not Test
	TyrTAAchr8.trna3 vs. TyrTAAchr8.trna2	123.31	45	1.38	1	Do Not Test
	TyrTAAchr8.trna3 vs. TyrTAAchr14.trna19/nointron	42.199	45	0.472	1	Do Not Test
	TyrTAAchr14.trna19/nointron vs. TyrTAA chr2.trna13/nointron	524.698	45	5.87	0.023	Yes
	TyrTAAchr14.trna19/nointron vs. TyrTAAchr1.trna11	524.486	45	5.868	0.023	Yes
	TyrTAAchr14.trna19/nointron vs. TyrTAA chr2.trna13	524.131	45	5.864	0.024	Yes
	TyrTAAchr14.trna19/nointron vs. TyrTAAchr11.trna9	524.084	45	5.864	0.024	Yes
	TyrTAAchr14.trna19/nointron vs. TyrTAAchr9.trna4	523.842	45	5.861	0.024	Yes
	TyrTAAchr14.trna19/nointron vs. TyrTAAchr9.trna10	523.666	45	5.859	0.024	Yes
	TyrTAAchr14.trna19/nointron vs. TyrTAAchr8.trna7	523.519	45	5.857	0.024	Yes
	TyrTAAchr14.trna19/nointron vs. TyrTAAchr2.trna12	523.489	45	5.857	0.024	Yes
	TyrTAAchr14.trna19/nointron vs. TyrTAAchr7.trna6	523.461	45	5.857	0.024	Yes
	TyrTAAchr14.trna19/nointron vs. TyrTAAchr14.trna8	523.317	45	5.855	0.024	Yes
	TyrTAAchr14.trna19/nointron vs. TyrTAAchr7.trna2	523.31	45	5.855	0.024	Yes
	TyrTAAchr14.trna19/nointron vs. TyrTAAchr10.trna3	523.264	45	5.854	0.024	Yes
	TyrTAAchr14.trna19/nointron vs. TyrTAAchr1.trna52	523.193	45	5.854	0.024	Yes
	TyrTAAchr14.trna19/nointron vs. TyrTAAchr9.trna2	522.99	45	5.851	0.024	Yes
	TyrTAAchr14.trna19/nointron vs. TyrTAAchr1.trna127	522.005	45	5.84	0.025	Yes
	TyrTAAchr14.trna19/nointron vs. TyrTAAchr8.trna11/nointron	520.814	45	5.827	0.026	Yes
	TyrTAAchr14.trna19/nointron vs. TyrTAAchr15.trna6	519.509	45	5.812	0.027	Yes
	TyrTAAchr14.trna19/nointron vs. TyrTAAchr8.trna11	512.736	45	5.737	0.033	Yes
	TyrTAAchr14.trna19/nointron vs. TyrTAAchr14.trna19	509.552	45	5.701	0.036	Yes
	TyrTAAchr14.trna19/nointron vs. TyrTAAchr14.trna20	501.782	45	5.614	0.046	Yes
	TyrTAAchr14.trna19/nointron vs. TyrTAAchr7.trna28	500.903	45	5.604	0.047	Yes
	TyrTAAchr14.trna19/nointron vs. TyrTAAchr7.trna1	494.386	45	5.531	0.056	No
	TyrTAAchr14.trna19/nointron vs. TyrTAAchr14.trna18	454.155	45	5.081	0.154	Do Not Test
	TyrTAAchr14.trna19/nointron vs. TyrTAA chr7.trna12	448.842	45	5.022	0.174	Do Not Test
	TyrTAAchr14.trna19/nointron vs. TyrTAAchr14.trna17	445.626	45	4.986	0.187	Do Not Test
	TyrTAAchr14.trna19/nointron vs. TyrTAAchr6.trna15	354.553	45	3.967	0.741	Do Not Test
	TyrTAAchr14.trna19/nointron vs. TyrTAAchr6.trna15/nointron	347.549	45	3.888	0.783	Do Not Test
	TyrTAAchr14.trna19/nointron vs. TyrTAAchr8.trna2	81.111	45	0.907	1	Do Not Test
	TyrTAAchr8.trna2 vs. TyrTAA chr2.trna13/nointron	443.587	45	4.963	0.195	No
	TyrTAAchr8.trna2 vs. TyrTAAchr1.trna11	443.376	45	4.961	0.196	Do Not Test
	TyrTAAchr8.trna2 vs. TyrTAA chr2.trna13	443.02	45	4.957	0.198	Do Not Test
	TyrTAAchr8.trna2 vs. TyrTAAchr11.trna9	442.973	45	4.956	0.198	Do Not Test
	TyrTAAchr8.trna2 vs. TyrTAAchr9.trna4	442.731	45	4.953	0.199	Do Not Test
	TyrTAAchr8.trna2 vs. TyrTAAchr9.trna10	442.556	45	4.951	0.199	Do Not Test
	TyrTAAchr8.trna2 vs. TyrTAAchr8.trna7	442.408	45	4.95	0.2	Do Not Test
	TyrTAAchr8.trna2 vs. TyrTAAchr2.trna12	442.379	45	4.949	0.2	Do Not Test
	TyrTAAchr8.trna2 vs. TyrTAAchr7.trna6	442.35	45	4.949	0.2	Do Not Test
	TyrTAAchr8.trna2 vs. TyrTAAchr14.trna8	442.206	45	4.947	0.201	Do Not Test
	TyrTAAchr8.trna2 vs. TyrTAAchr7.trna2	442.2	45	4.947	0.201	Do Not Test
	TyrTAAchr8.trna2 vs. TyrTAAchr10.trna3	442.154	45	4.947	0.201	Do Not Test
	TyrTAAchr8.trna2 vs. TyrTAAchr1.trna52	442.082	45	4.946	0.201	Do Not Test
	TyrTAAchr8.trna2 vs. TyrTAAchr9.trna2	441.879	45	4.944	0.202	Do Not Test
	TyrTAAchr8.trna2 vs. TyrTAAchr1.trna127	440.894	45	4.933	0.207	Do Not Test
	TyrTAAchr8.trna2 vs. TyrTAAchr8.trna11/nointron	439.703	45	4.919	0.212	Do Not Test
	TyrTAAchr8.trna2 vs. TyrTAAchr15.trna6	438.399	45	4.905	0.218	Do Not Test
	TyrTAAchr8.trna2 vs. TyrTAAchr8.trna11	431.625	45	4.829	0.25	Do Not Test
	TyrTAAchr8.trna2 vs. TyrTAAchr14.trna19	428.441	45	4.793	0.266	Do Not Test
	TyrTAAchr8.trna2 vs. TyrTAAchr14.trna20	420.671	45	4.707	0.308	Do Not Test
	TyrTAAchr8.trna2 vs. TyrTAAchr7.trna28	419.792	45	4.697	0.313	Do Not Test
	TyrTAAchr8.trna2 vs. TyrTAAchr7.trna1	413.275	45	4.624	0.351	Do Not Test
	TyrTAAchr8.trna2 vs. TyrTAAchr14.trna18	373.045	45	4.174	0.62	Do Not Test
	TyrTAAchr8.trna2 vs. TyrTAA chr7.trna12	367.731	45	4.114	0.656	Do Not Test
	TyrTAAchr8.trna2 vs. TyrTAAchr14.trna17	364.515	45	4.078	0.678	Do Not Test
	TyrTAAchr8.trna2 vs. TyrTAAchr6.trna15	273.442	45	3.059	0.991	Do Not Test
	TyrTAAchr8.trna2 vs. TyrTAAchr6.trna15/nointron	266.439	45	2.981	0.995	Do Not Test
	TyrTAAchr6.trna15/nointron vs. TyrTAA chr2.trna13/nointron	177.148	45	1.982	1	Do Not Test
	TyrTAAchr6.trna15/nointron vs. TyrTAAchr1.trna11	176.937	45	1.98	1	Do Not Test
	TyrTAAchr6.trna15/nointron vs. TyrTAA chr2.trna13	176.581	45	1.976	1	Do Not Test
	TyrTAAchr6.trna15/nointron vs. TyrTAAchr11.trna9	176.534	45	1.975	1	Do Not Test
	TyrTAAchr6.trna15/nointron vs. TyrTAAchr9.trna4	176.292	45	1.972	1	Do Not Test
	TyrTAAchr6.trna15/nointron vs. TyrTAAchr9.trna10	176.117	45	1.97	1	Do Not Test
	TyrTAAchr6.trna15/nointron vs. TyrTAAchr8.trna7	175.97	45	1.969	1	Do Not Test
	TyrTAAchr6.trna15/nointron vs. TyrTAAchr2.trna12	175.94	45	1.968	1	Do Not Test
	TyrTAAchr6.trna15/nointron vs. TyrTAAchr7.trna6	175.911	45	1.968	1	Do Not Test
	TyrTAAchr6.trna15/nointron vs. TyrTAAchr14.trna8	175.768	45	1.967	1	Do Not Test
	TyrTAAchr6.trna15/nointron vs. TyrTAAchr7.trna2	175.761	45	1.966	1	Do Not Test
	TyrTAAchr6.trna15/nointron vs. TyrTAAchr10.trna3	175.715	45	1.966	1	Do Not Test
	TyrTAAchr6.trna15/nointron vs. TyrTAAchr1.trna52	175.643	45	1.965	1	Do Not Test
	TyrTAAchr6.trna15/nointron vs. TyrTAAchr9.trna2	175.441	45	1.963	1	Do Not Test
	TyrTAAchr6.trna15/nointron vs. TyrTAAchr1.trna127	174.455	45	1.952	1	Do Not Test
	TyrTAAchr6.trna15/nointron vs. TyrTAAchr8.trna11/nointron	173.264	45	1.939	1	Do Not Test
	TyrTAAchr6.trna15/nointron vs. TyrTAAchr15.trna6	171.96	45	1.924	1	Do Not Test
	TyrTAAchr6.trna15/nointron vs. TyrTAAchr8.trna11	165.186	45	1.848	1	Do Not Test
	TyrTAAchr6.trna15/nointron vs. TyrTAAchr14.trna19	162.002	45	1.813	1	Do Not Test
	TyrTAAchr6.trna15/nointron vs. TyrTAAchr14.trna20	154.233	45	1.726	1	Do Not Test
	TyrTAAchr6.trna15/nointron vs. TyrTAAchr7.trna28	153.354	45	1.716	1	Do Not Test
	TyrTAAchr6.trna15/nointron vs. TyrTAAchr7.trna1	146.837	45	1.643	1	Do Not Test
	TyrTAAchr6.trna15/nointron vs. TyrTAAchr14.trna18	106.606	45	1.193	1	Do Not Test
	TyrTAAchr6.trna15/nointron vs. TyrTAA chr7.trna12	101.292	45	1.133	1	Do Not Test
	TyrTAAchr6.trna15/nointron vs. TyrTAAchr14.trna17	98.077	45	1.097	1	Do Not Test
	TyrTAAchr6.trna15/nointron vs. TyrTAAchr6.trna15	7.003	45	0.0784	1	Do Not Test
	TyrTAAchr6.trna15 vs. TyrTAA chr2.trna13/nointron	170.145	45	1.904	1	Do Not Test
	TyrTAAchr6.trna15 vs. TyrTAAchr1.trna11	169.934	45	1.901	1	Do Not Test
	TyrTAAchr6.trna15 vs. TyrTAA chr2.trna13	169.578	45	1.897	1	Do Not Test
	TyrTAAchr6.trna15 vs. TyrTAAchr11.trna9	169.531	45	1.897	1	Do Not Test
	TyrTAAchr6.trna15 vs. TyrTAAchr9.trna4	169.289	45	1.894	1	Do Not Test
	TyrTAAchr6.trna15 vs. TyrTAAchr9.trna10	169.114	45	1.892	1	Do Not Test
	TyrTAAchr6.trna15 vs. TyrTAAchr8.trna7	168.966	45	1.89	1	Do Not Test
	TyrTAAchr6.trna15 vs. TyrTAAchr2.trna12	168.937	45	1.89	1	Do Not Test
	TyrTAAchr6.trna15 vs. TyrTAAchr7.trna6	168.908	45	1.89	1	Do Not Test
	TyrTAAchr6.trna15 vs. TyrTAAchr14.trna8	168.764	45	1.888	1	Do Not Test
	TyrTAAchr6.trna15 vs. TyrTAAchr7.trna2	168.757	45	1.888	1	Do Not Test
	TyrTAAchr6.trna15 vs. TyrTAAchr10.trna3	168.711	45	1.888	1	Do Not Test
	TyrTAAchr6.trna15 vs. TyrTAAchr1.trna52	168.64	45	1.887	1	Do Not Test
	TyrTAAchr6.trna15 vs. TyrTAAchr9.trna2	168.437	45	1.885	1	Do Not Test
	TyrTAAchr6.trna15 vs. TyrTAAchr1.trna127	167.452	45	1.873	1	Do Not Test
	TyrTAAchr6.trna15 vs. TyrTAAchr8.trna11/nointron	166.261	45	1.86	1	Do Not Test
	TyrTAAchr6.trna15 vs. TyrTAAchr15.trna6	164.957	45	1.846	1	Do Not Test
	TyrTAAchr6.trna15 vs. TyrTAAchr8.trna11	158.183	45	1.77	1	Do Not Test
	TyrTAAchr6.trna15 vs. TyrTAAchr14.trna19	154.999	45	1.734	1	Do Not Test
	TyrTAAchr6.trna15 vs. TyrTAAchr14.trna20	147.229	45	1.647	1	Do Not Test
	TyrTAAchr6.trna15 vs. TyrTAAchr7.trna28	146.35	45	1.637	1	Do Not Test
	TyrTAAchr6.trna15 vs. TyrTAAchr7.trna1	139.833	45	1.564	1	Do Not Test
	TyrTAAchr6.trna15 vs. TyrTAAchr14.trna18	99.603	45	1.114	1	Do Not Test
	TyrTAAchr6.trna15 vs. TyrTAA chr7.trna12	94.289	45	1.055	1	Do Not Test
	TyrTAAchr6.trna15 vs. TyrTAAchr14.trna17	91.073	45	1.019	1	Do Not Test
	TyrTAAchr14.trna17 vs. TyrTAA chr2.trna13/nointron	79.072	45	0.885	1	Do Not Test
	TyrTAAchr14.trna17 vs. TyrTAAchr1.trna11	78.86	45	0.882	1	Do Not Test
	TyrTAAchr14.trna17 vs. TyrTAA chr2.trna13	78.504	45	0.878	1	Do Not Test
	TyrTAAchr14.trna17 vs. TyrTAAchr11.trna9	78.458	45	0.878	1	Do Not Test
	TyrTAAchr14.trna17 vs. TyrTAAchr9.trna4	78.215	45	0.875	1	Do Not Test
	TyrTAAchr14.trna17 vs. TyrTAAchr9.trna10	78.04	45	0.873	1	Do Not Test
	TyrTAAchr14.trna17 vs. TyrTAAchr8.trna7	77.893	45	0.871	1	Do Not Test
	TyrTAAchr14.trna17 vs. TyrTAAchr2.trna12	77.863	45	0.871	1	Do Not Test
	TyrTAAchr14.trna17 vs. TyrTAAchr7.trna6	77.835	45	0.871	1	Do Not Test
	TyrTAAchr14.trna17 vs. TyrTAAchr14.trna8	77.691	45	0.869	1	Do Not Test
	TyrTAAchr14.trna17 vs. TyrTAAchr7.trna2	77.684	45	0.869	1	Do Not Test
	TyrTAAchr14.trna17 vs. TyrTAAchr10.trna3	77.638	45	0.869	1	Do Not Test
	TyrTAAchr14.trna17 vs. TyrTAAchr1.trna52	77.566	45	0.868	1	Do Not Test
	TyrTAAchr14.trna17 vs. TyrTAAchr9.trna2	77.364	45	0.866	1	Do Not Test
	TyrTAAchr14.trna17 vs. TyrTAAchr1.trna127	76.379	45	0.855	1	Do Not Test
	TyrTAAchr14.trna17 vs. TyrTAAchr8.trna11/nointron	75.188	45	0.841	1	Do Not Test
	TyrTAAchr14.trna17 vs. TyrTAAchr15.trna6	73.883	45	0.827	1	Do Not Test
	TyrTAAchr14.trna17 vs. TyrTAAchr8.trna11	67.11	45	0.751	1	Do Not Test
	TyrTAAchr14.trna17 vs. TyrTAAchr14.trna19	63.926	45	0.715	1	Do Not Test
	TyrTAAchr14.trna17 vs. TyrTAAchr14.trna20	56.156	45	0.628	1	Do Not Test
	TyrTAAchr14.trna17 vs. TyrTAAchr7.trna28	55.277	45	0.618	1	Do Not Test
	TyrTAAchr14.trna17 vs. TyrTAAchr7.trna1	48.76	45	0.546	1	Do Not Test
	TyrTAAchr14.trna17 vs. TyrTAAchr14.trna18	8.529	45	0.0954	1	Do Not Test
	TyrTAAchr14.trna17 vs. TyrTAA chr7.trna12	3.215	45	0.036	1	Do Not Test
	TyrTAA chr7.trna12 vs. TyrTAA chr2.trna13/nointron	75.856	45	0.849	1	Do Not Test
	TyrTAA chr7.trna12 vs. TyrTAAchr1.trna11	75.645	45	0.846	1	Do Not Test
	TyrTAA chr7.trna12 vs. TyrTAA chr2.trna13	75.289	45	0.842	1	Do Not Test
	TyrTAA chr7.trna12 vs. TyrTAAchr11.trna9	75.242	45	0.842	1	Do Not Test
	TyrTAA chr7.trna12 vs. TyrTAAchr9.trna4	75	45	0.839	1	Do Not Test
	TyrTAA chr7.trna12 vs. TyrTAAchr9.trna10	74.825	45	0.837	1	Do Not Test
	TyrTAA chr7.trna12 vs. TyrTAAchr8.trna7	74.678	45	0.836	1	Do Not Test
	TyrTAA chr7.trna12 vs. TyrTAAchr2.trna12	74.648	45	0.835	1	Do Not Test
	TyrTAA chr7.trna12 vs. TyrTAAchr7.trna6	74.619	45	0.835	1	Do Not Test
	TyrTAA chr7.trna12 vs. TyrTAAchr14.trna8	74.476	45	0.833	1	Do Not Test
	TyrTAA chr7.trna12 vs. TyrTAAchr7.trna2	74.469	45	0.833	1	Do Not Test
	TyrTAA chr7.trna12 vs. TyrTAAchr10.trna3	74.423	45	0.833	1	Do Not Test
	TyrTAA chr7.trna12 vs. TyrTAAchr1.trna52	74.351	45	0.832	1	Do Not Test
	TyrTAA chr7.trna12 vs. TyrTAAchr9.trna2	74.149	45	0.83	1	Do Not Test
	TyrTAA chr7.trna12 vs. TyrTAAchr1.trna127	73.163	45	0.819	1	Do Not Test
	TyrTAA chr7.trna12 vs. TyrTAAchr8.trna11/nointron	71.972	45	0.805	1	Do Not Test
	TyrTAA chr7.trna12 vs. TyrTAAchr15.trna6	70.668	45	0.791	1	Do Not Test
	TyrTAA chr7.trna12 vs. TyrTAAchr8.trna11	63.894	45	0.715	1	Do Not Test
	TyrTAA chr7.trna12 vs. TyrTAAchr14.trna19	60.71	45	0.679	1	Do Not Test
	TyrTAA chr7.trna12 vs. TyrTAAchr14.trna20	52.941	45	0.592	1	Do Not Test
	TyrTAA chr7.trna12 vs. TyrTAAchr7.trna28	52.061	45	0.582	1	Do Not Test
	TyrTAA chr7.trna12 vs. TyrTAAchr7.trna1	45.545	45	0.51	1	Do Not Test
	TyrTAA chr7.trna12 vs. TyrTAAchr14.trna18	5.314	45	0.0595	1	Do Not Test
	TyrTAAchr14.trna18 vs. TyrTAA chr2.trna13/nointron	70.542	45	0.789	1	Do Not Test
	TyrTAAchr14.trna18 vs. TyrTAAchr1.trna11	70.331	45	0.787	1	Do Not Test
	TyrTAAchr14.trna18 vs. TyrTAA chr2.trna13	69.975	45	0.783	1	Do Not Test
	TyrTAAchr14.trna18 vs. TyrTAAchr11.trna9	69.928	45	0.782	1	Do Not Test
	TyrTAAchr14.trna18 vs. TyrTAAchr9.trna4	69.686	45	0.78	1	Do Not Test
	TyrTAAchr14.trna18 vs. TyrTAAchr9.trna10	69.511	45	0.778	1	Do Not Test
	TyrTAAchr14.trna18 vs. TyrTAAchr8.trna7	69.364	45	0.776	1	Do Not Test
	TyrTAAchr14.trna18 vs. TyrTAAchr2.trna12	69.334	45	0.776	1	Do Not Test
	TyrTAAchr14.trna18 vs. TyrTAAchr7.trna6	69.305	45	0.775	1	Do Not Test
	TyrTAAchr14.trna18 vs. TyrTAAchr14.trna8	69.162	45	0.774	1	Do Not Test
	TyrTAAchr14.trna18 vs. TyrTAAchr7.trna2	69.155	45	0.774	1	Do Not Test
	TyrTAAchr14.trna18 vs. TyrTAAchr10.trna3	69.109	45	0.773	1	Do Not Test
	TyrTAAchr14.trna18 vs. TyrTAAchr1.trna52	69.037	45	0.772	1	Do Not Test
	TyrTAAchr14.trna18 vs. TyrTAAchr9.trna2	68.835	45	0.77	1	Do Not Test
	TyrTAAchr14.trna18 vs. TyrTAAchr1.trna127	67.849	45	0.759	1	Do Not Test
	TyrTAAchr14.trna18 vs. TyrTAAchr8.trna11/nointron	66.658	45	0.746	1	Do Not Test
	TyrTAAchr14.trna18 vs. TyrTAAchr15.trna6	65.354	45	0.731	1	Do Not Test
	TyrTAAchr14.trna18 vs. TyrTAAchr8.trna11	58.58	45	0.655	1	Do Not Test
	TyrTAAchr14.trna18 vs. TyrTAAchr14.trna19	55.396	45	0.62	1	Do Not Test
	TyrTAAchr14.trna18 vs. TyrTAAchr14.trna20	47.627	45	0.533	1	Do Not Test
	TyrTAAchr14.trna18 vs. TyrTAAchr7.trna28	46.747	45	0.523	1	Do Not Test
	TyrTAAchr14.trna18 vs. TyrTAAchr7.trna1	40.231	45	0.45	1	Do Not Test
	TyrTAAchr7.trna1 vs. TyrTAA chr2.trna13/nointron	30.312	45	0.339	1	Do Not Test
	TyrTAAchr7.trna1 vs. TyrTAAchr1.trna11	30.1	45	0.337	1	Do Not Test
	TyrTAAchr7.trna1 vs. TyrTAA chr2.trna13	29.744	45	0.333	1	Do Not Test
	TyrTAAchr7.trna1 vs. TyrTAAchr11.trna9	29.698	45	0.332	1	Do Not Test
	TyrTAAchr7.trna1 vs. TyrTAAchr9.trna4	29.455	45	0.33	1	Do Not Test
	TyrTAAchr7.trna1 vs. TyrTAAchr9.trna10	29.28	45	0.328	1	Do Not Test
	TyrTAAchr7.trna1 vs. TyrTAAchr8.trna7	29.133	45	0.326	1	Do Not Test
	TyrTAAchr7.trna1 vs. TyrTAAchr2.trna12	29.103	45	0.326	1	Do Not Test
	TyrTAAchr7.trna1 vs. TyrTAAchr7.trna6	29.075	45	0.325	1	Do Not Test
	TyrTAAchr7.trna1 vs. TyrTAAchr14.trna8	28.931	45	0.324	1	Do Not Test
	TyrTAAchr7.trna1 vs. TyrTAAchr7.trna2	28.924	45	0.324	1	Do Not Test
	TyrTAAchr7.trna1 vs. TyrTAAchr10.trna3	28.878	45	0.323	1	Do Not Test
	TyrTAAchr7.trna1 vs. TyrTAAchr1.trna52	28.807	45	0.322	1	Do Not Test
	TyrTAAchr7.trna1 vs. TyrTAAchr9.trna2	28.604	45	0.32	1	Do Not Test
	TyrTAAchr7.trna1 vs. TyrTAAchr1.trna127	27.619	45	0.309	1	Do Not Test
	TyrTAAchr7.trna1 vs. TyrTAAchr8.trna11/nointron	26.428	45	0.296	1	Do Not Test
	TyrTAAchr7.trna1 vs. TyrTAAchr15.trna6	25.123	45	0.281	1	Do Not Test
	TyrTAAchr7.trna1 vs. TyrTAAchr8.trna11	18.35	45	0.205	1	Do Not Test
	TyrTAAchr7.trna1 vs. TyrTAAchr14.trna19	15.166	45	0.17	1	Do Not Test
	TyrTAAchr7.trna1 vs. TyrTAAchr14.trna20	7.396	45	0.0827	1	Do Not Test
	TyrTAAchr7.trna1 vs. TyrTAAchr7.trna28	6.517	45	0.0729	1	Do Not Test
	TyrTAAchr7.trna28 vs. TyrTAA chr2.trna13/nointron	23.795	45	0.266	1	Do Not Test
	TyrTAAchr7.trna28 vs. TyrTAAchr1.trna11	23.583	45	0.264	1	Do Not Test
	TyrTAAchr7.trna28 vs. TyrTAA chr2.trna13	23.228	45	0.26	1	Do Not Test
	TyrTAAchr7.trna28 vs. TyrTAAchr11.trna9	23.181	45	0.259	1	Do Not Test
	TyrTAAchr7.trna28 vs. TyrTAAchr9.trna4	22.939	45	0.257	1	Do Not Test
	TyrTAAchr7.trna28 vs. TyrTAAchr9.trna10	22.763	45	0.255	1	Do Not Test
	TyrTAAchr7.trna28 vs. TyrTAAchr8.trna7	22.616	45	0.253	1	Do Not Test
	TyrTAAchr7.trna28 vs. TyrTAAchr2.trna12	22.587	45	0.253	1	Do Not Test
	TyrTAAchr7.trna28 vs. TyrTAAchr7.trna6	22.558	45	0.252	1	Do Not Test
	TyrTAAchr7.trna28 vs. TyrTAAchr14.trna8	22.414	45	0.251	1	Do Not Test
	TyrTAAchr7.trna28 vs. TyrTAAchr7.trna2	22.407	45	0.251	1	Do Not Test
	TyrTAAchr7.trna28 vs. TyrTAAchr10.trna3	22.361	45	0.25	1	Do Not Test
	TyrTAAchr7.trna28 vs. TyrTAAchr1.trna52	22.29	45	0.249	1	Do Not Test
	TyrTAAchr7.trna28 vs. TyrTAAchr9.trna2	22.087	45	0.247	1	Do Not Test
	TyrTAAchr7.trna28 vs. TyrTAAchr1.trna127	21.102	45	0.236	1	Do Not Test
	TyrTAAchr7.trna28 vs. TyrTAAchr8.trna11/nointron	19.911	45	0.223	1	Do Not Test
	TyrTAAchr7.trna28 vs. TyrTAAchr15.trna6	18.606	45	0.208	1	Do Not Test
	TyrTAAchr7.trna28 vs. TyrTAAchr8.trna11	11.833	45	0.132	1	Do Not Test
	TyrTAAchr7.trna28 vs. TyrTAAchr14.trna19	8.649	45	0.0968	1	Do Not Test
	TyrTAAchr7.trna28 vs. TyrTAAchr14.trna20	0.879	45	0.00984	1	Do Not Test
	TyrTAAchr14.trna20 vs. TyrTAA chr2.trna13/nointron	22.915	45	0.256	1	Do Not Test
	TyrTAAchr14.trna20 vs. TyrTAAchr1.trna11	22.704	45	0.254	1	Do Not Test
	TyrTAAchr14.trna20 vs. TyrTAA chr2.trna13	22.348	45	0.25	1	Do Not Test
	TyrTAAchr14.trna20 vs. TyrTAAchr11.trna9	22.302	45	0.25	1	Do Not Test
	TyrTAAchr14.trna20 vs. TyrTAAchr9.trna4	22.059	45	0.247	1	Do Not Test
	TyrTAAchr14.trna20 vs. TyrTAAchr9.trna10	21.884	45	0.245	1	Do Not Test
	TyrTAAchr14.trna20 vs. TyrTAAchr8.trna7	21.737	45	0.243	1	Do Not Test
	TyrTAAchr14.trna20 vs. TyrTAAchr2.trna12	21.707	45	0.243	1	Do Not Test
	TyrTAAchr14.trna20 vs. TyrTAAchr7.trna6	21.678	45	0.243	1	Do Not Test
	TyrTAAchr14.trna20 vs. TyrTAAchr14.trna8	21.535	45	0.241	1	Do Not Test
	TyrTAAchr14.trna20 vs. TyrTAAchr7.trna2	21.528	45	0.241	1	Do Not Test
	TyrTAAchr14.trna20 vs. TyrTAAchr10.trna3	21.482	45	0.24	1	Do Not Test
	TyrTAAchr14.trna20 vs. TyrTAAchr1.trna52	21.41	45	0.24	1	Do Not Test
	TyrTAAchr14.trna20 vs. TyrTAAchr9.trna2	21.208	45	0.237	1	Do Not Test
	TyrTAAchr14.trna20 vs. TyrTAAchr1.trna127	20.223	45	0.226	1	Do Not Test
	TyrTAAchr14.trna20 vs. TyrTAAchr8.trna11/nointron	19.031	45	0.213	1	Do Not Test
	TyrTAAchr14.trna20 vs. TyrTAAchr15.trna6	17.727	45	0.198	1	Do Not Test
	TyrTAAchr14.trna20 vs. TyrTAAchr8.trna11	10.953	45	0.123	1	Do Not Test
	TyrTAAchr14.trna20 vs. TyrTAAchr14.trna19	7.769	45	0.0869	1	Do Not Test
	TyrTAAchr14.trna19 vs. TyrTAA chr2.trna13/nointron	15.146	45	0.169	1	Do Not Test
	TyrTAAchr14.trna19 vs. TyrTAAchr1.trna11	14.935	45	0.167	1	Do Not Test
	TyrTAAchr14.trna19 vs. TyrTAA chr2.trna13	14.579	45	0.163	1	Do Not Test
	TyrTAAchr14.trna19 vs. TyrTAAchr11.trna9	14.532	45	0.163	1	Do Not Test
	TyrTAAchr14.trna19 vs. TyrTAAchr9.trna4	14.29	45	0.16	1	Do Not Test
	TyrTAAchr14.trna19 vs. TyrTAAchr9.trna10	14.115	45	0.158	1	Do Not Test
	TyrTAAchr14.trna19 vs. TyrTAAchr8.trna7	13.967	45	0.156	1	Do Not Test
	TyrTAAchr14.trna19 vs. TyrTAAchr2.trna12	13.938	45	0.156	1	Do Not Test
	TyrTAAchr14.trna19 vs. TyrTAAchr7.trna6	13.909	45	0.156	1	Do Not Test
	TyrTAAchr14.trna19 vs. TyrTAAchr14.trna8	13.765	45	0.154	1	Do Not Test
	TyrTAAchr14.trna19 vs. TyrTAAchr7.trna2	13.759	45	0.154	1	Do Not Test
	TyrTAAchr14.trna19 vs. TyrTAAchr10.trna3	13.713	45	0.153	1	Do Not Test
	TyrTAAchr14.trna19 vs. TyrTAAchr1.trna52	13.641	45	0.153	1	Do Not Test
	TyrTAAchr14.trna19 vs. TyrTAAchr9.trna2	13.438	45	0.15	1	Do Not Test
	TyrTAAchr14.trna19 vs. TyrTAAchr1.trna127	12.453	45	0.139	1	Do Not Test
	TyrTAAchr14.trna19 vs. TyrTAAchr8.trna11/nointron	11.262	45	0.126	1	Do Not Test
	TyrTAAchr14.trna19 vs. TyrTAAchr15.trna6	9.958	45	0.111	1	Do Not Test
	TyrTAAchr14.trna19 vs. TyrTAAchr8.trna11	3.184	45	0.0356	1	Do Not Test
	TyrTAAchr8.trna11 vs. TyrTAA chr2.trna13/nointron	11.962	45	0.134	1	Do Not Test
	TyrTAAchr8.trna11 vs. TyrTAAchr1.trna11	11.751	45	0.131	1	Do Not Test
	TyrTAAchr8.trna11 vs. TyrTAA chr2.trna13	11.395	45	0.127	1	Do Not Test
	TyrTAAchr8.trna11 vs. TyrTAAchr11.trna9	11.348	45	0.127	1	Do Not Test
	TyrTAAchr8.trna11 vs. TyrTAAchr9.trna4	11.106	45	0.124	1	Do Not Test
	TyrTAAchr8.trna11 vs. TyrTAAchr9.trna10	10.931	45	0.122	1	Do Not Test
	TyrTAAchr8.trna11 vs. TyrTAAchr8.trna7	10.783	45	0.121	1	Do Not Test
	TyrTAAchr8.trna11 vs. TyrTAAchr2.trna12	10.754	45	0.12	1	Do Not Test
	TyrTAAchr8.trna11 vs. TyrTAAchr7.trna6	10.725	45	0.12	1	Do Not Test
	TyrTAAchr8.trna11 vs. TyrTAAchr14.trna8	10.581	45	0.118	1	Do Not Test
	TyrTAAchr8.trna11 vs. TyrTAAchr7.trna2	10.575	45	0.118	1	Do Not Test
	TyrTAAchr8.trna11 vs. TyrTAAchr10.trna3	10.529	45	0.118	1	Do Not Test
	TyrTAAchr8.trna11 vs. TyrTAAchr1.trna52	10.457	45	0.117	1	Do Not Test
	TyrTAAchr8.trna11 vs. TyrTAAchr9.trna2	10.254	45	0.115	1	Do Not Test
	TyrTAAchr8.trna11 vs. TyrTAAchr1.trna127	9.269	45	0.104	1	Do Not Test
	TyrTAAchr8.trna11 vs. TyrTAAchr8.trna11/nointron	8.078	45	0.0904	1	Do Not Test
	TyrTAAchr8.trna11 vs. TyrTAAchr15.trna6	6.774	45	0.0758	1	Do Not Test
	TyrTAAchr15.trna6 vs. TyrTAA chr2.trna13/nointron	5.188	45	0.058	1	Do Not Test
	TyrTAAchr15.trna6 vs. TyrTAAchr1.trna11	4.977	45	0.0557	1	Do Not Test
	TyrTAAchr15.trna6 vs. TyrTAA chr2.trna13	4.621	45	0.0517	1	Do Not Test
	TyrTAAchr15.trna6 vs. TyrTAAchr11.trna9	4.574	45	0.0512	1	Do Not Test
	TyrTAAchr15.trna6 vs. TyrTAAchr9.trna4	4.332	45	0.0485	1	Do Not Test
	TyrTAAchr15.trna6 vs. TyrTAAchr9.trna10	4.157	45	0.0465	1	Do Not Test
	TyrTAAchr15.trna6 vs. TyrTAAchr8.trna7	4.01	45	0.0449	1	Do Not Test
	TyrTAAchr15.trna6 vs. TyrTAAchr2.trna12	3.98	45	0.0445	1	Do Not Test
	TyrTAAchr15.trna6 vs. TyrTAAchr7.trna6	3.951	45	0.0442	1	Do Not Test
	TyrTAAchr15.trna6 vs. TyrTAAchr14.trna8	3.808	45	0.0426	1	Do Not Test
	TyrTAAchr15.trna6 vs. TyrTAAchr7.trna2	3.801	45	0.0425	1	Do Not Test
	TyrTAAchr15.trna6 vs. TyrTAAchr10.trna3	3.755	45	0.042	1	Do Not Test
	TyrTAAchr15.trna6 vs. TyrTAAchr1.trna52	3.683	45	0.0412	1	Do Not Test
	TyrTAAchr15.trna6 vs. TyrTAAchr9.trna2	3.481	45	0.0389	1	Do Not Test
	TyrTAAchr15.trna6 vs. TyrTAAchr1.trna127	2.495	45	0.0279	1	Do Not Test
	TyrTAAchr15.trna6 vs. TyrTAAchr8.trna11/nointron	1.304	45	0.0146	1	Do Not Test
	TyrTAAchr8.trna11/nointron vs. TyrTAA chr2.trna13/nointron	3.884	45	0.0435	1	Do Not Test
	TyrTAAchr8.trna11/nointron vs. TyrTAAchr1.trna11	3.673	45	0.0411	1	Do Not Test
	TyrTAAchr8.trna11/nointron vs. TyrTAA chr2.trna13	3.317	45	0.0371	1	Do Not Test
	TyrTAAchr8.trna11/nointron vs. TyrTAAchr11.trna9	3.27	45	0.0366	1	Do Not Test
	TyrTAAchr8.trna11/nointron vs. TyrTAAchr9.trna4	3.028	45	0.0339	1	Do Not Test
	TyrTAAchr8.trna11/nointron vs. TyrTAAchr9.trna10	2.853	45	0.0319	1	Do Not Test
	TyrTAAchr8.trna11/nointron vs. TyrTAAchr8.trna7	2.705	45	0.0303	1	Do Not Test
	TyrTAAchr8.trna11/nointron vs. TyrTAAchr2.trna12	2.676	45	0.0299	1	Do Not Test
	TyrTAAchr8.trna11/nointron vs. TyrTAAchr7.trna6	2.647	45	0.0296	1	Do Not Test
	TyrTAAchr8.trna11/nointron vs. TyrTAAchr14.trna8	2.503	45	0.028	1	Do Not Test
	TyrTAAchr8.trna11/nointron vs. TyrTAAchr7.trna2	2.497	45	0.0279	1	Do Not Test
	TyrTAAchr8.trna11/nointron vs. TyrTAAchr10.trna3	2.451	45	0.0274	1	Do Not Test
	TyrTAAchr8.trna11/nointron vs. TyrTAAchr1.trna52	2.379	45	0.0266	1	Do Not Test
	TyrTAAchr8.trna11/nointron vs. TyrTAAchr9.trna2	2.176	45	0.0243	1	Do Not Test
	TyrTAAchr8.trna11/nointron vs. TyrTAAchr1.trna127	1.191	45	0.0133	1	Do Not Test
	TyrTAAchr1.trna127 vs. TyrTAA chr2.trna13/nointron	2.693	45	0.0301	1	Do Not Test
	TyrTAAchr1.trna127 vs. TyrTAAchr1.trna11	2.482	45	0.0278	1	Do Not Test
	TyrTAAchr1.trna127 vs. TyrTAA chr2.trna13	2.126	45	0.0238	1	Do Not Test
	TyrTAAchr1.trna127 vs. TyrTAAchr11.trna9	2.079	45	0.0233	1	Do Not Test
	TyrTAAchr1.trna127 vs. TyrTAAchr9.trna4	1.837	45	0.0206	1	Do Not Test
	TyrTAAchr1.trna127 vs. TyrTAAchr9.trna10	1.662	45	0.0186	1	Do Not Test
	TyrTAAchr1.trna127 vs. TyrTAAchr8.trna7	1.514	45	0.0169	1	Do Not Test
	TyrTAAchr1.trna127 vs. TyrTAAchr2.trna12	1.485	45	0.0166	1	Do Not Test
	TyrTAAchr1.trna127 vs. TyrTAAchr7.trna6	1.456	45	0.0163	1	Do Not Test
	TyrTAAchr1.trna127 vs. TyrTAAchr14.trna8	1.312	45	0.0147	1	Do Not Test
	TyrTAAchr1.trna127 vs. TyrTAAchr7.trna2	1.306	45	0.0146	1	Do Not Test
	TyrTAAchr1.trna127 vs. TyrTAAchr10.trna3	1.26	45	0.0141	1	Do Not Test
	TyrTAAchr1.trna127 vs. TyrTAAchr1.trna52	1.188	45	0.0133	1	Do Not Test
	TyrTAAchr1.trna127 vs. TyrTAAchr9.trna2	0.985	45	0.011	1	Do Not Test
	TyrTAAchr9.trna2 vs. TyrTAA chr2.trna13/nointron	1.708	45	0.0191	1	Do Not Test
	TyrTAAchr9.trna2 vs. TyrTAAchr1.trna11	1.496	45	0.0167	1	Do Not Test
	TyrTAAchr9.trna2 vs. TyrTAA chr2.trna13	1.14	45	0.0128	1	Do Not Test
	TyrTAAchr9.trna2 vs. TyrTAAchr11.trna9	1.094	45	0.0122	1	Do Not Test
	TyrTAAchr9.trna2 vs. TyrTAAchr9.trna4	0.851	45	0.00953	1	Do Not Test
	TyrTAAchr9.trna2 vs. TyrTAAchr9.trna10	0.676	45	0.00757	1	Do Not Test
	TyrTAAchr9.trna2 vs. TyrTAAchr8.trna7	0.529	45	0.00592	1	Do Not Test
	TyrTAAchr9.trna2 vs. TyrTAAchr2.trna12	0.499	45	0.00559	1	Do Not Test
	TyrTAAchr9.trna2 vs. TyrTAAchr7.trna6	0.471	45	0.00527	1	Do Not Test
	TyrTAAchr9.trna2 vs. TyrTAAchr14.trna8	0.327	45	0.00366	1	Do Not Test
	TyrTAAchr9.trna2 vs. TyrTAAchr7.trna2	0.32	45	0.00358	1	Do Not Test
	TyrTAAchr9.trna2 vs. TyrTAAchr10.trna3	0.274	45	0.00307	1	Do Not Test
	TyrTAAchr9.trna2 vs. TyrTAAchr1.trna52	0.202	45	0.00227	1	Do Not Test
	TyrTAAchr1.trna52 vs. TyrTAA chr2.trna13/nointron	1.505	45	0.0168	1	Do Not Test
	TyrTAAchr1.trna52 vs. TyrTAAchr1.trna11	1.294	45	0.0145	1	Do Not Test
	TyrTAAchr1.trna52 vs. TyrTAA chr2.trna13	0.938	45	0.0105	1	Do Not Test
	TyrTAAchr1.trna52 vs. TyrTAAchr11.trna9	0.891	45	0.00997	1	Do Not Test
	TyrTAAchr1.trna52 vs. TyrTAAchr9.trna4	0.649	45	0.00726	1	Do Not Test
	TyrTAAchr1.trna52 vs. TyrTAAchr9.trna10	0.474	45	0.0053	1	Do Not Test
	TyrTAAchr1.trna52 vs. TyrTAAchr8.trna7	0.327	45	0.00365	1	Do Not Test
	TyrTAAchr1.trna52 vs. TyrTAAchr2.trna12	0.297	45	0.00332	1	Do Not Test
	TyrTAAchr1.trna52 vs. TyrTAAchr7.trna6	0.268	45	0.003	1	Do Not Test
	TyrTAAchr1.trna52 vs. TyrTAAchr14.trna8	0.125	45	0.00139	1	Do Not Test
	TyrTAAchr1.trna52 vs. TyrTAAchr7.trna2	0.118	45	0.00132	1	Do Not Test
	TyrTAAchr1.trna52 vs. TyrTAAchr10.trna3	0.0717	45	0.000802	1	Do Not Test
	TyrTAAchr10.trna3 vs. TyrTAA chr2.trna13/nointron	1.433	45	0.016	1	Do Not Test
	TyrTAAchr10.trna3 vs. TyrTAAchr1.trna11	1.222	45	0.0137	1	Do Not Test
	TyrTAAchr10.trna3 vs. TyrTAA chr2.trna13	0.866	45	0.00969	1	Do Not Test
	TyrTAAchr10.trna3 vs. TyrTAAchr11.trna9	0.82	45	0.00917	1	Do Not Test
	TyrTAAchr10.trna3 vs. TyrTAAchr9.trna4	0.577	45	0.00646	1	Do Not Test
	TyrTAAchr10.trna3 vs. TyrTAAchr9.trna10	0.402	45	0.0045	1	Do Not Test
	TyrTAAchr10.trna3 vs. TyrTAAchr8.trna7	0.255	45	0.00285	1	Do Not Test
	TyrTAAchr10.trna3 vs. TyrTAAchr2.trna12	0.225	45	0.00252	1	Do Not Test
	TyrTAAchr10.trna3 vs. TyrTAAchr7.trna6	0.196	45	0.0022	1	Do Not Test
	TyrTAAchr10.trna3 vs. TyrTAAchr14.trna8	0.0529	45	0.000592	1	Do Not Test
	TyrTAAchr10.trna3 vs. TyrTAAchr7.trna2	0.046	45	0.000515	1	Do Not Test
	TyrTAAchr7.trna2 vs. TyrTAA chr2.trna13/nointron	1.387	45	0.0155	1	Do Not Test
	TyrTAAchr7.trna2 vs. TyrTAAchr1.trna11	1.176	45	0.0132	1	Do Not Test
	TyrTAAchr7.trna2 vs. TyrTAA chr2.trna13	0.82	45	0.00918	1	Do Not Test
	TyrTAAchr7.trna2 vs. TyrTAAchr11.trna9	0.774	45	0.00865	1	Do Not Test
	TyrTAAchr7.trna2 vs. TyrTAAchr9.trna4	0.531	45	0.00594	1	Do Not Test
	TyrTAAchr7.trna2 vs. TyrTAAchr9.trna10	0.356	45	0.00398	1	Do Not Test
	TyrTAAchr7.trna2 vs. TyrTAAchr8.trna7	0.209	45	0.00234	1	Do Not Test
	TyrTAAchr7.trna2 vs. TyrTAAchr2.trna12	0.179	45	0.002	1	Do Not Test
	TyrTAAchr7.trna2 vs. TyrTAAchr7.trna6	0.15	45	0.00168	1	Do Not Test
	TyrTAAchr7.trna2 vs. TyrTAAchr14.trna8	0.00687	45	7.69e-05	1	Do Not Test
	TyrTAAchr14.trna8 vs. TyrTAA chr2.trna13/nointron	1.381	45	0.0154	1	Do Not Test
	TyrTAAchr14.trna8 vs. TyrTAAchr1.trna11	1.169	45	0.0131	1	Do Not Test
	TyrTAAchr14.trna8 vs. TyrTAA chr2.trna13	0.813	45	0.0091	1	Do Not Test
	TyrTAAchr14.trna8 vs. TyrTAAchr11.trna9	0.767	45	0.00858	1	Do Not Test
	TyrTAAchr14.trna8 vs. TyrTAAchr9.trna4	0.524	45	0.00587	1	Do Not Test
	TyrTAAchr14.trna8 vs. TyrTAAchr9.trna10	0.349	45	0.00391	1	Do Not Test
	TyrTAAchr14.trna8 vs. TyrTAAchr8.trna7	0.202	45	0.00226	1	Do Not Test
	TyrTAAchr14.trna8 vs. TyrTAAchr2.trna12	0.172	45	0.00193	1	Do Not Test
	TyrTAAchr14.trna8 vs. TyrTAAchr7.trna6	0.144	45	0.00161	1	Do Not Test
	TyrTAAchr7.trna6 vs. TyrTAA chr2.trna13/nointron	1.237	45	0.0138	1	Do Not Test
	TyrTAAchr7.trna6 vs. TyrTAAchr1.trna11	1.026	45	0.0115	1	Do Not Test
	TyrTAAchr7.trna6 vs. TyrTAA chr2.trna13	0.67	45	0.00749	1	Do Not Test
	TyrTAAchr7.trna6 vs. TyrTAAchr11.trna9	0.623	45	0.00697	1	Do Not Test
	TyrTAAchr7.trna6 vs. TyrTAAchr9.trna4	0.381	45	0.00426	1	Do Not Test
	TyrTAAchr7.trna6 vs. TyrTAAchr9.trna10	0.206	45	0.0023	1	Do Not Test
	TyrTAAchr7.trna6 vs. TyrTAAchr8.trna7	0.0584	45	0.000654	1	Do Not Test
	TyrTAAchr7.trna6 vs. TyrTAAchr2.trna12	0.0287	45	0.000321	1	Do Not Test
	TyrTAAchr2.trna12 vs. TyrTAA chr2.trna13/nointron	1.208	45	0.0135	1	Do Not Test
	TyrTAAchr2.trna12 vs. TyrTAAchr1.trna11	0.997	45	0.0112	1	Do Not Test
	TyrTAAchr2.trna12 vs. TyrTAA chr2.trna13	0.641	45	0.00717	1	Do Not Test
	TyrTAAchr2.trna12 vs. TyrTAAchr11.trna9	0.594	45	0.00665	1	Do Not Test
	TyrTAAchr2.trna12 vs. TyrTAAchr9.trna4	0.352	45	0.00394	1	Do Not Test
	TyrTAAchr2.trna12 vs. TyrTAAchr9.trna10	0.177	45	0.00198	1	Do Not Test
	TyrTAAchr2.trna12 vs. TyrTAAchr8.trna7	0.0298	45	0.000333	1	Do Not Test
	TyrTAAchr8.trna7 vs. TyrTAA chr2.trna13/nointron	1.179	45	0.0132	1	Do Not Test
	TyrTAAchr8.trna7 vs. TyrTAAchr1.trna11	0.967	45	0.0108	1	Do Not Test
	TyrTAAchr8.trna7 vs. TyrTAA chr2.trna13	0.611	45	0.00684	1	Do Not Test
	TyrTAAchr8.trna7 vs. TyrTAAchr11.trna9	0.565	45	0.00632	1	Do Not Test
	TyrTAAchr8.trna7 vs. TyrTAAchr9.trna4	0.322	45	0.00361	1	Do Not Test
	TyrTAAchr8.trna7 vs. TyrTAAchr9.trna10	0.147	45	0.00165	1	Do Not Test
	TyrTAAchr9.trna10 vs. TyrTAA chr2.trna13/nointron	1.031	45	0.0115	1	Do Not Test
	TyrTAAchr9.trna10 vs. TyrTAAchr1.trna11	0.82	45	0.00917	1	Do Not Test
	TyrTAAchr9.trna10 vs. TyrTAA chr2.trna13	0.464	45	0.00519	1	Do Not Test
	TyrTAAchr9.trna10 vs. TyrTAAchr11.trna9	0.418	45	0.00467	1	Do Not Test
	TyrTAAchr9.trna10 vs. TyrTAAchr9.trna4	0.175	45	0.00196	1	Do Not Test
	TyrTAAchr9.trna4 vs. TyrTAA chr2.trna13/nointron	0.856	45	0.00958	1	Do Not Test
	TyrTAAchr9.trna4 vs. TyrTAAchr1.trna11	0.645	45	0.00721	1	Do Not Test
	TyrTAAchr9.trna4 vs. TyrTAA chr2.trna13	0.289	45	0.00323	1	Do Not Test
	TyrTAAchr9.trna4 vs. TyrTAAchr11.trna9	0.242	45	0.00271	1	Do Not Test
	TyrTAAchr11.trna9 vs. TyrTAA chr2.trna13/nointron	0.614	45	0.00687	1	Do Not Test
	TyrTAAchr11.trna9 vs. TyrTAAchr1.trna11	0.403	45	0.0045	1	Do Not Test
	TyrTAAchr11.trna9 vs. TyrTAA chr2.trna13	0.0466	45	0.000522	1	Do Not Test
	TyrTAA chr2.trna13 vs. TyrTAA chr2.trna13/nointron	0.567	45	0.00635	1	Do Not Test
	TyrTAA chr2.trna13 vs. TyrTAAchr1.trna11	0.356	45	0.00398	1	Do Not Test
	TyrTAAchr1.trna11 vs. TyrTAA chr2.trna13/nointron	0.211	45	0.00236	1	Do Not Test
	A result of "Do Not Test" occurs for a comparison when no significant difference is found between two means that enclose that comparison. For example, if you had four means sorted in order, and found no difference between means 4 vs. 2, then you would not test 4 vs. 3 and 3 vs. 2, but still test 4 vs. 1 and 3 vs. 1 (4 vs. 3 and 3 vs. 2 are enclosed by 4 vs. 2: 4 3 2 1). Note that not testing the …

## Sheet: Tyr-TAG
	Normality Test (Shapiro-Wilk):	Failed	(P < 0.050)
	Equal Variance Test (Brown-Forsythe):	Failed	(P < 0.050)
	Group Name	N	Missing	Mean	Std Dev	SEM
1	TyrTAGchr2.trna13	8	4	1.803	0.129	0.0645
2	TyrTAGchr2.trna13/nointron	8	4	1.767	0.0426	0.0213
3	TyrTAGchr1.trna11	8	4	1.824	0.236	0.118
4	TyrTAGchr1.trna52	8	4	35.341	67.912	33.956
5	TyrTAGchr11.trna9	8	4	7.18	10.493	5.246
6	TyrTAGchr9.trna2	8	4	2.132	0.765	0.383
7	TyrTAGchr6.trna14	8	4	390.669	74.858	37.429
8	TyrTAGchr6.trna14/nointron	8	4	437.659	93.196	46.598
9	TyrTAG chr7.trna12	8	4	95.773	72.204	36.102
10	TyrTAGchr7.trna28	8	4	35.759	39.623	19.812
11	TyrTAGchr15.trna6	8	4	26.812	45.76	22.88
12	TyrTAG chr2.trna2	8	4	419.273	138.358	69.179
13	TyrTAGchr2.trna2/nointron	8	4	375.624	55.306	27.653
14	TyrTAGchr6.trna16	8	4	350.883	170.762	85.381
15	TyrTAGchr6.trna16/nointron	8	5	368.66	125.828	72.647
16	TyrTAGchr14.trna19	8	4	48.579	14.741	7.371
17	TyrTAG chr14.trna19/nointron	8	4	486.107	57.307	28.653
18	TyrTAGchr8.trna2	8	4	343.59	103.647	51.823
19	TyrTAGchr8.trna2/nointron	8	4	445.329	51.889	25.944
20	TyrTAGchr8.trna3	8	4	390.621	78.843	39.421
21	TyrTAGchr8.trna3/nointron	8	4	413.758	77.714	38.857
22	TyrTAGchr14.trna20	8	4	67.897	36.02	18.01
23	TyrTAGchr14.trna20/nointron	8	4	524.001	54.3	27.15
24	TyrTAGchr14.trna17	8	4	99.927	63.831	31.915
25	TyrTAGchr14.trna17/nointron	8	4	393.155	77.414	38.707
26	TyrTAGchr14.trna5	8	4	562.9	169.056	84.528
27	TyrTAGchr14.trna5/nointron	8	4	422.723	55.926	27.963
28	TyrTAGchr6.trna17	8	4	313.855	53.819	26.91
29	TyrTAGchr6.trna17/nointron	8	4	393.202	49.859	24.93
30	TyrTAGchr14.trna18	8	4	87.219	28.32	14.16
31	TyrTAGchr14.trna18/nointron	8	4	310.11	122.766	61.383
32	TyrTAGchr6.trna15	8	4	12.42	9.344	4.672
33	TyrTAGchr6.trna15/nointron	8	4	44.279	11.33	5.665
34	TyrTAGchr8.trna11	8	4	22.439	42.351	21.175
35	TyrTAGchr8.trna11/nointron	8	4	1.509	0.404	0.202
36	TyrTAGchr1.trna127	8	4	1.741	1.055	0.528
37	TyrTAGchr10.trna3	8	4	4.1	4.824	2.412
38	TyrTAGchr14.trna8	8	4	1.929	0.373	0.187
39	TyrTAGchr2.trna12	8	4	1.219	0.298	0.149
40	TyrTAGchr7.trna1	8	4	2.054	1.087	0.544
41	TyrTAGchr7.trna2	8	4	1.831	0.575	0.288
42	TyrTAGchr7.trna6	8	4	1.617	0.468	0.234
43	TyrTAGchr8.trna7	8	4	1.579	0.374	0.187
44	TyrTAGchr9.trna10	8	4	2.439	0.734	0.367
45	TyrTAGchr9.trna4	8	4	1.543	0.547	0.273
	Source of Variation	DF	SS	MS	F	P
	Between Groups	44	6.77905e+06	154069	36.545	<0.001
	Residual	134	564935	4215.94
	Total	178	7.34399e+06
	The differences in the mean values among the treatment groups are greater than would be expected by chance; there is a statistically significant difference (P = <0.001).
	Power of performed test with alpha = 0.050: 1.000
	All Pairwise Multiple Comparison Procedures (Tukey Test):
	Comparisons for factor:
	Comparison	Diff of Means	p	q	P	P<0.050
	TyrTAGchr14.trna5 vs. TyrTAGchr2.trna12	561.681	45	17.301	<0.001	Yes
	TyrTAGchr14.trna5 vs. TyrTAGchr8.trna11/nointron	561.391	45	17.292	<0.001	Yes
	TyrTAGchr14.trna5 vs. TyrTAGchr9.trna4	561.356	45	17.291	<0.001	Yes
	TyrTAGchr14.trna5 vs. TyrTAGchr8.trna7	561.321	45	17.29	<0.001	Yes
	TyrTAGchr14.trna5 vs. TyrTAGchr7.trna6	561.283	45	17.289	<0.001	Yes
	TyrTAGchr14.trna5 vs. TyrTAGchr1.trna127	561.158	45	17.285	<0.001	Yes
	TyrTAGchr14.trna5 vs. TyrTAGchr2.trna13/nointron	561.133	45	17.284	<0.001	Yes
	TyrTAGchr14.trna5 vs. TyrTAGchr2.trna13	561.097	45	17.283	<0.001	Yes
	TyrTAGchr14.trna5 vs. TyrTAGchr1.trna11	561.076	45	17.282	<0.001	Yes
	TyrTAGchr14.trna5 vs. TyrTAGchr7.trna2	561.069	45	17.282	<0.001	Yes
	TyrTAGchr14.trna5 vs. TyrTAGchr14.trna8	560.971	45	17.279	<0.001	Yes
	TyrTAGchr14.trna5 vs. TyrTAGchr7.trna1	560.846	45	17.275	<0.001	Yes
	TyrTAGchr14.trna5 vs. TyrTAGchr9.trna2	560.767	45	17.273	<0.001	Yes
	TyrTAGchr14.trna5 vs. TyrTAGchr9.trna10	560.461	45	17.263	<0.001	Yes
	TyrTAGchr14.trna5 vs. TyrTAGchr10.trna3	558.8	45	17.212	<0.001	Yes
	TyrTAGchr14.trna5 vs. TyrTAGchr11.trna9	555.72	45	17.117	<0.001	Yes
	TyrTAGchr14.trna5 vs. TyrTAGchr6.trna15	550.48	45	16.956	<0.001	Yes
	TyrTAGchr14.trna5 vs. TyrTAGchr8.trna11	540.461	45	16.647	<0.001	Yes
	TyrTAGchr14.trna5 vs. TyrTAGchr15.trna6	536.087	45	16.513	<0.001	Yes
	TyrTAGchr14.trna5 vs. TyrTAGchr1.trna52	527.559	45	16.25	<0.001	Yes
	TyrTAGchr14.trna5 vs. TyrTAGchr7.trna28	527.141	45	16.237	<0.001	Yes
	TyrTAGchr14.trna5 vs. TyrTAGchr6.trna15/nointron	518.621	45	15.975	<0.001	Yes
	TyrTAGchr14.trna5 vs. TyrTAGchr14.trna19	514.321	45	15.842	<0.001	Yes
	TyrTAGchr14.trna5 vs. TyrTAGchr14.trna20	495.003	45	15.247	<0.001	Yes
	TyrTAGchr14.trna5 vs. TyrTAGchr14.trna18	475.681	45	14.652	<0.001	Yes
	TyrTAGchr14.trna5 vs. TyrTAG chr7.trna12	467.127	45	14.389	<0.001	Yes
	TyrTAGchr14.trna5 vs. TyrTAGchr14.trna17	462.973	45	14.261	<0.001	Yes
	TyrTAGchr14.trna5 vs. TyrTAGchr14.trna18/nointron	252.79	45	7.787	<0.001	Yes
	TyrTAGchr14.trna5 vs. TyrTAGchr6.trna17	249.045	45	7.671	<0.001	Yes
	TyrTAGchr14.trna5 vs. TyrTAGchr8.trna2	219.31	45	6.755	0.002	Yes
	TyrTAGchr14.trna5 vs. TyrTAGchr6.trna16	212.017	45	6.531	0.003	Yes
	TyrTAGchr14.trna5 vs. TyrTAGchr6.trna16/nointron	194.24	45	5.539	0.055	No
	TyrTAGchr14.trna5 vs. TyrTAGchr2.trna2/nointron	187.276	45	5.769	0.03	Do Not Test
	TyrTAGchr14.trna5 vs. TyrTAGchr8.trna3	172.279	45	5.307	0.095	Do Not Test
	TyrTAGchr14.trna5 vs. TyrTAGchr6.trna14	172.231	45	5.305	0.095	Do Not Test
	TyrTAGchr14.trna5 vs. TyrTAGchr14.trna17/nointron	169.745	45	5.229	0.113	Do Not Test
	TyrTAGchr14.trna5 vs. TyrTAGchr6.trna17/nointron	169.698	45	5.227	0.113	Do Not Test
	TyrTAGchr14.trna5 vs. TyrTAGchr8.trna3/nointron	149.142	45	4.594	0.367	Do Not Test
	TyrTAGchr14.trna5 vs. TyrTAG chr2.trna2	143.627	45	4.424	0.466	Do Not Test
	TyrTAGchr14.trna5 vs. TyrTAGchr14.trna5/nointron	140.177	45	4.318	0.531	Do Not Test
	TyrTAGchr14.trna5 vs. TyrTAGchr6.trna14/nointron	125.24	45	3.858	0.798	Do Not Test
	TyrTAGchr14.trna5 vs. TyrTAGchr8.trna2/nointron	117.571	45	3.621	0.896	Do Not Test
	TyrTAGchr14.trna5 vs. TyrTAG chr14.trna19/nointron	76.793	45	2.365	1	Do Not Test
	TyrTAGchr14.trna5 vs. TyrTAGchr14.trna20/nointron	38.899	45	1.198	1	Do Not Test
	TyrTAGchr14.trna20/nointron vs. TyrTAGchr2.trna12	522.782	45	16.103	<0.001	Yes
	TyrTAGchr14.trna20/nointron vs. TyrTAGchr8.trna11/nointron	522.492	45	16.094	<0.001	Yes
	TyrTAGchr14.trna20/nointron vs. TyrTAGchr9.trna4	522.457	45	16.093	<0.001	Yes
	TyrTAGchr14.trna20/nointron vs. TyrTAGchr8.trna7	522.422	45	16.092	<0.001	Yes
	TyrTAGchr14.trna20/nointron vs. TyrTAGchr7.trna6	522.384	45	16.091	<0.001	Yes
	TyrTAGchr14.trna20/nointron vs. TyrTAGchr1.trna127	522.259	45	16.087	<0.001	Yes
	TyrTAGchr14.trna20/nointron vs. TyrTAGchr2.trna13/nointron	522.234	45	16.086	<0.001	Yes
	TyrTAGchr14.trna20/nointron vs. TyrTAGchr2.trna13	522.198	45	16.085	<0.001	Yes
	TyrTAGchr14.trna20/nointron vs. TyrTAGchr1.trna11	522.177	45	16.084	<0.001	Yes
	TyrTAGchr14.trna20/nointron vs. TyrTAGchr7.trna2	522.17	45	16.084	<0.001	Yes
	TyrTAGchr14.trna20/nointron vs. TyrTAGchr14.trna8	522.072	45	16.081	<0.001	Yes
	TyrTAGchr14.trna20/nointron vs. TyrTAGchr7.trna1	521.947	45	16.077	<0.001	Yes
	TyrTAGchr14.trna20/nointron vs. TyrTAGchr9.trna2	521.868	45	16.075	<0.001	Yes
	TyrTAGchr14.trna20/nointron vs. TyrTAGchr9.trna10	521.562	45	16.065	<0.001	Yes
	TyrTAGchr14.trna20/nointron vs. TyrTAGchr10.trna3	519.901	45	16.014	<0.001	Yes
	TyrTAGchr14.trna20/nointron vs. TyrTAGchr11.trna9	516.821	45	15.919	<0.001	Yes
	TyrTAGchr14.trna20/nointron vs. TyrTAGchr6.trna15	511.581	45	15.758	<0.001	Yes
	TyrTAGchr14.trna20/nointron vs. TyrTAGchr8.trna11	501.562	45	15.449	<0.001	Yes
	TyrTAGchr14.trna20/nointron vs. TyrTAGchr15.trna6	497.188	45	15.315	<0.001	Yes
	TyrTAGchr14.trna20/nointron vs. TyrTAGchr1.trna52	488.66	45	15.052	<0.001	Yes
	TyrTAGchr14.trna20/nointron vs. TyrTAGchr7.trna28	488.242	45	15.039	<0.001	Yes
	TyrTAGchr14.trna20/nointron vs. TyrTAGchr6.trna15/nointron	479.722	45	14.777	<0.001	Yes
	TyrTAGchr14.trna20/nointron vs. TyrTAGchr14.trna19	475.422	45	14.644	<0.001	Yes
	TyrTAGchr14.trna20/nointron vs. TyrTAGchr14.trna20	456.104	45	14.049	<0.001	Yes
	TyrTAGchr14.trna20/nointron vs. TyrTAGchr14.trna18	436.782	45	13.454	<0.001	Yes
	TyrTAGchr14.trna20/nointron vs. TyrTAG chr7.trna12	428.228	45	13.19	<0.001	Yes
	TyrTAGchr14.trna20/nointron vs. TyrTAGchr14.trna17	424.074	45	13.062	<0.001	Yes
	TyrTAGchr14.trna20/nointron vs. TyrTAGchr14.trna18/nointron	213.891	45	6.588	0.003	Yes
	TyrTAGchr14.trna20/nointron vs. TyrTAGchr6.trna17	210.146	45	6.473	0.004	Yes
	TyrTAGchr14.trna20/nointron vs. TyrTAGchr8.trna2	180.411	45	5.557	0.052	No
	TyrTAGchr14.trna20/nointron vs. TyrTAGchr6.trna16	173.118	45	5.332	0.09	Do Not Test
	TyrTAGchr14.trna20/nointron vs. TyrTAGchr6.trna16/nointron	155.341	45	4.43	0.462	Do Not Test
	TyrTAGchr14.trna20/nointron vs. TyrTAGchr2.trna2/nointron	148.377	45	4.57	0.38	Do Not Test
	TyrTAGchr14.trna20/nointron vs. TyrTAGchr8.trna3	133.38	45	4.108	0.66	Do Not Test
	TyrTAGchr14.trna20/nointron vs. TyrTAGchr6.trna14	133.332	45	4.107	0.661	Do Not Test
	TyrTAGchr14.trna20/nointron vs. TyrTAGchr14.trna17/nointron	130.846	45	4.03	0.706	Do Not Test
	TyrTAGchr14.trna20/nointron vs. TyrTAGchr6.trna17/nointron	130.799	45	4.029	0.706	Do Not Test
	TyrTAGchr14.trna20/nointron vs. TyrTAGchr8.trna3/nointron	110.243	45	3.396	0.954	Do Not Test
	TyrTAGchr14.trna20/nointron vs. TyrTAG chr2.trna2	104.728	45	3.226	0.979	Do Not Test
	TyrTAGchr14.trna20/nointron vs. TyrTAGchr14.trna5/nointron	101.278	45	3.12	0.988	Do Not Test
	TyrTAGchr14.trna20/nointron vs. TyrTAGchr6.trna14/nointron	86.341	45	2.66	0.999	Do Not Test
	TyrTAGchr14.trna20/nointron vs. TyrTAGchr8.trna2/nointron	78.672	45	2.423	1	Do Not Test
	TyrTAGchr14.trna20/nointron vs. TyrTAG chr14.trna19/nointron	37.894	45	1.167	1	Do Not Test
	TyrTAG chr14.trna19/nointron vs. TyrTAGchr2.trna12	484.888	45	14.936	<0.001	Yes
	TyrTAG chr14.trna19/nointron vs. TyrTAGchr8.trna11/nointron	484.598	45	14.927	<0.001	Yes
	TyrTAG chr14.trna19/nointron vs. TyrTAGchr9.trna4	484.564	45	14.926	<0.001	Yes
	TyrTAG chr14.trna19/nointron vs. TyrTAGchr8.trna7	484.528	45	14.925	<0.001	Yes
	TyrTAG chr14.trna19/nointron vs. TyrTAGchr7.trna6	484.49	45	14.923	<0.001	Yes
	TyrTAG chr14.trna19/nointron vs. TyrTAGchr1.trna127	484.366	45	14.92	<0.001	Yes
	TyrTAG chr14.trna19/nointron vs. TyrTAGchr2.trna13/nointron	484.34	45	14.919	<0.001	Yes
	TyrTAG chr14.trna19/nointron vs. TyrTAGchr2.trna13	484.304	45	14.918	<0.001	Yes
	TyrTAG chr14.trna19/nointron vs. TyrTAGchr1.trna11	484.283	45	14.917	<0.001	Yes
	TyrTAG chr14.trna19/nointron vs. TyrTAGchr7.trna2	484.276	45	14.917	<0.001	Yes
	TyrTAG chr14.trna19/nointron vs. TyrTAGchr14.trna8	484.178	45	14.914	<0.001	Yes
	TyrTAG chr14.trna19/nointron vs. TyrTAGchr7.trna1	484.053	45	14.91	<0.001	Yes
	TyrTAG chr14.trna19/nointron vs. TyrTAGchr9.trna2	483.975	45	14.908	<0.001	Yes
	TyrTAG chr14.trna19/nointron vs. TyrTAGchr9.trna10	483.669	45	14.898	<0.001	Yes
	TyrTAG chr14.trna19/nointron vs. TyrTAGchr10.trna3	482.007	45	14.847	<0.001	Yes
	TyrTAG chr14.trna19/nointron vs. TyrTAGchr11.trna9	478.927	45	14.752	<0.001	Yes
	TyrTAG chr14.trna19/nointron vs. TyrTAGchr6.trna15	473.687	45	14.591	<0.001	Yes
	TyrTAG chr14.trna19/nointron vs. TyrTAGchr8.trna11	463.668	45	14.282	<0.001	Yes
	TyrTAG chr14.trna19/nointron vs. TyrTAGchr15.trna6	459.295	45	14.147	<0.001	Yes
	TyrTAG chr14.trna19/nointron vs. TyrTAGchr1.trna52	450.766	45	13.885	<0.001	Yes
	TyrTAG chr14.trna19/nointron vs. TyrTAGchr7.trna28	450.349	45	13.872	<0.001	Yes
	TyrTAG chr14.trna19/nointron vs. TyrTAGchr6.trna15/nointron	441.828	45	13.609	<0.001	Yes
	TyrTAG chr14.trna19/nointron vs. TyrTAGchr14.trna19	437.528	45	13.477	<0.001	Yes
	TyrTAG chr14.trna19/nointron vs. TyrTAGchr14.trna20	418.21	45	12.882	<0.001	Yes
	TyrTAG chr14.trna19/nointron vs. TyrTAGchr14.trna18	398.888	45	12.287	<0.001	Yes
	TyrTAG chr14.trna19/nointron vs. TyrTAG chr7.trna12	390.334	45	12.023	<0.001	Yes
	TyrTAG chr14.trna19/nointron vs. TyrTAGchr14.trna17	386.18	45	11.895	<0.001	Yes
	TyrTAG chr14.trna19/nointron vs. TyrTAGchr14.trna18/nointron	175.997	45	5.421	0.073	No
	TyrTAG chr14.trna19/nointron vs. TyrTAGchr6.trna17	172.252	45	5.306	0.095	Do Not Test
	TyrTAG chr14.trna19/nointron vs. TyrTAGchr8.trna2	142.517	45	4.39	0.486	Do Not Test
	TyrTAG chr14.trna19/nointron vs. TyrTAGchr6.trna16	135.224	45	4.165	0.625	Do Not Test
	TyrTAG chr14.trna19/nointron vs. TyrTAGchr6.trna16/nointron	117.447	45	3.349	0.962	Do Not Test
	TyrTAG chr14.trna19/nointron vs. TyrTAGchr2.trna2/nointron	110.483	45	3.403	0.953	Do Not Test
	TyrTAG chr14.trna19/nointron vs. TyrTAGchr8.trna3	95.486	45	2.941	0.996	Do Not Test
	TyrTAG chr14.trna19/nointron vs. TyrTAGchr6.trna14	95.438	45	2.94	0.996	Do Not Test
	TyrTAG chr14.trna19/nointron vs. TyrTAGchr14.trna17/nointron	92.952	45	2.863	0.998	Do Not Test
	TyrTAG chr14.trna19/nointron vs. TyrTAGchr6.trna17/nointron	92.905	45	2.862	0.998	Do Not Test
	TyrTAG chr14.trna19/nointron vs. TyrTAGchr8.trna3/nointron	72.349	45	2.229	1	Do Not Test
	TyrTAG chr14.trna19/nointron vs. TyrTAG chr2.trna2	66.834	45	2.059	1	Do Not Test
	TyrTAG chr14.trna19/nointron vs. TyrTAGchr14.trna5/nointron	63.384	45	1.952	1	Do Not Test
	TyrTAG chr14.trna19/nointron vs. TyrTAGchr6.trna14/nointron	48.448	45	1.492	1	Do Not Test
	TyrTAG chr14.trna19/nointron vs. TyrTAGchr8.trna2/nointron	40.778	45	1.256	1	Do Not Test
	TyrTAGchr8.trna2/nointron vs. TyrTAGchr2.trna12	444.11	45	13.68	<0.001	Yes
	TyrTAGchr8.trna2/nointron vs. TyrTAGchr8.trna11/nointron	443.82	45	13.671	<0.001	Yes
	TyrTAGchr8.trna2/nointron vs. TyrTAGchr9.trna4	443.785	45	13.67	<0.001	Yes
	TyrTAGchr8.trna2/nointron vs. TyrTAGchr8.trna7	443.75	45	13.669	<0.001	Yes
	TyrTAGchr8.trna2/nointron vs. TyrTAGchr7.trna6	443.712	45	13.667	<0.001	Yes
	TyrTAGchr8.trna2/nointron vs. TyrTAGchr1.trna127	443.587	45	13.664	<0.001	Yes
	TyrTAGchr8.trna2/nointron vs. TyrTAGchr2.trna13/nointron	443.562	45	13.663	<0.001	Yes
	TyrTAGchr8.trna2/nointron vs. TyrTAGchr2.trna13	443.526	45	13.662	<0.001	Yes
	TyrTAGchr8.trna2/nointron vs. TyrTAGchr1.trna11	443.505	45	13.661	<0.001	Yes
	TyrTAGchr8.trna2/nointron vs. TyrTAGchr7.trna2	443.498	45	13.661	<0.001	Yes
	TyrTAGchr8.trna2/nointron vs. TyrTAGchr14.trna8	443.4	45	13.658	<0.001	Yes
	TyrTAGchr8.trna2/nointron vs. TyrTAGchr7.trna1	443.275	45	13.654	<0.001	Yes
	TyrTAGchr8.trna2/nointron vs. TyrTAGchr9.trna2	443.196	45	13.651	<0.001	Yes
	TyrTAGchr8.trna2/nointron vs. TyrTAGchr9.trna10	442.89	45	13.642	<0.001	Yes
	TyrTAGchr8.trna2/nointron vs. TyrTAGchr10.trna3	441.229	45	13.591	<0.001	Yes
	TyrTAGchr8.trna2/nointron vs. TyrTAGchr11.trna9	438.149	45	13.496	<0.001	Yes
	TyrTAGchr8.trna2/nointron vs. TyrTAGchr6.trna15	432.909	45	13.335	<0.001	Yes
	TyrTAGchr8.trna2/nointron vs. TyrTAGchr8.trna11	422.89	45	13.026	<0.001	Yes
	TyrTAGchr8.trna2/nointron vs. TyrTAGchr15.trna6	418.516	45	12.891	<0.001	Yes
	TyrTAGchr8.trna2/nointron vs. TyrTAGchr1.trna52	409.988	45	12.629	<0.001	Yes
	TyrTAGchr8.trna2/nointron vs. TyrTAGchr7.trna28	409.57	45	12.616	<0.001	Yes
	TyrTAGchr8.trna2/nointron vs. TyrTAGchr6.trna15/nointron	401.05	45	12.353	<0.001	Yes
	TyrTAGchr8.trna2/nointron vs. TyrTAGchr14.trna19	396.75	45	12.221	<0.001	Yes
	TyrTAGchr8.trna2/nointron vs. TyrTAGchr14.trna20	377.432	45	11.626	<0.001	Yes
	TyrTAGchr8.trna2/nointron vs. TyrTAGchr14.trna18	358.109	45	11.031	<0.001	Yes
	TyrTAGchr8.trna2/nointron vs. TyrTAG chr7.trna12	349.556	45	10.767	<0.001	Yes
	TyrTAGchr8.trna2/nointron vs. TyrTAGchr14.trna17	345.402	45	10.639	<0.001	Yes
	TyrTAGchr8.trna2/nointron vs. TyrTAGchr14.trna18/nointron	135.219	45	4.165	0.625	Do Not Test
	TyrTAGchr8.trna2/nointron vs. TyrTAGchr6.trna17	131.474	45	4.05	0.694	Do Not Test
	TyrTAGchr8.trna2/nointron vs. TyrTAGchr8.trna2	101.739	45	3.134	0.987	Do Not Test
	TyrTAGchr8.trna2/nointron vs. TyrTAGchr6.trna16	94.446	45	2.909	0.997	Do Not Test
	TyrTAGchr8.trna2/nointron vs. TyrTAGchr6.trna16/nointron	76.669	45	2.186	1	Do Not Test
	TyrTAGchr8.trna2/nointron vs. TyrTAGchr2.trna2/nointron	69.704	45	2.147	1	Do Not Test
	TyrTAGchr8.trna2/nointron vs. TyrTAGchr8.trna3	54.708	45	1.685	1	Do Not Test
	TyrTAGchr8.trna2/nointron vs. TyrTAGchr6.trna14	54.66	45	1.684	1	Do Not Test
	TyrTAGchr8.trna2/nointron vs. TyrTAGchr14.trna17/nointron	52.174	45	1.607	1	Do Not Test
	TyrTAGchr8.trna2/nointron vs. TyrTAGchr6.trna17/nointron	52.127	45	1.606	1	Do Not Test
	TyrTAGchr8.trna2/nointron vs. TyrTAGchr8.trna3/nointron	31.571	45	0.972	1	Do Not Test
	TyrTAGchr8.trna2/nointron vs. TyrTAG chr2.trna2	26.056	45	0.803	1	Do Not Test
	TyrTAGchr8.trna2/nointron vs. TyrTAGchr14.trna5/nointron	22.606	45	0.696	1	Do Not Test
	TyrTAGchr8.trna2/nointron vs. TyrTAGchr6.trna14/nointron	7.669	45	0.236	1	Do Not Test
	TyrTAGchr6.trna14/nointron vs. TyrTAGchr2.trna12	436.441	45	13.443	<0.001	Yes
	TyrTAGchr6.trna14/nointron vs. TyrTAGchr8.trna11/nointron	436.151	45	13.434	<0.001	Yes
	TyrTAGchr6.trna14/nointron vs. TyrTAGchr9.trna4	436.116	45	13.433	<0.001	Yes
	TyrTAGchr6.trna14/nointron vs. TyrTAGchr8.trna7	436.081	45	13.432	<0.001	Yes
	TyrTAGchr6.trna14/nointron vs. TyrTAGchr7.trna6	436.043	45	13.431	<0.001	Yes
	TyrTAGchr6.trna14/nointron vs. TyrTAGchr1.trna127	435.918	45	13.427	<0.001	Yes
	TyrTAGchr6.trna14/nointron vs. TyrTAGchr2.trna13/nointron	435.893	45	13.426	<0.001	Yes
	TyrTAGchr6.trna14/nointron vs. TyrTAGchr2.trna13	435.856	45	13.425	<0.001	Yes
	TyrTAGchr6.trna14/nointron vs. TyrTAGchr1.trna11	435.835	45	13.425	<0.001	Yes
	TyrTAGchr6.trna14/nointron vs. TyrTAGchr7.trna2	435.829	45	13.425	<0.001	Yes
	TyrTAGchr6.trna14/nointron vs. TyrTAGchr14.trna8	435.731	45	13.422	<0.001	Yes
	TyrTAGchr6.trna14/nointron vs. TyrTAGchr7.trna1	435.606	45	13.418	<0.001	Yes
	TyrTAGchr6.trna14/nointron vs. TyrTAGchr9.trna2	435.527	45	13.415	<0.001	Yes
	TyrTAGchr6.trna14/nointron vs. TyrTAGchr9.trna10	435.221	45	13.406	<0.001	Yes
	TyrTAGchr6.trna14/nointron vs. TyrTAGchr10.trna3	433.56	45	13.355	<0.001	Yes
	TyrTAGchr6.trna14/nointron vs. TyrTAGchr11.trna9	430.479	45	13.26	<0.001	Yes
	TyrTAGchr6.trna14/nointron vs. TyrTAGchr6.trna15	425.239	45	13.098	<0.001	Yes
	TyrTAGchr6.trna14/nointron vs. TyrTAGchr8.trna11	415.221	45	12.79	<0.001	Yes
	TyrTAGchr6.trna14/nointron vs. TyrTAGchr15.trna6	410.847	45	12.655	<0.001	Yes
	TyrTAGchr6.trna14/nointron vs. TyrTAGchr1.trna52	402.319	45	12.392	<0.001	Yes
	TyrTAGchr6.trna14/nointron vs. TyrTAGchr7.trna28	401.901	45	12.379	<0.001	Yes
	TyrTAGchr6.trna14/nointron vs. TyrTAGchr6.trna15/nointron	393.38	45	12.117	<0.001	Yes
	TyrTAGchr6.trna14/nointron vs. TyrTAGchr14.trna19	389.081	45	11.985	<0.001	Yes
	TyrTAGchr6.trna14/nointron vs. TyrTAGchr14.trna20	369.762	45	11.39	<0.001	Yes
	TyrTAGchr6.trna14/nointron vs. TyrTAGchr14.trna18	350.44	45	10.794	<0.001	Yes
	TyrTAGchr6.trna14/nointron vs. TyrTAG chr7.trna12	341.887	45	10.531	<0.001	Yes
	TyrTAGchr6.trna14/nointron vs. TyrTAGchr14.trna17	337.733	45	10.403	<0.001	Yes
	TyrTAGchr6.trna14/nointron vs. TyrTAGchr14.trna18/nointron	127.55	45	3.929	0.762	Do Not Test
	TyrTAGchr6.trna14/nointron vs. TyrTAGchr6.trna17	123.804	45	3.813	0.819	Do Not Test
	TyrTAGchr6.trna14/nointron vs. TyrTAGchr8.trna2	94.07	45	2.898	0.997	Do Not Test
	TyrTAGchr6.trna14/nointron vs. TyrTAGchr6.trna16	86.777	45	2.673	0.999	Do Not Test
	TyrTAGchr6.trna14/nointron vs. TyrTAGchr6.trna16/nointron	68.999	45	1.968	1	Do Not Test
	TyrTAGchr6.trna14/nointron vs. TyrTAGchr2.trna2/nointron	62.035	45	1.911	1	Do Not Test
	TyrTAGchr6.trna14/nointron vs. TyrTAGchr8.trna3	47.039	45	1.449	1	Do Not Test
	TyrTAGchr6.trna14/nointron vs. TyrTAGchr6.trna14	46.991	45	1.447	1	Do Not Test
	TyrTAGchr6.trna14/nointron vs. TyrTAGchr14.trna17/nointron	44.504	45	1.371	1	Do Not Test
	TyrTAGchr6.trna14/nointron vs. TyrTAGchr6.trna17/nointron	44.458	45	1.369	1	Do Not Test
	TyrTAGchr6.trna14/nointron vs. TyrTAGchr8.trna3/nointron	23.902	45	0.736	1	Do Not Test
	TyrTAGchr6.trna14/nointron vs. TyrTAG chr2.trna2	18.386	45	0.566	1	Do Not Test
	TyrTAGchr6.trna14/nointron vs. TyrTAGchr14.trna5/nointron	14.937	45	0.46	1	Do Not Test
	TyrTAGchr14.trna5/nointron vs. TyrTAGchr2.trna12	421.504	45	12.983	<0.001	Yes
	TyrTAGchr14.trna5/nointron vs. TyrTAGchr8.trna11/nointron	421.214	45	12.974	<0.001	Yes
	TyrTAGchr14.trna5/nointron vs. TyrTAGchr9.trna4	421.179	45	12.973	<0.001	Yes
	TyrTAGchr14.trna5/nointron vs. TyrTAGchr8.trna7	421.144	45	12.972	<0.001	Yes
	TyrTAGchr14.trna5/nointron vs. TyrTAGchr7.trna6	421.106	45	12.971	<0.001	Yes
	TyrTAGchr14.trna5/nointron vs. TyrTAGchr1.trna127	420.981	45	12.967	<0.001	Yes
	TyrTAGchr14.trna5/nointron vs. TyrTAGchr2.trna13/nointron	420.956	45	12.966	<0.001	Yes
	TyrTAGchr14.trna5/nointron vs. TyrTAGchr2.trna13	420.92	45	12.965	<0.001	Yes
	TyrTAGchr14.trna5/nointron vs. TyrTAGchr1.trna11	420.899	45	12.965	<0.001	Yes
	TyrTAGchr14.trna5/nointron vs. TyrTAGchr7.trna2	420.892	45	12.964	<0.001	Yes
	TyrTAGchr14.trna5/nointron vs. TyrTAGchr14.trna8	420.794	45	12.961	<0.001	Yes
	TyrTAGchr14.trna5/nointron vs. TyrTAGchr7.trna1	420.669	45	12.958	<0.001	Yes
	TyrTAGchr14.trna5/nointron vs. TyrTAGchr9.trna2	420.59	45	12.955	<0.001	Yes
	TyrTAGchr14.trna5/nointron vs. TyrTAGchr9.trna10	420.284	45	12.946	<0.001	Yes
	TyrTAGchr14.trna5/nointron vs. TyrTAGchr10.trna3	418.623	45	12.895	<0.001	Yes
	TyrTAGchr14.trna5/nointron vs. TyrTAGchr11.trna9	415.543	45	12.8	<0.001	Yes
	TyrTAGchr14.trna5/nointron vs. TyrTAGchr6.trna15	410.303	45	12.638	<0.001	Yes
	TyrTAGchr14.trna5/nointron vs. TyrTAGchr8.trna11	400.284	45	12.33	<0.001	Yes
	TyrTAGchr14.trna5/nointron vs. TyrTAGchr15.trna6	395.91	45	12.195	<0.001	Yes
	TyrTAGchr14.trna5/nointron vs. TyrTAGchr1.trna52	387.382	45	11.932	<0.001	Yes
	TyrTAGchr14.trna5/nointron vs. TyrTAGchr7.trna28	386.964	45	11.919	<0.001	Yes
	TyrTAGchr14.trna5/nointron vs. TyrTAGchr6.trna15/nointron	378.444	45	11.657	<0.001	Yes
	TyrTAGchr14.trna5/nointron vs. TyrTAGchr14.trna19	374.144	45	11.525	<0.001	Yes
	TyrTAGchr14.trna5/nointron vs. TyrTAGchr14.trna20	354.826	45	10.929	<0.001	Yes
	TyrTAGchr14.trna5/nointron vs. TyrTAGchr14.trna18	335.503	45	10.334	<0.001	Yes
	TyrTAGchr14.trna5/nointron vs. TyrTAG chr7.trna12	326.95	45	10.071	<0.001	Yes
	TyrTAGchr14.trna5/nointron vs. TyrTAGchr14.trna17	322.796	45	9.943	<0.001	Yes
	TyrTAGchr14.trna5/nointron vs. TyrTAGchr14.trna18/nointron	112.613	45	3.469	0.939	Do Not Test
	TyrTAGchr14.trna5/nointron vs. TyrTAGchr6.trna17	108.868	45	3.353	0.962	Do Not Test
	TyrTAGchr14.trna5/nointron vs. TyrTAGchr8.trna2	79.133	45	2.437	1	Do Not Test
	TyrTAGchr14.trna5/nointron vs. TyrTAGchr6.trna16	71.84	45	2.213	1	Do Not Test
	TyrTAGchr14.trna5/nointron vs. TyrTAGchr6.trna16/nointron	54.063	45	1.542	1	Do Not Test
	TyrTAGchr14.trna5/nointron vs. TyrTAGchr2.trna2/nointron	47.098	45	1.451	1	Do Not Test
	TyrTAGchr14.trna5/nointron vs. TyrTAGchr8.trna3	32.102	45	0.989	1	Do Not Test
	TyrTAGchr14.trna5/nointron vs. TyrTAGchr6.trna14	32.054	45	0.987	1	Do Not Test
	TyrTAGchr14.trna5/nointron vs. TyrTAGchr14.trna17/nointron	29.568	45	0.911	1	Do Not Test
	TyrTAGchr14.trna5/nointron vs. TyrTAGchr6.trna17/nointron	29.521	45	0.909	1	Do Not Test
	TyrTAGchr14.trna5/nointron vs. TyrTAGchr8.trna3/nointron	8.965	45	0.276	1	Do Not Test
	TyrTAGchr14.trna5/nointron vs. TyrTAG chr2.trna2	3.45	45	0.106	1	Do Not Test
	TyrTAG chr2.trna2 vs. TyrTAGchr2.trna12	418.054	45	12.877	<0.001	Yes
	TyrTAG chr2.trna2 vs. TyrTAGchr8.trna11/nointron	417.764	45	12.868	<0.001	Yes
	TyrTAG chr2.trna2 vs. TyrTAGchr9.trna4	417.73	45	12.867	<0.001	Yes
	TyrTAG chr2.trna2 vs. TyrTAGchr8.trna7	417.694	45	12.866	<0.001	Yes
	TyrTAG chr2.trna2 vs. TyrTAGchr7.trna6	417.656	45	12.865	<0.001	Yes
	TyrTAG chr2.trna2 vs. TyrTAGchr1.trna127	417.532	45	12.861	<0.001	Yes
	TyrTAG chr2.trna2 vs. TyrTAGchr2.trna13/nointron	417.506	45	12.86	<0.001	Yes
	TyrTAG chr2.trna2 vs. TyrTAGchr2.trna13	417.47	45	12.859	<0.001	Yes
	TyrTAG chr2.trna2 vs. TyrTAGchr1.trna11	417.449	45	12.858	<0.001	Yes
	TyrTAG chr2.trna2 vs. TyrTAGchr7.trna2	417.442	45	12.858	<0.001	Yes
	TyrTAG chr2.trna2 vs. TyrTAGchr14.trna8	417.344	45	12.855	<0.001	Yes
	TyrTAG chr2.trna2 vs. TyrTAGchr7.trna1	417.219	45	12.851	<0.001	Yes
	TyrTAG chr2.trna2 vs. TyrTAGchr9.trna2	417.141	45	12.849	<0.001	Yes
	TyrTAG chr2.trna2 vs. TyrTAGchr9.trna10	416.835	45	12.839	<0.001	Yes
	TyrTAG chr2.trna2 vs. TyrTAGchr10.trna3	415.173	45	12.788	<0.001	Yes
	TyrTAG chr2.trna2 vs. TyrTAGchr11.trna9	412.093	45	12.693	<0.001	Yes
	TyrTAG chr2.trna2 vs. TyrTAGchr6.trna15	406.853	45	12.532	<0.001	Yes
	TyrTAG chr2.trna2 vs. TyrTAGchr8.trna11	396.834	45	12.223	<0.001	Yes
	TyrTAG chr2.trna2 vs. TyrTAGchr15.trna6	392.461	45	12.089	<0.001	Yes
	TyrTAG chr2.trna2 vs. TyrTAGchr1.trna52	383.932	45	11.826	<0.001	Yes
	TyrTAG chr2.trna2 vs. TyrTAGchr7.trna28	383.515	45	11.813	<0.001	Yes
	TyrTAG chr2.trna2 vs. TyrTAGchr6.trna15/nointron	374.994	45	11.551	<0.001	Yes
	TyrTAG chr2.trna2 vs. TyrTAGchr14.trna19	370.694	45	11.418	<0.001	Yes
	TyrTAG chr2.trna2 vs. TyrTAGchr14.trna20	351.376	45	10.823	<0.001	Yes
	TyrTAG chr2.trna2 vs. TyrTAGchr14.trna18	332.054	45	10.228	<0.001	Yes
	TyrTAG chr2.trna2 vs. TyrTAG chr7.trna12	323.5	45	9.965	<0.001	Yes
	TyrTAG chr2.trna2 vs. TyrTAGchr14.trna17	319.346	45	9.837	<0.001	Yes
	TyrTAG chr2.trna2 vs. TyrTAGchr14.trna18/nointron	109.163	45	3.362	0.96	Do Not Test
	TyrTAG chr2.trna2 vs. TyrTAGchr6.trna17	105.418	45	3.247	0.976	Do Not Test
	TyrTAG chr2.trna2 vs. TyrTAGchr8.trna2	75.683	45	2.331	1	Do Not Test
	TyrTAG chr2.trna2 vs. TyrTAGchr6.trna16	68.39	45	2.107	1	Do Not Test
	TyrTAG chr2.trna2 vs. TyrTAGchr6.trna16/nointron	50.613	45	1.443	1	Do Not Test
	TyrTAG chr2.trna2 vs. TyrTAGchr2.trna2/nointron	43.649	45	1.344	1	Do Not Test
	TyrTAG chr2.trna2 vs. TyrTAGchr8.trna3	28.653	45	0.883	1	Do Not Test
	TyrTAG chr2.trna2 vs. TyrTAGchr6.trna14	28.604	45	0.881	1	Do Not Test
	TyrTAG chr2.trna2 vs. TyrTAGchr14.trna17/nointron	26.118	45	0.804	1	Do Not Test
	TyrTAG chr2.trna2 vs. TyrTAGchr6.trna17/nointron	26.071	45	0.803	1	Do Not Test
	TyrTAG chr2.trna2 vs. TyrTAGchr8.trna3/nointron	5.515	45	0.17	1	Do Not Test
	TyrTAGchr8.trna3/nointron vs. TyrTAGchr2.trna12	412.539	45	12.707	<0.001	Yes
	TyrTAGchr8.trna3/nointron vs. TyrTAGchr8.trna11/nointron	412.249	45	12.698	<0.001	Yes
	TyrTAGchr8.trna3/nointron vs. TyrTAGchr9.trna4	412.214	45	12.697	<0.001	Yes
	TyrTAGchr8.trna3/nointron vs. TyrTAGchr8.trna7	412.179	45	12.696	<0.001	Yes
	TyrTAGchr8.trna3/nointron vs. TyrTAGchr7.trna6	412.141	45	12.695	<0.001	Yes
	TyrTAGchr8.trna3/nointron vs. TyrTAGchr1.trna127	412.016	45	12.691	<0.001	Yes
	TyrTAGchr8.trna3/nointron vs. TyrTAGchr2.trna13/nointron	411.991	45	12.69	<0.001	Yes
	TyrTAGchr8.trna3/nointron vs. TyrTAGchr2.trna13	411.955	45	12.689	<0.001	Yes
	TyrTAGchr8.trna3/nointron vs. TyrTAGchr1.trna11	411.934	45	12.689	<0.001	Yes
	TyrTAGchr8.trna3/nointron vs. TyrTAGchr7.trna2	411.927	45	12.688	<0.001	Yes
	TyrTAGchr8.trna3/nointron vs. TyrTAGchr14.trna8	411.829	45	12.685	<0.001	Yes
	TyrTAGchr8.trna3/nointron vs. TyrTAGchr7.trna1	411.704	45	12.681	<0.001	Yes
	TyrTAGchr8.trna3/nointron vs. TyrTAGchr9.trna2	411.625	45	12.679	<0.001	Yes
	TyrTAGchr8.trna3/nointron vs. TyrTAGchr9.trna10	411.319	45	12.67	<0.001	Yes
	TyrTAGchr8.trna3/nointron vs. TyrTAGchr10.trna3	409.658	45	12.618	<0.001	Yes
	TyrTAGchr8.trna3/nointron vs. TyrTAGchr11.trna9	406.578	45	12.524	<0.001	Yes
	TyrTAGchr8.trna3/nointron vs. TyrTAGchr6.trna15	401.338	45	12.362	<0.001	Yes
	TyrTAGchr8.trna3/nointron vs. TyrTAGchr8.trna11	391.319	45	12.054	<0.001	Yes
	TyrTAGchr8.trna3/nointron vs. TyrTAGchr15.trna6	386.945	45	11.919	<0.001	Yes
	TyrTAGchr8.trna3/nointron vs. TyrTAGchr1.trna52	378.417	45	11.656	<0.001	Yes
	TyrTAGchr8.trna3/nointron vs. TyrTAGchr7.trna28	377.999	45	11.643	<0.001	Yes
	TyrTAGchr8.trna3/nointron vs. TyrTAGchr6.trna15/nointron	369.479	45	11.381	<0.001	Yes
	TyrTAGchr8.trna3/nointron vs. TyrTAGchr14.trna19	365.179	45	11.248	<0.001	Yes
	TyrTAGchr8.trna3/nointron vs. TyrTAGchr14.trna20	345.86	45	10.653	<0.001	Yes
	TyrTAGchr8.trna3/nointron vs. TyrTAGchr14.trna18	326.538	45	10.058	<0.001	Yes
	TyrTAGchr8.trna3/nointron vs. TyrTAG chr7.trna12	317.985	45	9.795	<0.001	Yes
	TyrTAGchr8.trna3/nointron vs. TyrTAGchr14.trna17	313.831	45	9.667	<0.001	Yes
	TyrTAGchr8.trna3/nointron vs. TyrTAGchr14.trna18/nointron	103.648	45	3.193	0.982	Do Not Test
	TyrTAGchr8.trna3/nointron vs. TyrTAGchr6.trna17	99.903	45	3.077	0.99	Do Not Test
	TyrTAGchr8.trna3/nointron vs. TyrTAGchr8.trna2	70.168	45	2.161	1	Do Not Test
	TyrTAGchr8.trna3/nointron vs. TyrTAGchr6.trna16	62.875	45	1.937	1	Do Not Test
	TyrTAGchr8.trna3/nointron vs. TyrTAGchr6.trna16/nointron	45.098	45	1.286	1	Do Not Test
	TyrTAGchr8.trna3/nointron vs. TyrTAGchr2.trna2/nointron	38.133	45	1.175	1	Do Not Test
	TyrTAGchr8.trna3/nointron vs. TyrTAGchr8.trna3	23.137	45	0.713	1	Do Not Test
	TyrTAGchr8.trna3/nointron vs. TyrTAGchr6.trna14	23.089	45	0.711	1	Do Not Test
	TyrTAGchr8.trna3/nointron vs. TyrTAGchr14.trna17/nointron	20.602	45	0.635	1	Do Not Test
	TyrTAGchr8.trna3/nointron vs. TyrTAGchr6.trna17/nointron	20.556	45	0.633	1	Do Not Test
	TyrTAGchr6.trna17/nointron vs. TyrTAGchr2.trna12	391.983	45	12.074	<0.001	Yes
	TyrTAGchr6.trna17/nointron vs. TyrTAGchr8.trna11/nointron	391.693	45	12.065	<0.001	Yes
	TyrTAGchr6.trna17/nointron vs. TyrTAGchr9.trna4	391.658	45	12.064	<0.001	Yes
	TyrTAGchr6.trna17/nointron vs. TyrTAGchr8.trna7	391.623	45	12.063	<0.001	Yes
	TyrTAGchr6.trna17/nointron vs. TyrTAGchr7.trna6	391.585	45	12.062	<0.001	Yes
	TyrTAGchr6.trna17/nointron vs. TyrTAGchr1.trna127	391.46	45	12.058	<0.001	Yes
	TyrTAGchr6.trna17/nointron vs. TyrTAGchr2.trna13/nointron	391.435	45	12.057	<0.001	Yes
	TyrTAGchr6.trna17/nointron vs. TyrTAGchr2.trna13	391.399	45	12.056	<0.001	Yes
	TyrTAGchr6.trna17/nointron vs. TyrTAGchr1.trna11	391.378	45	12.055	<0.001	Yes
	TyrTAGchr6.trna17/nointron vs. TyrTAGchr7.trna2	391.371	45	12.055	<0.001	Yes
	TyrTAGchr6.trna17/nointron vs. TyrTAGchr14.trna8	391.273	45	12.052	<0.001	Yes
	TyrTAGchr6.trna17/nointron vs. TyrTAGchr7.trna1	391.148	45	12.048	<0.001	Yes
	TyrTAGchr6.trna17/nointron vs. TyrTAGchr9.trna2	391.069	45	12.046	<0.001	Yes
	TyrTAGchr6.trna17/nointron vs. TyrTAGchr9.trna10	390.763	45	12.036	<0.001	Yes
	TyrTAGchr6.trna17/nointron vs. TyrTAGchr10.trna3	389.102	45	11.985	<0.001	Yes
	TyrTAGchr6.trna17/nointron vs. TyrTAGchr11.trna9	386.022	45	11.89	<0.001	Yes
	TyrTAGchr6.trna17/nointron vs. TyrTAGchr6.trna15	380.782	45	11.729	<0.001	Yes
	TyrTAGchr6.trna17/nointron vs. TyrTAGchr8.trna11	370.763	45	11.42	<0.001	Yes
	TyrTAGchr6.trna17/nointron vs. TyrTAGchr15.trna6	366.389	45	11.286	<0.001	Yes
	TyrTAGchr6.trna17/nointron vs. TyrTAGchr1.trna52	357.861	45	11.023	<0.001	Yes
	TyrTAGchr6.trna17/nointron vs. TyrTAGchr7.trna28	357.443	45	11.01	<0.001	Yes
	TyrTAGchr6.trna17/nointron vs. TyrTAGchr6.trna15/nointron	348.923	45	10.748	<0.001	Yes
	TyrTAGchr6.trna17/nointron vs. TyrTAGchr14.trna19	344.623	45	10.615	<0.001	Yes
	TyrTAGchr6.trna17/nointron vs. TyrTAGchr14.trna20	325.305	45	10.02	<0.001	Yes
	TyrTAGchr6.trna17/nointron vs. TyrTAGchr14.trna18	305.982	45	9.425	<0.001	Yes
	TyrTAGchr6.trna17/nointron vs. TyrTAG chr7.trna12	297.429	45	9.162	<0.001	Yes
	TyrTAGchr6.trna17/nointron vs. TyrTAGchr14.trna17	293.275	45	9.034	<0.001	Yes
	TyrTAGchr6.trna17/nointron vs. TyrTAGchr14.trna18/nointron	83.092	45	2.559	1	Do Not Test
	TyrTAGchr6.trna17/nointron vs. TyrTAGchr6.trna17	79.347	45	2.444	1	Do Not Test
	TyrTAGchr6.trna17/nointron vs. TyrTAGchr8.trna2	49.612	45	1.528	1	Do Not Test
	TyrTAGchr6.trna17/nointron vs. TyrTAGchr6.trna16	42.319	45	1.304	1	Do Not Test
	TyrTAGchr6.trna17/nointron vs. TyrTAGchr6.trna16/nointron	24.542	45	0.7	1	Do Not Test
	TyrTAGchr6.trna17/nointron vs. TyrTAGchr2.trna2/nointron	17.577	45	0.541	1	Do Not Test
	TyrTAGchr6.trna17/nointron vs. TyrTAGchr8.trna3	2.581	45	0.0795	1	Do Not Test
	TyrTAGchr6.trna17/nointron vs. TyrTAGchr6.trna14	2.533	45	0.078	1	Do Not Test
	TyrTAGchr6.trna17/nointron vs. TyrTAGchr14.trna17/nointron	0.0466	45	0.00144	1	Do Not Test
	TyrTAGchr14.trna17/nointron vs. TyrTAGchr2.trna12	391.937	45	12.073	<0.001	Yes
	TyrTAGchr14.trna17/nointron vs. TyrTAGchr8.trna11/nointron	391.647	45	12.064	<0.001	Yes
	TyrTAGchr14.trna17/nointron vs. TyrTAGchr9.trna4	391.612	45	12.063	<0.001	Yes
	TyrTAGchr14.trna17/nointron vs. TyrTAGchr8.trna7	391.576	45	12.061	<0.001	Yes
	TyrTAGchr14.trna17/nointron vs. TyrTAGchr7.trna6	391.538	45	12.06	<0.001	Yes
	TyrTAGchr14.trna17/nointron vs. TyrTAGchr1.trna127	391.414	45	12.056	<0.001	Yes
	TyrTAGchr14.trna17/nointron vs. TyrTAGchr2.trna13/nointron	391.389	45	12.056	<0.001	Yes
	TyrTAGchr14.trna17/nointron vs. TyrTAGchr2.trna13	391.352	45	12.055	<0.001	Yes
	TyrTAGchr14.trna17/nointron vs. TyrTAGchr1.trna11	391.331	45	12.054	<0.001	Yes
	TyrTAGchr14.trna17/nointron vs. TyrTAGchr7.trna2	391.325	45	12.054	<0.001	Yes
	TyrTAGchr14.trna17/nointron vs. TyrTAGchr14.trna8	391.227	45	12.051	<0.001	Yes
	TyrTAGchr14.trna17/nointron vs. TyrTAGchr7.trna1	391.102	45	12.047	<0.001	Yes
	TyrTAGchr14.trna17/nointron vs. TyrTAGchr9.trna2	391.023	45	12.044	<0.001	Yes
	TyrTAGchr14.trna17/nointron vs. TyrTAGchr9.trna10	390.717	45	12.035	<0.001	Yes
	TyrTAGchr14.trna17/nointron vs. TyrTAGchr10.trna3	389.056	45	11.984	<0.001	Yes
	TyrTAGchr14.trna17/nointron vs. TyrTAGchr11.trna9	385.975	45	11.889	<0.001	Yes
	TyrTAGchr14.trna17/nointron vs. TyrTAGchr6.trna15	380.735	45	11.728	<0.001	Yes
	TyrTAGchr14.trna17/nointron vs. TyrTAGchr8.trna11	370.717	45	11.419	<0.001	Yes
	TyrTAGchr14.trna17/nointron vs. TyrTAGchr15.trna6	366.343	45	11.284	<0.001	Yes
	TyrTAGchr14.trna17/nointron vs. TyrTAGchr1.trna52	357.815	45	11.022	<0.001	Yes
	TyrTAGchr14.trna17/nointron vs. TyrTAGchr7.trna28	357.397	45	11.009	<0.001	Yes
	TyrTAGchr14.trna17/nointron vs. TyrTAGchr6.trna15/nointron	348.876	45	10.746	<0.001	Yes
	TyrTAGchr14.trna17/nointron vs. TyrTAGchr14.trna19	344.577	45	10.614	<0.001	Yes
	TyrTAGchr14.trna17/nointron vs. TyrTAGchr14.trna20	325.258	45	10.019	<0.001	Yes
	TyrTAGchr14.trna17/nointron vs. TyrTAGchr14.trna18	305.936	45	9.424	<0.001	Yes
	TyrTAGchr14.trna17/nointron vs. TyrTAG chr7.trna12	297.383	45	9.16	<0.001	Yes
	TyrTAGchr14.trna17/nointron vs. TyrTAGchr14.trna17	293.228	45	9.032	<0.001	Yes
	TyrTAGchr14.trna17/nointron vs. TyrTAGchr14.trna18/nointron	83.045	45	2.558	1	Do Not Test
	TyrTAGchr14.trna17/nointron vs. TyrTAGchr6.trna17	79.3	45	2.443	1	Do Not Test
	TyrTAGchr14.trna17/nointron vs. TyrTAGchr8.trna2	49.566	45	1.527	1	Do Not Test
	TyrTAGchr14.trna17/nointron vs. TyrTAGchr6.trna16	42.273	45	1.302	1	Do Not Test
	TyrTAGchr14.trna17/nointron vs. TyrTAGchr6.trna16/nointron	24.495	45	0.699	1	Do Not Test
	TyrTAGchr14.trna17/nointron vs. TyrTAGchr2.trna2/nointron	17.531	45	0.54	1	Do Not Test
	TyrTAGchr14.trna17/nointron vs. TyrTAGchr8.trna3	2.535	45	0.0781	1	Do Not Test
	TyrTAGchr14.trna17/nointron vs. TyrTAGchr6.trna14	2.487	45	0.0766	1	Do Not Test
	TyrTAGchr6.trna14 vs. TyrTAGchr2.trna12	389.45	45	11.996	<0.001	Yes
	TyrTAGchr6.trna14 vs. TyrTAGchr8.trna11/nointron	389.16	45	11.987	<0.001	Yes
	TyrTAGchr6.trna14 vs. TyrTAGchr9.trna4	389.125	45	11.986	<0.001	Yes
	TyrTAGchr6.trna14 vs. TyrTAGchr8.trna7	389.09	45	11.985	<0.001	Yes
	TyrTAGchr6.trna14 vs. TyrTAGchr7.trna6	389.052	45	11.984	<0.001	Yes
	TyrTAGchr6.trna14 vs. TyrTAGchr1.trna127	388.927	45	11.98	<0.001	Yes
	TyrTAGchr6.trna14 vs. TyrTAGchr2.trna13/nointron	388.902	45	11.979	<0.001	Yes
	TyrTAGchr6.trna14 vs. TyrTAGchr2.trna13	388.865	45	11.978	<0.001	Yes
	TyrTAGchr6.trna14 vs. TyrTAGchr1.trna11	388.845	45	11.977	<0.001	Yes
	TyrTAGchr6.trna14 vs. TyrTAGchr7.trna2	388.838	45	11.977	<0.001	Yes
	TyrTAGchr6.trna14 vs. TyrTAGchr14.trna8	388.74	45	11.974	<0.001	Yes
	TyrTAGchr6.trna14 vs. TyrTAGchr7.trna1	388.615	45	11.97	<0.001	Yes
	TyrTAGchr6.trna14 vs. TyrTAGchr9.trna2	388.536	45	11.968	<0.001	Yes
	TyrTAGchr6.trna14 vs. TyrTAGchr9.trna10	388.23	45	11.958	<0.001	Yes
	TyrTAGchr6.trna14 vs. TyrTAGchr10.trna3	386.569	45	11.907	<0.001	Yes
	TyrTAGchr6.trna14 vs. TyrTAGchr11.trna9	383.488	45	11.812	<0.001	Yes
	TyrTAGchr6.trna14 vs. TyrTAGchr6.trna15	378.249	45	11.651	<0.001	Yes
	TyrTAGchr6.trna14 vs. TyrTAGchr8.trna11	368.23	45	11.342	<0.001	Yes
	TyrTAGchr6.trna14 vs. TyrTAGchr15.trna6	363.856	45	11.208	<0.001	Yes
	TyrTAGchr6.trna14 vs. TyrTAGchr1.trna52	355.328	45	10.945	<0.001	Yes
	TyrTAGchr6.trna14 vs. TyrTAGchr7.trna28	354.91	45	10.932	<0.001	Yes
	TyrTAGchr6.trna14 vs. TyrTAGchr6.trna15/nointron	346.389	45	10.67	<0.001	Yes
	TyrTAGchr6.trna14 vs. TyrTAGchr14.trna19	342.09	45	10.537	<0.001	Yes
	TyrTAGchr6.trna14 vs. TyrTAGchr14.trna20	322.771	45	9.942	<0.001	Yes
	TyrTAGchr6.trna14 vs. TyrTAGchr14.trna18	303.449	45	9.347	<0.001	Yes
	TyrTAGchr6.trna14 vs. TyrTAG chr7.trna12	294.896	45	9.083	<0.001	Yes
	TyrTAGchr6.trna14 vs. TyrTAGchr14.trna17	290.742	45	8.956	<0.001	Yes
	TyrTAGchr6.trna14 vs. TyrTAGchr14.trna18/nointron	80.559	45	2.481	1	Do Not Test
	TyrTAGchr6.trna14 vs. TyrTAGchr6.trna17	76.813	45	2.366	1	Do Not Test
	TyrTAGchr6.trna14 vs. TyrTAGchr8.trna2	47.079	45	1.45	1	Do Not Test
	TyrTAGchr6.trna14 vs. TyrTAGchr6.trna16	39.786	45	1.225	1	Do Not Test
	TyrTAGchr6.trna14 vs. TyrTAGchr6.trna16/nointron	22.008	45	0.628	1	Do Not Test
	TyrTAGchr6.trna14 vs. TyrTAGchr2.trna2/nointron	15.044	45	0.463	1	Do Not Test
	TyrTAGchr6.trna14 vs. TyrTAGchr8.trna3	0.0481	45	0.00148	1	Do Not Test
	TyrTAGchr8.trna3 vs. TyrTAGchr2.trna12	389.402	45	11.994	<0.001	Yes
	TyrTAGchr8.trna3 vs. TyrTAGchr8.trna11/nointron	389.112	45	11.986	<0.001	Yes
	TyrTAGchr8.trna3 vs. TyrTAGchr9.trna4	389.077	45	11.984	<0.001	Yes
	TyrTAGchr8.trna3 vs. TyrTAGchr8.trna7	389.042	45	11.983	<0.001	Yes
	TyrTAGchr8.trna3 vs. TyrTAGchr7.trna6	389.004	45	11.982	<0.001	Yes
	TyrTAGchr8.trna3 vs. TyrTAGchr1.trna127	388.879	45	11.978	<0.001	Yes
	TyrTAGchr8.trna3 vs. TyrTAGchr2.trna13/nointron	388.854	45	11.978	<0.001	Yes
	TyrTAGchr8.trna3 vs. TyrTAGchr2.trna13	388.817	45	11.976	<0.001	Yes
	TyrTAGchr8.trna3 vs. TyrTAGchr1.trna11	388.796	45	11.976	<0.001	Yes
	TyrTAGchr8.trna3 vs. TyrTAGchr7.trna2	388.79	45	11.976	<0.001	Yes
	TyrTAGchr8.trna3 vs. TyrTAGchr14.trna8	388.692	45	11.973	<0.001	Yes
	TyrTAGchr8.trna3 vs. TyrTAGchr7.trna1	388.567	45	11.969	<0.001	Yes
	TyrTAGchr8.trna3 vs. TyrTAGchr9.trna2	388.488	45	11.966	<0.001	Yes
	TyrTAGchr8.trna3 vs. TyrTAGchr9.trna10	388.182	45	11.957	<0.001	Yes
	TyrTAGchr8.trna3 vs. TyrTAGchr10.trna3	386.521	45	11.906	<0.001	Yes
	TyrTAGchr8.trna3 vs. TyrTAGchr11.trna9	383.44	45	11.811	<0.001	Yes
	TyrTAGchr8.trna3 vs. TyrTAGchr6.trna15	378.201	45	11.649	<0.001	Yes
	TyrTAGchr8.trna3 vs. TyrTAGchr8.trna11	368.182	45	11.341	<0.001	Yes
	TyrTAGchr8.trna3 vs. TyrTAGchr15.trna6	363.808	45	11.206	<0.001	Yes
	TyrTAGchr8.trna3 vs. TyrTAGchr1.trna52	355.28	45	10.943	<0.001	Yes
	TyrTAGchr8.trna3 vs. TyrTAGchr7.trna28	354.862	45	10.931	<0.001	Yes
	TyrTAGchr8.trna3 vs. TyrTAGchr6.trna15/nointron	346.341	45	10.668	<0.001	Yes
	TyrTAGchr8.trna3 vs. TyrTAGchr14.trna19	342.042	45	10.536	<0.001	Yes
	TyrTAGchr8.trna3 vs. TyrTAGchr14.trna20	322.723	45	9.941	<0.001	Yes
	TyrTAGchr8.trna3 vs. TyrTAGchr14.trna18	303.401	45	9.345	<0.001	Yes
	TyrTAGchr8.trna3 vs. TyrTAG chr7.trna12	294.848	45	9.082	<0.001	Yes
	TyrTAGchr8.trna3 vs. TyrTAGchr14.trna17	290.694	45	8.954	<0.001	Yes
	TyrTAGchr8.trna3 vs. TyrTAGchr14.trna18/nointron	80.511	45	2.48	1	Do Not Test
	TyrTAGchr8.trna3 vs. TyrTAGchr6.trna17	76.765	45	2.365	1	Do Not Test
	TyrTAGchr8.trna3 vs. TyrTAGchr8.trna2	47.031	45	1.449	1	Do Not Test
	TyrTAGchr8.trna3 vs. TyrTAGchr6.trna16	39.738	45	1.224	1	Do Not Test
	TyrTAGchr8.trna3 vs. TyrTAGchr6.trna16/nointron	21.96	45	0.626	1	Do Not Test
	TyrTAGchr8.trna3 vs. TyrTAGchr2.trna2/nointron	14.996	45	0.462	1	Do Not Test
	TyrTAGchr2.trna2/nointron vs. TyrTAGchr2.trna12	374.406	45	11.533	<0.001	Yes
	TyrTAGchr2.trna2/nointron vs. TyrTAGchr8.trna11/nointron	374.116	45	11.524	<0.001	Yes
	TyrTAGchr2.trna2/nointron vs. TyrTAGchr9.trna4	374.081	45	11.523	<0.001	Yes
	TyrTAGchr2.trna2/nointron vs. TyrTAGchr8.trna7	374.046	45	11.521	<0.001	Yes
	TyrTAGchr2.trna2/nointron vs. TyrTAGchr7.trna6	374.008	45	11.52	<0.001	Yes
	TyrTAGchr2.trna2/nointron vs. TyrTAGchr1.trna127	373.883	45	11.516	<0.001	Yes
	TyrTAGchr2.trna2/nointron vs. TyrTAGchr2.trna13/nointron	373.858	45	11.516	<0.001	Yes
	TyrTAGchr2.trna2/nointron vs. TyrTAGchr2.trna13	373.821	45	11.515	<0.001	Yes
	TyrTAGchr2.trna2/nointron vs. TyrTAGchr1.trna11	373.8	45	11.514	<0.001	Yes
	TyrTAGchr2.trna2/nointron vs. TyrTAGchr7.trna2	373.794	45	11.514	<0.001	Yes
	TyrTAGchr2.trna2/nointron vs. TyrTAGchr14.trna8	373.696	45	11.511	<0.001	Yes
	TyrTAGchr2.trna2/nointron vs. TyrTAGchr7.trna1	373.571	45	11.507	<0.001	Yes
	TyrTAGchr2.trna2/nointron vs. TyrTAGchr9.trna2	373.492	45	11.504	<0.001	Yes
	TyrTAGchr2.trna2/nointron vs. TyrTAGchr9.trna10	373.186	45	11.495	<0.001	Yes
	TyrTAGchr2.trna2/nointron vs. TyrTAGchr10.trna3	371.525	45	11.444	<0.001	Yes
	TyrTAGchr2.trna2/nointron vs. TyrTAGchr11.trna9	368.444	45	11.349	<0.001	Yes
	TyrTAGchr2.trna2/nointron vs. TyrTAGchr6.trna15	363.204	45	11.188	<0.001	Yes
	TyrTAGchr2.trna2/nointron vs. TyrTAGchr8.trna11	353.186	45	10.879	<0.001	Yes
	TyrTAGchr2.trna2/nointron vs. TyrTAGchr15.trna6	348.812	45	10.744	<0.001	Yes
	TyrTAGchr2.trna2/nointron vs. TyrTAGchr1.trna52	340.284	45	10.482	<0.001	Yes
	TyrTAGchr2.trna2/nointron vs. TyrTAGchr7.trna28	339.866	45	10.469	<0.001	Yes
	TyrTAGchr2.trna2/nointron vs. TyrTAGchr6.trna15/nointron	331.345	45	10.206	<0.001	Yes
	TyrTAGchr2.trna2/nointron vs. TyrTAGchr14.trna19	327.046	45	10.074	<0.001	Yes
	TyrTAGchr2.trna2/nointron vs. TyrTAGchr14.trna20	307.727	45	9.479	<0.001	Yes
	TyrTAGchr2.trna2/nointron vs. TyrTAGchr14.trna18	288.405	45	8.884	<0.001	Yes
	TyrTAGchr2.trna2/nointron vs. TyrTAG chr7.trna12	279.852	45	8.62	<0.001	Yes
	TyrTAGchr2.trna2/nointron vs. TyrTAGchr14.trna17	275.698	45	8.492	<0.001	Yes
	TyrTAGchr2.trna2/nointron vs. TyrTAGchr14.trna18/nointron	65.514	45	2.018	1	Do Not Test
	TyrTAGchr2.trna2/nointron vs. TyrTAGchr6.trna17	61.769	45	1.903	1	Do Not Test
	TyrTAGchr2.trna2/nointron vs. TyrTAGchr8.trna2	32.035	45	0.987	1	Do Not Test
	TyrTAGchr2.trna2/nointron vs. TyrTAGchr6.trna16	24.742	45	0.762	1	Do Not Test
	TyrTAGchr2.trna2/nointron vs. TyrTAGchr6.trna16/nointron	6.964	45	0.199	1	Do Not Test
	TyrTAGchr6.trna16/nointron vs. TyrTAGchr2.trna12	367.442	45	10.478	<0.001	Yes
	TyrTAGchr6.trna16/nointron vs. TyrTAGchr8.trna11/nointron	367.151	45	10.47	<0.001	Yes
	TyrTAGchr6.trna16/nointron vs. TyrTAGchr9.trna4	367.117	45	10.469	<0.001	Yes
	TyrTAGchr6.trna16/nointron vs. TyrTAGchr8.trna7	367.081	45	10.468	<0.001	Yes
	TyrTAGchr6.trna16/nointron vs. TyrTAGchr7.trna6	367.043	45	10.467	<0.001	Yes
	TyrTAGchr6.trna16/nointron vs. TyrTAGchr1.trna127	366.919	45	10.464	<0.001	Yes
	TyrTAGchr6.trna16/nointron vs. TyrTAGchr2.trna13/nointron	366.893	45	10.463	<0.001	Yes
	TyrTAGchr6.trna16/nointron vs. TyrTAGchr2.trna13	366.857	45	10.462	<0.001	Yes
	TyrTAGchr6.trna16/nointron vs. TyrTAGchr1.trna11	366.836	45	10.461	<0.001	Yes
	TyrTAGchr6.trna16/nointron vs. TyrTAGchr7.trna2	366.829	45	10.461	<0.001	Yes
	TyrTAGchr6.trna16/nointron vs. TyrTAGchr14.trna8	366.732	45	10.458	<0.001	Yes
	TyrTAGchr6.trna16/nointron vs. TyrTAGchr7.trna1	366.607	45	10.455	<0.001	Yes
	TyrTAGchr6.trna16/nointron vs. TyrTAGchr9.trna2	366.528	45	10.452	<0.001	Yes
	TyrTAGchr6.trna16/nointron vs. TyrTAGchr9.trna10	366.222	45	10.444	<0.001	Yes
	TyrTAGchr6.trna16/nointron vs. TyrTAGchr10.trna3	364.561	45	10.396	<0.001	Yes
	TyrTAGchr6.trna16/nointron vs. TyrTAGchr11.trna9	361.48	45	10.308	<0.001	Yes
	TyrTAGchr6.trna16/nointron vs. TyrTAGchr6.trna15	356.24	45	10.159	<0.001	Yes
	TyrTAGchr6.trna16/nointron vs. TyrTAGchr8.trna11	346.222	45	9.873	<0.001	Yes
	TyrTAGchr6.trna16/nointron vs. TyrTAGchr15.trna6	341.848	45	9.749	<0.001	Yes
	TyrTAGchr6.trna16/nointron vs. TyrTAGchr1.trna52	333.32	45	9.505	<0.001	Yes
	TyrTAGchr6.trna16/nointron vs. TyrTAGchr7.trna28	332.902	45	9.493	<0.001	Yes
	TyrTAGchr6.trna16/nointron vs. TyrTAGchr6.trna15/nointron	324.381	45	9.25	<0.001	Yes
	TyrTAGchr6.trna16/nointron vs. TyrTAGchr14.trna19	320.082	45	9.128	<0.001	Yes
	TyrTAGchr6.trna16/nointron vs. TyrTAGchr14.trna20	300.763	45	8.577	<0.001	Yes
	TyrTAGchr6.trna16/nointron vs. TyrTAGchr14.trna18	281.441	45	8.026	<0.001	Yes
	TyrTAGchr6.trna16/nointron vs. TyrTAG chr7.trna12	272.888	45	7.782	<0.001	Yes
	TyrTAGchr6.trna16/nointron vs. TyrTAGchr14.trna17	268.733	45	7.664	<0.001	Yes
	TyrTAGchr6.trna16/nointron vs. TyrTAGchr14.trna18/nointron	58.55	45	1.67	1	Do Not Test
	TyrTAGchr6.trna16/nointron vs. TyrTAGchr6.trna17	54.805	45	1.563	1	Do Not Test
	TyrTAGchr6.trna16/nointron vs. TyrTAGchr8.trna2	25.071	45	0.715	1	Do Not Test
	TyrTAGchr6.trna16/nointron vs. TyrTAGchr6.trna16	17.777	45	0.507	1	Do Not Test
	TyrTAGchr6.trna16 vs. TyrTAGchr2.trna12	349.664	45	10.77	<0.001	Yes
	TyrTAGchr6.trna16 vs. TyrTAGchr8.trna11/nointron	349.374	45	10.762	<0.001	Yes
	TyrTAGchr6.trna16 vs. TyrTAGchr9.trna4	349.339	45	10.76	<0.001	Yes
	TyrTAGchr6.trna16 vs. TyrTAGchr8.trna7	349.304	45	10.759	<0.001	Yes
	TyrTAGchr6.trna16 vs. TyrTAGchr7.trna6	349.266	45	10.758	<0.001	Yes
	TyrTAGchr6.trna16 vs. TyrTAGchr1.trna127	349.141	45	10.754	<0.001	Yes
	TyrTAGchr6.trna16 vs. TyrTAGchr2.trna13/nointron	349.116	45	10.754	<0.001	Yes
	TyrTAGchr6.trna16 vs. TyrTAGchr2.trna13	349.08	45	10.752	<0.001	Yes
	TyrTAGchr6.trna16 vs. TyrTAGchr1.trna11	349.059	45	10.752	<0.001	Yes
	TyrTAGchr6.trna16 vs. TyrTAGchr7.trna2	349.052	45	10.752	<0.001	Yes
	TyrTAGchr6.trna16 vs. TyrTAGchr14.trna8	348.954	45	10.749	<0.001	Yes
	TyrTAGchr6.trna16 vs. TyrTAGchr7.trna1	348.829	45	10.745	<0.001	Yes
	TyrTAGchr6.trna16 vs. TyrTAGchr9.trna2	348.75	45	10.742	<0.001	Yes
	TyrTAGchr6.trna16 vs. TyrTAGchr9.trna10	348.444	45	10.733	<0.001	Yes
	TyrTAGchr6.trna16 vs. TyrTAGchr10.trna3	346.783	45	10.682	<0.001	Yes
	TyrTAGchr6.trna16 vs. TyrTAGchr11.trna9	343.703	45	10.587	<0.001	Yes
	TyrTAGchr6.trna16 vs. TyrTAGchr6.trna15	338.463	45	10.425	<0.001	Yes
	TyrTAGchr6.trna16 vs. TyrTAGchr8.trna11	328.444	45	10.117	<0.001	Yes
	TyrTAGchr6.trna16 vs. TyrTAGchr15.trna6	324.07	45	9.982	<0.001	Yes
	TyrTAGchr6.trna16 vs. TyrTAGchr1.trna52	315.542	45	9.719	<0.001	Yes
	TyrTAGchr6.trna16 vs. TyrTAGchr7.trna28	315.124	45	9.707	<0.001	Yes
	TyrTAGchr6.trna16 vs. TyrTAGchr6.trna15/nointron	306.604	45	9.444	<0.001	Yes
	TyrTAGchr6.trna16 vs. TyrTAGchr14.trna19	302.304	45	9.312	<0.001	Yes
	TyrTAGchr6.trna16 vs. TyrTAGchr14.trna20	282.986	45	8.717	<0.001	Yes
	TyrTAGchr6.trna16 vs. TyrTAGchr14.trna18	263.663	45	8.121	<0.001	Yes
	TyrTAGchr6.trna16 vs. TyrTAG chr7.trna12	255.11	45	7.858	<0.001	Yes
	TyrTAGchr6.trna16 vs. TyrTAGchr14.trna17	250.956	45	7.73	<0.001	Yes
	TyrTAGchr6.trna16 vs. TyrTAGchr14.trna18/nointron	40.773	45	1.256	1	Do Not Test
	TyrTAGchr6.trna16 vs. TyrTAGchr6.trna17	37.028	45	1.141	1	Do Not Test
	TyrTAGchr6.trna16 vs. TyrTAGchr8.trna2	7.293	45	0.225	1	Do Not Test
	TyrTAGchr8.trna2 vs. TyrTAGchr2.trna12	342.371	45	10.546	<0.001	Yes
	TyrTAGchr8.trna2 vs. TyrTAGchr8.trna11/nointron	342.081	45	10.537	<0.001	Yes
	TyrTAGchr8.trna2 vs. TyrTAGchr9.trna4	342.046	45	10.536	<0.001	Yes
	TyrTAGchr8.trna2 vs. TyrTAGchr8.trna7	342.011	45	10.535	<0.001	Yes
	TyrTAGchr8.trna2 vs. TyrTAGchr7.trna6	341.973	45	10.534	<0.001	Yes
	TyrTAGchr8.trna2 vs. TyrTAGchr1.trna127	341.848	45	10.53	<0.001	Yes
	TyrTAGchr8.trna2 vs. TyrTAGchr2.trna13/nointron	341.823	45	10.529	<0.001	Yes
	TyrTAGchr8.trna2 vs. TyrTAGchr2.trna13	341.786	45	10.528	<0.001	Yes
	TyrTAGchr8.trna2 vs. TyrTAGchr1.trna11	341.766	45	10.527	<0.001	Yes
	TyrTAGchr8.trna2 vs. TyrTAGchr7.trna2	341.759	45	10.527	<0.001	Yes
	TyrTAGchr8.trna2 vs. TyrTAGchr14.trna8	341.661	45	10.524	<0.001	Yes
	TyrTAGchr8.trna2 vs. TyrTAGchr7.trna1	341.536	45	10.52	<0.001	Yes
	TyrTAGchr8.trna2 vs. TyrTAGchr9.trna2	341.457	45	10.518	<0.001	Yes
	TyrTAGchr8.trna2 vs. TyrTAGchr9.trna10	341.151	45	10.508	<0.001	Yes
	TyrTAGchr8.trna2 vs. TyrTAGchr10.trna3	339.49	45	10.457	<0.001	Yes
	TyrTAGchr8.trna2 vs. TyrTAGchr11.trna9	336.409	45	10.362	<0.001	Yes
	TyrTAGchr8.trna2 vs. TyrTAGchr6.trna15	331.17	45	10.201	<0.001	Yes
	TyrTAGchr8.trna2 vs. TyrTAGchr8.trna11	321.151	45	9.892	<0.001	Yes
	TyrTAGchr8.trna2 vs. TyrTAGchr15.trna6	316.777	45	9.757	<0.001	Yes
	TyrTAGchr8.trna2 vs. TyrTAGchr1.trna52	308.249	45	9.495	<0.001	Yes
	TyrTAGchr8.trna2 vs. TyrTAGchr7.trna28	307.831	45	9.482	<0.001	Yes
	TyrTAGchr8.trna2 vs. TyrTAGchr6.trna15/nointron	299.31	45	9.219	<0.001	Yes
	TyrTAGchr8.trna2 vs. TyrTAGchr14.trna19	295.011	45	9.087	<0.001	Yes
	TyrTAGchr8.trna2 vs. TyrTAGchr14.trna20	275.692	45	8.492	<0.001	Yes
	TyrTAGchr8.trna2 vs. TyrTAGchr14.trna18	256.37	45	7.897	<0.001	Yes
	TyrTAGchr8.trna2 vs. TyrTAG chr7.trna12	247.817	45	7.633	<0.001	Yes
	TyrTAGchr8.trna2 vs. TyrTAGchr14.trna17	243.663	45	7.505	<0.001	Yes
	TyrTAGchr8.trna2 vs. TyrTAGchr14.trna18/nointron	33.48	45	1.031	1	Do Not Test
	TyrTAGchr8.trna2 vs. TyrTAGchr6.trna17	29.734	45	0.916	1	Do Not Test
	TyrTAGchr6.trna17 vs. TyrTAGchr2.trna12	312.637	45	9.63	<0.001	Yes
	TyrTAGchr6.trna17 vs. TyrTAGchr8.trna11/nointron	312.346	45	9.621	<0.001	Yes
	TyrTAGchr6.trna17 vs. TyrTAGchr9.trna4	312.312	45	9.62	<0.001	Yes
	TyrTAGchr6.trna17 vs. TyrTAGchr8.trna7	312.276	45	9.619	<0.001	Yes
	TyrTAGchr6.trna17 vs. TyrTAGchr7.trna6	312.238	45	9.618	<0.001	Yes
	TyrTAGchr6.trna17 vs. TyrTAGchr1.trna127	312.114	45	9.614	<0.001	Yes
	TyrTAGchr6.trna17 vs. TyrTAGchr2.trna13/nointron	312.088	45	9.613	<0.001	Yes
	TyrTAGchr6.trna17 vs. TyrTAGchr2.trna13	312.052	45	9.612	<0.001	Yes
	TyrTAGchr6.trna17 vs. TyrTAGchr1.trna11	312.031	45	9.611	<0.001	Yes
	TyrTAGchr6.trna17 vs. TyrTAGchr7.trna2	312.024	45	9.611	<0.001	Yes
	TyrTAGchr6.trna17 vs. TyrTAGchr14.trna8	311.927	45	9.608	<0.001	Yes
	TyrTAGchr6.trna17 vs. TyrTAGchr7.trna1	311.802	45	9.604	<0.001	Yes
	TyrTAGchr6.trna17 vs. TyrTAGchr9.trna2	311.723	45	9.602	<0.001	Yes
	TyrTAGchr6.trna17 vs. TyrTAGchr9.trna10	311.417	45	9.592	<0.001	Yes
	TyrTAGchr6.trna17 vs. TyrTAGchr10.trna3	309.756	45	9.541	<0.001	Yes
	TyrTAGchr6.trna17 vs. TyrTAGchr11.trna9	306.675	45	9.446	<0.001	Yes
	TyrTAGchr6.trna17 vs. TyrTAGchr6.trna15	301.435	45	9.285	<0.001	Yes
	TyrTAGchr6.trna17 vs. TyrTAGchr8.trna11	291.417	45	8.976	<0.001	Yes
	TyrTAGchr6.trna17 vs. TyrTAGchr15.trna6	287.043	45	8.842	<0.001	Yes
	TyrTAGchr6.trna17 vs. TyrTAGchr1.trna52	278.515	45	8.579	<0.001	Yes
	TyrTAGchr6.trna17 vs. TyrTAGchr7.trna28	278.097	45	8.566	<0.001	Yes
	TyrTAGchr6.trna17 vs. TyrTAGchr6.trna15/nointron	269.576	45	8.304	<0.001	Yes
	TyrTAGchr6.trna17 vs. TyrTAGchr14.trna19	265.277	45	8.171	<0.001	Yes
	TyrTAGchr6.trna17 vs. TyrTAGchr14.trna20	245.958	45	7.576	<0.001	Yes
	TyrTAGchr6.trna17 vs. TyrTAGchr14.trna18	226.636	45	6.981	<0.001	Yes
	TyrTAGchr6.trna17 vs. TyrTAG chr7.trna12	218.083	45	6.717	0.002	Yes
	TyrTAGchr6.trna17 vs. TyrTAGchr14.trna17	213.928	45	6.589	0.003	Yes
	TyrTAGchr6.trna17 vs. TyrTAGchr14.trna18/nointron	3.745	45	0.115	1	Do Not Test
	TyrTAGchr14.trna18/nointron vs. TyrTAGchr2.trna12	308.891	45	9.515	<0.001	Yes
	TyrTAGchr14.trna18/nointron vs. TyrTAGchr8.trna11/nointron	308.601	45	9.506	<0.001	Yes
	TyrTAGchr14.trna18/nointron vs. TyrTAGchr9.trna4	308.566	45	9.505	<0.001	Yes
	TyrTAGchr14.trna18/nointron vs. TyrTAGchr8.trna7	308.531	45	9.503	<0.001	Yes
	TyrTAGchr14.trna18/nointron vs. TyrTAGchr7.trna6	308.493	45	9.502	<0.001	Yes
	TyrTAGchr14.trna18/nointron vs. TyrTAGchr1.trna127	308.368	45	9.498	<0.001	Yes
	TyrTAGchr14.trna18/nointron vs. TyrTAGchr2.trna13/nointron	308.343	45	9.498	<0.001	Yes
	TyrTAGchr14.trna18/nointron vs. TyrTAGchr2.trna13	308.307	45	9.497	<0.001	Yes
	TyrTAGchr14.trna18/nointron vs. TyrTAGchr1.trna11	308.286	45	9.496	<0.001	Yes
	TyrTAGchr14.trna18/nointron vs. TyrTAGchr7.trna2	308.279	45	9.496	<0.001	Yes
	TyrTAGchr14.trna18/nointron vs. TyrTAGchr14.trna8	308.181	45	9.493	<0.001	Yes
	TyrTAGchr14.trna18/nointron vs. TyrTAGchr7.trna1	308.056	45	9.489	<0.001	Yes
	TyrTAGchr14.trna18/nointron vs. TyrTAGchr9.trna2	307.978	45	9.486	<0.001	Yes
	TyrTAGchr14.trna18/nointron vs. TyrTAGchr9.trna10	307.671	45	9.477	<0.001	Yes
	TyrTAGchr14.trna18/nointron vs. TyrTAGchr10.trna3	306.01	45	9.426	<0.001	Yes
	TyrTAGchr14.trna18/nointron vs. TyrTAGchr11.trna9	302.93	45	9.331	<0.001	Yes
	TyrTAGchr14.trna18/nointron vs. TyrTAGchr6.trna15	297.69	45	9.17	<0.001	Yes
	TyrTAGchr14.trna18/nointron vs. TyrTAGchr8.trna11	287.671	45	8.861	<0.001	Yes
	TyrTAGchr14.trna18/nointron vs. TyrTAGchr15.trna6	283.297	45	8.726	<0.001	Yes
	TyrTAGchr14.trna18/nointron vs. TyrTAGchr1.trna52	274.769	45	8.464	<0.001	Yes
	TyrTAGchr14.trna18/nointron vs. TyrTAGchr7.trna28	274.351	45	8.451	<0.001	Yes
	TyrTAGchr14.trna18/nointron vs. TyrTAGchr6.trna15/nointron	265.831	45	8.188	<0.001	Yes
	TyrTAGchr14.trna18/nointron vs. TyrTAGchr14.trna19	261.531	45	8.056	<0.001	Yes
	TyrTAGchr14.trna18/nointron vs. TyrTAGchr14.trna20	242.213	45	7.461	<0.001	Yes
	TyrTAGchr14.trna18/nointron vs. TyrTAGchr14.trna18	222.891	45	6.866	0.001	Yes
	TyrTAGchr14.trna18/nointron vs. TyrTAG chr7.trna12	214.337	45	6.602	0.003	Yes
	TyrTAGchr14.trna18/nointron vs. TyrTAGchr14.trna17	210.183	45	6.474	0.004	Yes
	TyrTAGchr14.trna17 vs. TyrTAGchr2.trna12	98.708	45	3.04	0.992	No
	TyrTAGchr14.trna17 vs. TyrTAGchr8.trna11/nointron	98.418	45	3.032	0.993	Do Not Test
	TyrTAGchr14.trna17 vs. TyrTAGchr9.trna4	98.383	45	3.03	0.993	Do Not Test
	TyrTAGchr14.trna17 vs. TyrTAGchr8.trna7	98.348	45	3.029	0.993	Do Not Test
	TyrTAGchr14.trna17 vs. TyrTAGchr7.trna6	98.31	45	3.028	0.993	Do Not Test
	TyrTAGchr14.trna17 vs. TyrTAGchr1.trna127	98.185	45	3.024	0.993	Do Not Test
	TyrTAGchr14.trna17 vs. TyrTAGchr2.trna13/nointron	98.16	45	3.024	0.993	Do Not Test
	TyrTAGchr14.trna17 vs. TyrTAGchr2.trna13	98.124	45	3.022	0.993	Do Not Test
	TyrTAGchr14.trna17 vs. TyrTAGchr1.trna11	98.103	45	3.022	0.993	Do Not Test
	TyrTAGchr14.trna17 vs. TyrTAGchr7.trna2	98.096	45	3.022	0.993	Do Not Test
	TyrTAGchr14.trna17 vs. TyrTAGchr14.trna8	97.998	45	3.019	0.993	Do Not Test
	TyrTAGchr14.trna17 vs. TyrTAGchr7.trna1	97.873	45	3.015	0.993	Do Not Test
	TyrTAGchr14.trna17 vs. TyrTAGchr9.trna2	97.794	45	3.012	0.993	Do Not Test
	TyrTAGchr14.trna17 vs. TyrTAGchr9.trna10	97.488	45	3.003	0.994	Do Not Test
	TyrTAGchr14.trna17 vs. TyrTAGchr10.trna3	95.827	45	2.952	0.995	Do Not Test
	TyrTAGchr14.trna17 vs. TyrTAGchr11.trna9	92.747	45	2.857	0.998	Do Not Test
	TyrTAGchr14.trna17 vs. TyrTAGchr6.trna15	87.507	45	2.695	0.999	Do Not Test
	TyrTAGchr14.trna17 vs. TyrTAGchr8.trna11	77.488	45	2.387	1	Do Not Test
	TyrTAGchr14.trna17 vs. TyrTAGchr15.trna6	73.114	45	2.252	1	Do Not Test
	TyrTAGchr14.trna17 vs. TyrTAGchr1.trna52	64.586	45	1.989	1	Do Not Test
	TyrTAGchr14.trna17 vs. TyrTAGchr7.trna28	64.168	45	1.977	1	Do Not Test
	TyrTAGchr14.trna17 vs. TyrTAGchr6.trna15/nointron	55.648	45	1.714	1	Do Not Test
	TyrTAGchr14.trna17 vs. TyrTAGchr14.trna19	51.348	45	1.582	1	Do Not Test
	TyrTAGchr14.trna17 vs. TyrTAGchr14.trna20	32.03	45	0.987	1	Do Not Test
	TyrTAGchr14.trna17 vs. TyrTAGchr14.trna18	12.707	45	0.391	1	Do Not Test
	TyrTAGchr14.trna17 vs. TyrTAG chr7.trna12	4.154	45	0.128	1	Do Not Test
	TyrTAG chr7.trna12 vs. TyrTAGchr2.trna12	94.554	45	2.912	0.997	Do Not Test
	TyrTAG chr7.trna12 vs. TyrTAGchr8.trna11/nointron	94.264	45	2.904	0.997	Do Not Test
	TyrTAG chr7.trna12 vs. TyrTAGchr9.trna4	94.229	45	2.902	0.997	Do Not Test
	TyrTAG chr7.trna12 vs. TyrTAGchr8.trna7	94.194	45	2.901	0.997	Do Not Test
	TyrTAG chr7.trna12 vs. TyrTAGchr7.trna6	94.156	45	2.9	0.997	Do Not Test
	TyrTAG chr7.trna12 vs. TyrTAGchr1.trna127	94.031	45	2.896	0.997	Do Not Test
	TyrTAG chr7.trna12 vs. TyrTAGchr2.trna13/nointron	94.006	45	2.896	0.997	Do Not Test
	TyrTAG chr7.trna12 vs. TyrTAGchr2.trna13	93.969	45	2.894	0.997	Do Not Test
	TyrTAG chr7.trna12 vs. TyrTAGchr1.trna11	93.949	45	2.894	0.997	Do Not Test
	TyrTAG chr7.trna12 vs. TyrTAGchr7.trna2	93.942	45	2.894	0.997	Do Not Test
	TyrTAG chr7.trna12 vs. TyrTAGchr14.trna8	93.844	45	2.891	0.997	Do Not Test
	TyrTAG chr7.trna12 vs. TyrTAGchr7.trna1	93.719	45	2.887	0.997	Do Not Test
	TyrTAG chr7.trna12 vs. TyrTAGchr9.trna2	93.64	45	2.884	0.997	Do Not Test
	TyrTAG chr7.trna12 vs. TyrTAGchr9.trna10	93.334	45	2.875	0.997	Do Not Test
	TyrTAG chr7.trna12 vs. TyrTAGchr10.trna3	91.673	45	2.824	0.998	Do Not Test
	TyrTAG chr7.trna12 vs. TyrTAGchr11.trna9	88.592	45	2.729	0.999	Do Not Test
	TyrTAG chr7.trna12 vs. TyrTAGchr6.trna15	83.353	45	2.567	1	Do Not Test
	TyrTAG chr7.trna12 vs. TyrTAGchr8.trna11	73.334	45	2.259	1	Do Not Test
	TyrTAG chr7.trna12 vs. TyrTAGchr15.trna6	68.96	45	2.124	1	Do Not Test
	TyrTAG chr7.trna12 vs. TyrTAGchr1.trna52	60.432	45	1.861	1	Do Not Test
	TyrTAG chr7.trna12 vs. TyrTAGchr7.trna28	60.014	45	1.849	1	Do Not Test
	TyrTAG chr7.trna12 vs. TyrTAGchr6.trna15/nointron	51.493	45	1.586	1	Do Not Test
	TyrTAG chr7.trna12 vs. TyrTAGchr14.trna19	47.194	45	1.454	1	Do Not Test
	TyrTAG chr7.trna12 vs. TyrTAGchr14.trna20	27.875	45	0.859	1	Do Not Test
	TyrTAG chr7.trna12 vs. TyrTAGchr14.trna18	8.553	45	0.263	1	Do Not Test
	TyrTAGchr14.trna18 vs. TyrTAGchr2.trna12	86.001	45	2.649	1	Do Not Test
	TyrTAGchr14.trna18 vs. TyrTAGchr8.trna11/nointron	85.711	45	2.64	1	Do Not Test
	TyrTAGchr14.trna18 vs. TyrTAGchr9.trna4	85.676	45	2.639	1	Do Not Test
	TyrTAGchr14.trna18 vs. TyrTAGchr8.trna7	85.641	45	2.638	1	Do Not Test
	TyrTAGchr14.trna18 vs. TyrTAGchr7.trna6	85.603	45	2.637	1	Do Not Test
	TyrTAGchr14.trna18 vs. TyrTAGchr1.trna127	85.478	45	2.633	1	Do Not Test
	TyrTAGchr14.trna18 vs. TyrTAGchr2.trna13/nointron	85.453	45	2.632	1	Do Not Test
	TyrTAGchr14.trna18 vs. TyrTAGchr2.trna13	85.416	45	2.631	1	Do Not Test
	TyrTAGchr14.trna18 vs. TyrTAGchr1.trna11	85.395	45	2.63	1	Do Not Test
	TyrTAGchr14.trna18 vs. TyrTAGchr7.trna2	85.389	45	2.63	1	Do Not Test
	TyrTAGchr14.trna18 vs. TyrTAGchr14.trna8	85.291	45	2.627	1	Do Not Test
	TyrTAGchr14.trna18 vs. TyrTAGchr7.trna1	85.166	45	2.623	1	Do Not Test
	TyrTAGchr14.trna18 vs. TyrTAGchr9.trna2	85.087	45	2.621	1	Do Not Test
	TyrTAGchr14.trna18 vs. TyrTAGchr9.trna10	84.781	45	2.611	1	Do Not Test
	TyrTAGchr14.trna18 vs. TyrTAGchr10.trna3	83.12	45	2.56	1	Do Not Test
	TyrTAGchr14.trna18 vs. TyrTAGchr11.trna9	80.039	45	2.465	1	Do Not Test
	TyrTAGchr14.trna18 vs. TyrTAGchr6.trna15	74.799	45	2.304	1	Do Not Test
	TyrTAGchr14.trna18 vs. TyrTAGchr8.trna11	64.781	45	1.995	1	Do Not Test
	TyrTAGchr14.trna18 vs. TyrTAGchr15.trna6	60.407	45	1.861	1	Do Not Test
	TyrTAGchr14.trna18 vs. TyrTAGchr1.trna52	51.879	45	1.598	1	Do Not Test
	TyrTAGchr14.trna18 vs. TyrTAGchr7.trna28	51.461	45	1.585	1	Do Not Test
	TyrTAGchr14.trna18 vs. TyrTAGchr6.trna15/nointron	42.94	45	1.323	1	Do Not Test
	TyrTAGchr14.trna18 vs. TyrTAGchr14.trna19	38.641	45	1.19	1	Do Not Test
	TyrTAGchr14.trna18 vs. TyrTAGchr14.trna20	19.322	45	0.595	1	Do Not Test
	TyrTAGchr14.trna20 vs. TyrTAGchr2.trna12	66.679	45	2.054	1	Do Not Test
	TyrTAGchr14.trna20 vs. TyrTAGchr8.trna11/nointron	66.388	45	2.045	1	Do Not Test
	TyrTAGchr14.trna20 vs. TyrTAGchr9.trna4	66.354	45	2.044	1	Do Not Test
	TyrTAGchr14.trna20 vs. TyrTAGchr8.trna7	66.318	45	2.043	1	Do Not Test
	TyrTAGchr14.trna20 vs. TyrTAGchr7.trna6	66.28	45	2.042	1	Do Not Test
	TyrTAGchr14.trna20 vs. TyrTAGchr1.trna127	66.156	45	2.038	1	Do Not Test
	TyrTAGchr14.trna20 vs. TyrTAGchr2.trna13/nointron	66.13	45	2.037	1	Do Not Test
	TyrTAGchr14.trna20 vs. TyrTAGchr2.trna13	66.094	45	2.036	1	Do Not Test
	TyrTAGchr14.trna20 vs. TyrTAGchr1.trna11	66.073	45	2.035	1	Do Not Test
	TyrTAGchr14.trna20 vs. TyrTAGchr7.trna2	66.066	45	2.035	1	Do Not Test
	TyrTAGchr14.trna20 vs. TyrTAGchr14.trna8	65.969	45	2.032	1	Do Not Test
	TyrTAGchr14.trna20 vs. TyrTAGchr7.trna1	65.844	45	2.028	1	Do Not Test
	TyrTAGchr14.trna20 vs. TyrTAGchr9.trna2	65.765	45	2.026	1	Do Not Test
	TyrTAGchr14.trna20 vs. TyrTAGchr9.trna10	65.459	45	2.016	1	Do Not Test
	TyrTAGchr14.trna20 vs. TyrTAGchr10.trna3	63.798	45	1.965	1	Do Not Test
	TyrTAGchr14.trna20 vs. TyrTAGchr11.trna9	60.717	45	1.87	1	Do Not Test
	TyrTAGchr14.trna20 vs. TyrTAGchr6.trna15	55.477	45	1.709	1	Do Not Test
	TyrTAGchr14.trna20 vs. TyrTAGchr8.trna11	45.459	45	1.4	1	Do Not Test
	TyrTAGchr14.trna20 vs. TyrTAGchr15.trna6	41.085	45	1.266	1	Do Not Test
	TyrTAGchr14.trna20 vs. TyrTAGchr1.trna52	32.557	45	1.003	1	Do Not Test
	TyrTAGchr14.trna20 vs. TyrTAGchr7.trna28	32.139	45	0.99	1	Do Not Test
	TyrTAGchr14.trna20 vs. TyrTAGchr6.trna15/nointron	23.618	45	0.727	1	Do Not Test
	TyrTAGchr14.trna20 vs. TyrTAGchr14.trna19	19.319	45	0.595	1	Do Not Test
	TyrTAGchr14.trna19 vs. TyrTAGchr2.trna12	47.36	45	1.459	1	Do Not Test
	TyrTAGchr14.trna19 vs. TyrTAGchr8.trna11/nointron	47.07	45	1.45	1	Do Not Test
	TyrTAGchr14.trna19 vs. TyrTAGchr9.trna4	47.035	45	1.449	1	Do Not Test
	TyrTAGchr14.trna19 vs. TyrTAGchr8.trna7	47	45	1.448	1	Do Not Test
	TyrTAGchr14.trna19 vs. TyrTAGchr7.trna6	46.962	45	1.447	1	Do Not Test
	TyrTAGchr14.trna19 vs. TyrTAGchr1.trna127	46.837	45	1.443	1	Do Not Test
	TyrTAGchr14.trna19 vs. TyrTAGchr2.trna13/nointron	46.812	45	1.442	1	Do Not Test
	TyrTAGchr14.trna19 vs. TyrTAGchr2.trna13	46.775	45	1.441	1	Do Not Test
	TyrTAGchr14.trna19 vs. TyrTAGchr1.trna11	46.755	45	1.44	1	Do Not Test
	TyrTAGchr14.trna19 vs. TyrTAGchr7.trna2	46.748	45	1.44	1	Do Not Test
	TyrTAGchr14.trna19 vs. TyrTAGchr14.trna8	46.65	45	1.437	1	Do Not Test
	TyrTAGchr14.trna19 vs. TyrTAGchr7.trna1	46.525	45	1.433	1	Do Not Test
	TyrTAGchr14.trna19 vs. TyrTAGchr9.trna2	46.446	45	1.431	1	Do Not Test
	TyrTAGchr14.trna19 vs. TyrTAGchr9.trna10	46.14	45	1.421	1	Do Not Test
	TyrTAGchr14.trna19 vs. TyrTAGchr10.trna3	44.479	45	1.37	1	Do Not Test
	TyrTAGchr14.trna19 vs. TyrTAGchr11.trna9	41.398	45	1.275	1	Do Not Test
	TyrTAGchr14.trna19 vs. TyrTAGchr6.trna15	36.159	45	1.114	1	Do Not Test
	TyrTAGchr14.trna19 vs. TyrTAGchr8.trna11	26.14	45	0.805	1	Do Not Test
	TyrTAGchr14.trna19 vs. TyrTAGchr15.trna6	21.766	45	0.67	1	Do Not Test
	TyrTAGchr14.trna19 vs. TyrTAGchr1.trna52	13.238	45	0.408	1	Do Not Test
	TyrTAGchr14.trna19 vs. TyrTAGchr7.trna28	12.82	45	0.395	1	Do Not Test
	TyrTAGchr14.trna19 vs. TyrTAGchr6.trna15/nointron	4.299	45	0.132	1	Do Not Test
	TyrTAGchr6.trna15/nointron vs. TyrTAGchr2.trna12	43.061	45	1.326	1	Do Not Test
	TyrTAGchr6.trna15/nointron vs. TyrTAGchr8.trna11/nointron	42.77	45	1.317	1	Do Not Test
	TyrTAGchr6.trna15/nointron vs. TyrTAGchr9.trna4	42.736	45	1.316	1	Do Not Test
	TyrTAGchr6.trna15/nointron vs. TyrTAGchr8.trna7	42.7	45	1.315	1	Do Not Test
	TyrTAGchr6.trna15/nointron vs. TyrTAGchr7.trna6	42.662	45	1.314	1	Do Not Test
	TyrTAGchr6.trna15/nointron vs. TyrTAGchr1.trna127	42.538	45	1.31	1	Do Not Test
	TyrTAGchr6.trna15/nointron vs. TyrTAGchr2.trna13/nointron	42.512	45	1.309	1	Do Not Test
	TyrTAGchr6.trna15/nointron vs. TyrTAGchr2.trna13	42.476	45	1.308	1	Do Not Test
	TyrTAGchr6.trna15/nointron vs. TyrTAGchr1.trna11	42.455	45	1.308	1	Do Not Test
	TyrTAGchr6.trna15/nointron vs. TyrTAGchr7.trna2	42.448	45	1.308	1	Do Not Test
	TyrTAGchr6.trna15/nointron vs. TyrTAGchr14.trna8	42.351	45	1.304	1	Do Not Test
	TyrTAGchr6.trna15/nointron vs. TyrTAGchr7.trna1	42.226	45	1.301	1	Do Not Test
	TyrTAGchr6.trna15/nointron vs. TyrTAGchr9.trna2	42.147	45	1.298	1	Do Not Test
	TyrTAGchr6.trna15/nointron vs. TyrTAGchr9.trna10	41.841	45	1.289	1	Do Not Test
	TyrTAGchr6.trna15/nointron vs. TyrTAGchr10.trna3	40.18	45	1.238	1	Do Not Test
	TyrTAGchr6.trna15/nointron vs. TyrTAGchr11.trna9	37.099	45	1.143	1	Do Not Test
	TyrTAGchr6.trna15/nointron vs. TyrTAGchr6.trna15	31.859	45	0.981	1	Do Not Test
	TyrTAGchr6.trna15/nointron vs. TyrTAGchr8.trna11	21.841	45	0.673	1	Do Not Test
	TyrTAGchr6.trna15/nointron vs. TyrTAGchr15.trna6	17.467	45	0.538	1	Do Not Test
	TyrTAGchr6.trna15/nointron vs. TyrTAGchr1.trna52	8.939	45	0.275	1	Do Not Test
	TyrTAGchr6.trna15/nointron vs. TyrTAGchr7.trna28	8.521	45	0.262	1	Do Not Test
	TyrTAGchr7.trna28 vs. TyrTAGchr2.trna12	34.54	45	1.064	1	Do Not Test
	TyrTAGchr7.trna28 vs. TyrTAGchr8.trna11/nointron	34.25	45	1.055	1	Do Not Test
	TyrTAGchr7.trna28 vs. TyrTAGchr9.trna4	34.215	45	1.054	1	Do Not Test
	TyrTAGchr7.trna28 vs. TyrTAGchr8.trna7	34.18	45	1.053	1	Do Not Test
	TyrTAGchr7.trna28 vs. TyrTAGchr7.trna6	34.142	45	1.052	1	Do Not Test
	TyrTAGchr7.trna28 vs. TyrTAGchr1.trna127	34.017	45	1.048	1	Do Not Test
	TyrTAGchr7.trna28 vs. TyrTAGchr2.trna13/nointron	33.992	45	1.047	1	Do Not Test
	TyrTAGchr7.trna28 vs. TyrTAGchr2.trna13	33.955	45	1.046	1	Do Not Test
	TyrTAGchr7.trna28 vs. TyrTAGchr1.trna11	33.934	45	1.045	1	Do Not Test
	TyrTAGchr7.trna28 vs. TyrTAGchr7.trna2	33.928	45	1.045	1	Do Not Test
	TyrTAGchr7.trna28 vs. TyrTAGchr14.trna8	33.83	45	1.042	1	Do Not Test
	TyrTAGchr7.trna28 vs. TyrTAGchr7.trna1	33.705	45	1.038	1	Do Not Test
	TyrTAGchr7.trna28 vs. TyrTAGchr9.trna2	33.626	45	1.036	1	Do Not Test
	TyrTAGchr7.trna28 vs. TyrTAGchr9.trna10	33.32	45	1.026	1	Do Not Test
	TyrTAGchr7.trna28 vs. TyrTAGchr10.trna3	31.659	45	0.975	1	Do Not Test
	TyrTAGchr7.trna28 vs. TyrTAGchr11.trna9	28.578	45	0.88	1	Do Not Test
	TyrTAGchr7.trna28 vs. TyrTAGchr6.trna15	23.338	45	0.719	1	Do Not Test
	TyrTAGchr7.trna28 vs. TyrTAGchr8.trna11	13.32	45	0.41	1	Do Not Test
	TyrTAGchr7.trna28 vs. TyrTAGchr15.trna6	8.946	45	0.276	1	Do Not Test
	TyrTAGchr7.trna28 vs. TyrTAGchr1.trna52	0.418	45	0.0129	1	Do Not Test
	TyrTAGchr1.trna52 vs. TyrTAGchr2.trna12	34.122	45	1.051	1	Do Not Test
	TyrTAGchr1.trna52 vs. TyrTAGchr8.trna11/nointron	33.832	45	1.042	1	Do Not Test
	TyrTAGchr1.trna52 vs. TyrTAGchr9.trna4	33.797	45	1.041	1	Do Not Test
	TyrTAGchr1.trna52 vs. TyrTAGchr8.trna7	33.762	45	1.04	1	Do Not Test
	TyrTAGchr1.trna52 vs. TyrTAGchr7.trna6	33.724	45	1.039	1	Do Not Test
	TyrTAGchr1.trna52 vs. TyrTAGchr1.trna127	33.599	45	1.035	1	Do Not Test
	TyrTAGchr1.trna52 vs. TyrTAGchr2.trna13/nointron	33.574	45	1.034	1	Do Not Test
	TyrTAGchr1.trna52 vs. TyrTAGchr2.trna13	33.537	45	1.033	1	Do Not Test
	TyrTAGchr1.trna52 vs. TyrTAGchr1.trna11	33.517	45	1.032	1	Do Not Test
	TyrTAGchr1.trna52 vs. TyrTAGchr7.trna2	33.51	45	1.032	1	Do Not Test
	TyrTAGchr1.trna52 vs. TyrTAGchr14.trna8	33.412	45	1.029	1	Do Not Test
	TyrTAGchr1.trna52 vs. TyrTAGchr7.trna1	33.287	45	1.025	1	Do Not Test
	TyrTAGchr1.trna52 vs. TyrTAGchr9.trna2	33.208	45	1.023	1	Do Not Test
	TyrTAGchr1.trna52 vs. TyrTAGchr9.trna10	32.902	45	1.013	1	Do Not Test
	TyrTAGchr1.trna52 vs. TyrTAGchr10.trna3	31.241	45	0.962	1	Do Not Test
	TyrTAGchr1.trna52 vs. TyrTAGchr11.trna9	28.16	45	0.867	1	Do Not Test
	TyrTAGchr1.trna52 vs. TyrTAGchr6.trna15	22.921	45	0.706	1	Do Not Test
	TyrTAGchr1.trna52 vs. TyrTAGchr8.trna11	12.902	45	0.397	1	Do Not Test
	TyrTAGchr1.trna52 vs. TyrTAGchr15.trna6	8.528	45	0.263	1	Do Not Test
	TyrTAGchr15.trna6 vs. TyrTAGchr2.trna12	25.594	45	0.788	1	Do Not Test
	TyrTAGchr15.trna6 vs. TyrTAGchr8.trna11/nointron	25.304	45	0.779	1	Do Not Test
	TyrTAGchr15.trna6 vs. TyrTAGchr9.trna4	25.269	45	0.778	1	Do Not Test
	TyrTAGchr15.trna6 vs. TyrTAGchr8.trna7	25.234	45	0.777	1	Do Not Test
	TyrTAGchr15.trna6 vs. TyrTAGchr7.trna6	25.196	45	0.776	1	Do Not Test
	TyrTAGchr15.trna6 vs. TyrTAGchr1.trna127	25.071	45	0.772	1	Do Not Test
	TyrTAGchr15.trna6 vs. TyrTAGchr2.trna13/nointron	25.046	45	0.771	1	Do Not Test
	TyrTAGchr15.trna6 vs. TyrTAGchr2.trna13	25.009	45	0.77	1	Do Not Test
	TyrTAGchr15.trna6 vs. TyrTAGchr1.trna11	24.988	45	0.77	1	Do Not Test
	TyrTAGchr15.trna6 vs. TyrTAGchr7.trna2	24.982	45	0.769	1	Do Not Test
	TyrTAGchr15.trna6 vs. TyrTAGchr14.trna8	24.884	45	0.766	1	Do Not Test
	TyrTAGchr15.trna6 vs. TyrTAGchr7.trna1	24.759	45	0.763	1	Do Not Test
	TyrTAGchr15.trna6 vs. TyrTAGchr9.trna2	24.68	45	0.76	1	Do Not Test
	TyrTAGchr15.trna6 vs. TyrTAGchr9.trna10	24.374	45	0.751	1	Do Not Test
	TyrTAGchr15.trna6 vs. TyrTAGchr10.trna3	22.713	45	0.7	1	Do Not Test
	TyrTAGchr15.trna6 vs. TyrTAGchr11.trna9	19.632	45	0.605	1	Do Not Test
	TyrTAGchr15.trna6 vs. TyrTAGchr6.trna15	14.392	45	0.443	1	Do Not Test
	TyrTAGchr15.trna6 vs. TyrTAGchr8.trna11	4.374	45	0.135	1	Do Not Test
	TyrTAGchr8.trna11 vs. TyrTAGchr2.trna12	21.22	45	0.654	1	Do Not Test
	TyrTAGchr8.trna11 vs. TyrTAGchr8.trna11/nointron	20.93	45	0.645	1	Do Not Test
	TyrTAGchr8.trna11 vs. TyrTAGchr9.trna4	20.895	45	0.644	1	Do Not Test
	TyrTAGchr8.trna11 vs. TyrTAGchr8.trna7	20.86	45	0.643	1	Do Not Test
	TyrTAGchr8.trna11 vs. TyrTAGchr7.trna6	20.822	45	0.641	1	Do Not Test
	TyrTAGchr8.trna11 vs. TyrTAGchr1.trna127	20.697	45	0.638	1	Do Not Test
	TyrTAGchr8.trna11 vs. TyrTAGchr2.trna13/nointron	20.672	45	0.637	1	Do Not Test
	TyrTAGchr8.trna11 vs. TyrTAGchr2.trna13	20.635	45	0.636	1	Do Not Test
	TyrTAGchr8.trna11 vs. TyrTAGchr1.trna11	20.615	45	0.635	1	Do Not Test
	TyrTAGchr8.trna11 vs. TyrTAGchr7.trna2	20.608	45	0.635	1	Do Not Test
	TyrTAGchr8.trna11 vs. TyrTAGchr14.trna8	20.51	45	0.632	1	Do Not Test
	TyrTAGchr8.trna11 vs. TyrTAGchr7.trna1	20.385	45	0.628	1	Do Not Test
	TyrTAGchr8.trna11 vs. TyrTAGchr9.trna2	20.306	45	0.625	1	Do Not Test
	TyrTAGchr8.trna11 vs. TyrTAGchr9.trna10	20	45	0.616	1	Do Not Test
	TyrTAGchr8.trna11 vs. TyrTAGchr10.trna3	18.339	45	0.565	1	Do Not Test
	TyrTAGchr8.trna11 vs. TyrTAGchr11.trna9	15.258	45	0.47	1	Do Not Test
	TyrTAGchr8.trna11 vs. TyrTAGchr6.trna15	10.019	45	0.309	1	Do Not Test
	TyrTAGchr6.trna15 vs. TyrTAGchr2.trna12	11.201	45	0.345	1	Do Not Test
	TyrTAGchr6.trna15 vs. TyrTAGchr8.trna11/nointron	10.911	45	0.336	1	Do Not Test
	TyrTAGchr6.trna15 vs. TyrTAGchr9.trna4	10.877	45	0.335	1	Do Not Test
	TyrTAGchr6.trna15 vs. TyrTAGchr8.trna7	10.841	45	0.334	1	Do Not Test
	TyrTAGchr6.trna15 vs. TyrTAGchr7.trna6	10.803	45	0.333	1	Do Not Test
	TyrTAGchr6.trna15 vs. TyrTAGchr1.trna127	10.679	45	0.329	1	Do Not Test
	TyrTAGchr6.trna15 vs. TyrTAGchr2.trna13/nointron	10.653	45	0.328	1	Do Not Test
	TyrTAGchr6.trna15 vs. TyrTAGchr2.trna13	10.617	45	0.327	1	Do Not Test
	TyrTAGchr6.trna15 vs. TyrTAGchr1.trna11	10.596	45	0.326	1	Do Not Test
	TyrTAGchr6.trna15 vs. TyrTAGchr7.trna2	10.589	45	0.326	1	Do Not Test
	TyrTAGchr6.trna15 vs. TyrTAGchr14.trna8	10.491	45	0.323	1	Do Not Test
	TyrTAGchr6.trna15 vs. TyrTAGchr7.trna1	10.366	45	0.319	1	Do Not Test
	TyrTAGchr6.trna15 vs. TyrTAGchr9.trna2	10.288	45	0.317	1	Do Not Test
	TyrTAGchr6.trna15 vs. TyrTAGchr9.trna10	9.981	45	0.307	1	Do Not Test
	TyrTAGchr6.trna15 vs. TyrTAGchr10.trna3	8.32	45	0.256	1	Do Not Test
	TyrTAGchr6.trna15 vs. TyrTAGchr11.trna9	5.24	45	0.161	1	Do Not Test
	TyrTAGchr11.trna9 vs. TyrTAGchr2.trna12	5.962	45	0.184	1	Do Not Test
	TyrTAGchr11.trna9 vs. TyrTAGchr8.trna11/nointron	5.671	45	0.175	1	Do Not Test
	TyrTAGchr11.trna9 vs. TyrTAGchr9.trna4	5.637	45	0.174	1	Do Not Test
	TyrTAGchr11.trna9 vs. TyrTAGchr8.trna7	5.601	45	0.173	1	Do Not Test
	TyrTAGchr11.trna9 vs. TyrTAGchr7.trna6	5.563	45	0.171	1	Do Not Test
	TyrTAGchr11.trna9 vs. TyrTAGchr1.trna127	5.439	45	0.168	1	Do Not Test
	TyrTAGchr11.trna9 vs. TyrTAGchr2.trna13/nointron	5.413	45	0.167	1	Do Not Test
	TyrTAGchr11.trna9 vs. TyrTAGchr2.trna13	5.377	45	0.166	1	Do Not Test
	TyrTAGchr11.trna9 vs. TyrTAGchr1.trna11	5.356	45	0.165	1	Do Not Test
	TyrTAGchr11.trna9 vs. TyrTAGchr7.trna2	5.349	45	0.165	1	Do Not Test
	TyrTAGchr11.trna9 vs. TyrTAGchr14.trna8	5.252	45	0.162	1	Do Not Test
	TyrTAGchr11.trna9 vs. TyrTAGchr7.trna1	5.127	45	0.158	1	Do Not Test
	TyrTAGchr11.trna9 vs. TyrTAGchr9.trna2	5.048	45	0.155	1	Do Not Test
	TyrTAGchr11.trna9 vs. TyrTAGchr9.trna10	4.742	45	0.146	1	Do Not Test
	TyrTAGchr11.trna9 vs. TyrTAGchr10.trna3	3.081	45	0.0949	1	Do Not Test
	TyrTAGchr10.trna3 vs. TyrTAGchr2.trna12	2.881	45	0.0887	1	Do Not Test
	TyrTAGchr10.trna3 vs. TyrTAGchr8.trna11/nointron	2.591	45	0.0798	1	Do Not Test
	TyrTAGchr10.trna3 vs. TyrTAGchr9.trna4	2.556	45	0.0787	1	Do Not Test
	TyrTAGchr10.trna3 vs. TyrTAGchr8.trna7	2.521	45	0.0776	1	Do Not Test
	TyrTAGchr10.trna3 vs. TyrTAGchr7.trna6	2.483	45	0.0765	1	Do Not Test
	TyrTAGchr10.trna3 vs. TyrTAGchr1.trna127	2.358	45	0.0726	1	Do Not Test
	TyrTAGchr10.trna3 vs. TyrTAGchr2.trna13/nointron	2.333	45	0.0719	1	Do Not Test
	TyrTAGchr10.trna3 vs. TyrTAGchr2.trna13	2.296	45	0.0707	1	Do Not Test
	TyrTAGchr10.trna3 vs. TyrTAGchr1.trna11	2.276	45	0.0701	1	Do Not Test
	TyrTAGchr10.trna3 vs. TyrTAGchr7.trna2	2.269	45	0.0699	1	Do Not Test
	TyrTAGchr10.trna3 vs. TyrTAGchr14.trna8	2.171	45	0.0669	1	Do Not Test
	TyrTAGchr10.trna3 vs. TyrTAGchr7.trna1	2.046	45	0.063	1	Do Not Test
	TyrTAGchr10.trna3 vs. TyrTAGchr9.trna2	1.967	45	0.0606	1	Do Not Test
	TyrTAGchr10.trna3 vs. TyrTAGchr9.trna10	1.661	45	0.0512	1	Do Not Test
	TyrTAGchr9.trna10 vs. TyrTAGchr2.trna12	1.22	45	0.0376	1	Do Not Test
	TyrTAGchr9.trna10 vs. TyrTAGchr8.trna11/nointron	0.93	45	0.0286	1	Do Not Test
	TyrTAGchr9.trna10 vs. TyrTAGchr9.trna4	0.895	45	0.0276	1	Do Not Test
	TyrTAGchr9.trna10 vs. TyrTAGchr8.trna7	0.86	45	0.0265	1	Do Not Test
	TyrTAGchr9.trna10 vs. TyrTAGchr7.trna6	0.822	45	0.0253	1	Do Not Test
	TyrTAGchr9.trna10 vs. TyrTAGchr1.trna127	0.697	45	0.0215	1	Do Not Test
	TyrTAGchr9.trna10 vs. TyrTAGchr2.trna13/nointron	0.672	45	0.0207	1	Do Not Test
	TyrTAGchr9.trna10 vs. TyrTAGchr2.trna13	0.635	45	0.0196	1	Do Not Test
	TyrTAGchr9.trna10 vs. TyrTAGchr1.trna11	0.614	45	0.0189	1	Do Not Test
	TyrTAGchr9.trna10 vs. TyrTAGchr7.trna2	0.608	45	0.0187	1	Do Not Test
	TyrTAGchr9.trna10 vs. TyrTAGchr14.trna8	0.51	45	0.0157	1	Do Not Test
	TyrTAGchr9.trna10 vs. TyrTAGchr7.trna1	0.385	45	0.0119	1	Do Not Test
	TyrTAGchr9.trna10 vs. TyrTAGchr9.trna2	0.306	45	0.00943	1	Do Not Test
	TyrTAGchr9.trna2 vs. TyrTAGchr2.trna12	0.914	45	0.0282	1	Do Not Test
	TyrTAGchr9.trna2 vs. TyrTAGchr8.trna11/nointron	0.624	45	0.0192	1	Do Not Test
	TyrTAGchr9.trna2 vs. TyrTAGchr9.trna4	0.589	45	0.0181	1	Do Not Test
	TyrTAGchr9.trna2 vs. TyrTAGchr8.trna7	0.554	45	0.0171	1	Do Not Test
	TyrTAGchr9.trna2 vs. TyrTAGchr7.trna6	0.516	45	0.0159	1	Do Not Test
	TyrTAGchr9.trna2 vs. TyrTAGchr1.trna127	0.391	45	0.012	1	Do Not Test
	TyrTAGchr9.trna2 vs. TyrTAGchr2.trna13/nointron	0.366	45	0.0113	1	Do Not Test
	TyrTAGchr9.trna2 vs. TyrTAGchr2.trna13	0.329	45	0.0101	1	Do Not Test
	TyrTAGchr9.trna2 vs. TyrTAGchr1.trna11	0.308	45	0.0095	1	Do Not Test
	TyrTAGchr9.trna2 vs. TyrTAGchr7.trna2	0.302	45	0.00929	1	Do Not Test
	TyrTAGchr9.trna2 vs. TyrTAGchr14.trna8	0.204	45	0.00628	1	Do Not Test
	TyrTAGchr9.trna2 vs. TyrTAGchr7.trna1	0.0789	45	0.00243	1	Do Not Test
	TyrTAGchr7.trna1 vs. TyrTAGchr2.trna12	0.835	45	0.0257	1	Do Not Test
	TyrTAGchr7.trna1 vs. TyrTAGchr8.trna11/nointron	0.545	45	0.0168	1	Do Not Test
	TyrTAGchr7.trna1 vs. TyrTAGchr9.trna4	0.51	45	0.0157	1	Do Not Test
	TyrTAGchr7.trna1 vs. TyrTAGchr8.trna7	0.475	45	0.0146	1	Do Not Test
	TyrTAGchr7.trna1 vs. TyrTAGchr7.trna6	0.437	45	0.0135	1	Do Not Test
	TyrTAGchr7.trna1 vs. TyrTAGchr1.trna127	0.312	45	0.00961	1	Do Not Test
	TyrTAGchr7.trna1 vs. TyrTAGchr2.trna13/nointron	0.287	45	0.00883	1	Do Not Test
	TyrTAGchr7.trna1 vs. TyrTAGchr2.trna13	0.25	45	0.00771	1	Do Not Test
	TyrTAGchr7.trna1 vs. TyrTAGchr1.trna11	0.229	45	0.00707	1	Do Not Test
	TyrTAGchr7.trna1 vs. TyrTAGchr7.trna2	0.223	45	0.00686	1	Do Not Test
	TyrTAGchr7.trna1 vs. TyrTAGchr14.trna8	0.125	45	0.00385	1	Do Not Test
	TyrTAGchr14.trna8 vs. TyrTAGchr2.trna12	0.71	45	0.0219	1	Do Not Test
	TyrTAGchr14.trna8 vs. TyrTAGchr8.trna11/nointron	0.42	45	0.0129	1	Do Not Test
	TyrTAGchr14.trna8 vs. TyrTAGchr9.trna4	0.385	45	0.0119	1	Do Not Test
	TyrTAGchr14.trna8 vs. TyrTAGchr8.trna7	0.35	45	0.0108	1	Do Not Test
	TyrTAGchr14.trna8 vs. TyrTAGchr7.trna6	0.312	45	0.0096	1	Do Not Test
	TyrTAGchr14.trna8 vs. TyrTAGchr1.trna127	0.187	45	0.00576	1	Do Not Test
	TyrTAGchr14.trna8 vs. TyrTAGchr2.trna13/nointron	0.162	45	0.00498	1	Do Not Test
	TyrTAGchr14.trna8 vs. TyrTAGchr2.trna13	0.125	45	0.00386	1	Do Not Test
	TyrTAGchr14.trna8 vs. TyrTAGchr1.trna11	0.105	45	0.00322	1	Do Not Test
	TyrTAGchr14.trna8 vs. TyrTAGchr7.trna2	0.0978	45	0.00301	1	Do Not Test
	TyrTAGchr7.trna2 vs. TyrTAGchr2.trna12	0.612	45	0.0189	1	Do Not Test
	TyrTAGchr7.trna2 vs. TyrTAGchr8.trna11/nointron	0.322	45	0.00992	1	Do Not Test
	TyrTAGchr7.trna2 vs. TyrTAGchr9.trna4	0.287	45	0.00885	1	Do Not Test
	TyrTAGchr7.trna2 vs. TyrTAGchr8.trna7	0.252	45	0.00776	1	Do Not Test
	TyrTAGchr7.trna2 vs. TyrTAGchr7.trna6	0.214	45	0.00659	1	Do Not Test
	TyrTAGchr7.trna2 vs. TyrTAGchr1.trna127	0.0893	45	0.00275	1	Do Not Test
	TyrTAGchr7.trna2 vs. TyrTAGchr2.trna13/nointron	0.064	45	0.00197	1	Do Not Test
	TyrTAGchr7.trna2 vs. TyrTAGchr2.trna13	0.0276	45	0.00085	1	Do Not Test
	TyrTAGchr7.trna2 vs. TyrTAGchr1.trna11	0.00675	45	0.000208	1	Do Not Test
	TyrTAGchr1.trna11 vs. TyrTAGchr2.trna12	0.606	45	0.0187	1	Do Not Test
	TyrTAGchr1.trna11 vs. TyrTAGchr8.trna11/nointron	0.315	45	0.00971	1	Do Not Test
	TyrTAGchr1.trna11 vs. TyrTAGchr9.trna4	0.281	45	0.00864	1	Do Not Test
	TyrTAGchr1.trna11 vs. TyrTAGchr8.trna7	0.245	45	0.00755	1	Do Not Test
	TyrTAGchr1.trna11 vs. TyrTAGchr7.trna6	0.207	45	0.00638	1	Do Not Test
	TyrTAGchr1.trna11 vs. TyrTAGchr1.trna127	0.0826	45	0.00254	1	Do Not Test
	TyrTAGchr1.trna11 vs. TyrTAGchr2.trna13/nointron	0.0573	45	0.00176	1	Do Not Test
	TyrTAGchr1.trna11 vs. TyrTAGchr2.trna13	0.0208	45	0.000642	1	Do Not Test
	TyrTAGchr2.trna13 vs. TyrTAGchr2.trna12	0.585	45	0.018	1	Do Not Test
	TyrTAGchr2.trna13 vs. TyrTAGchr8.trna11/nointron	0.294	45	0.00907	1	Do Not Test
	TyrTAGchr2.trna13 vs. TyrTAGchr9.trna4	0.26	45	0.008	1	Do Not Test
	TyrTAGchr2.trna13 vs. TyrTAGchr8.trna7	0.224	45	0.00691	1	Do Not Test
	TyrTAGchr2.trna13 vs. TyrTAGchr7.trna6	0.186	45	0.00574	1	Do Not Test
	TyrTAGchr2.trna13 vs. TyrTAGchr1.trna127	0.0617	45	0.0019	1	Do Not Test
	TyrTAGchr2.trna13 vs. TyrTAGchr2.trna13/nointron	0.0364	45	0.00112	1	Do Not Test
	TyrTAGchr2.trna13/nointron vs. TyrTAGchr2.trna12	0.548	45	0.0169	1	Do Not Test
	TyrTAGchr2.trna13/nointron vs. TyrTAGchr8.trna11/nointron	0.258	45	0.00795	1	Do Not Test
	TyrTAGchr2.trna13/nointron vs. TyrTAGchr9.trna4	0.223	45	0.00688	1	Do Not Test
	TyrTAGchr2.trna13/nointron vs. TyrTAGchr8.trna7	0.188	45	0.00579	1	Do Not Test
	TyrTAGchr2.trna13/nointron vs. TyrTAGchr7.trna6	0.15	45	0.00462	1	Do Not Test
	TyrTAGchr2.trna13/nointron vs. TyrTAGchr1.trna127	0.0253	45	0.00078	1	Do Not Test
	TyrTAGchr1.trna127 vs. TyrTAGchr2.trna12	0.523	45	0.0161	1	Do Not Test
	TyrTAGchr1.trna127 vs. TyrTAGchr8.trna11/nointron	0.233	45	0.00717	1	Do Not Test
	TyrTAGchr1.trna127 vs. TyrTAGchr9.trna4	0.198	45	0.0061	1	Do Not Test
	TyrTAGchr1.trna127 vs. TyrTAGchr8.trna7	0.163	45	0.00501	1	Do Not Test
	TyrTAGchr1.trna127 vs. TyrTAGchr7.trna6	0.125	45	0.00384	1	Do Not Test
	TyrTAGchr7.trna6 vs. TyrTAGchr2.trna12	0.398	45	0.0123	1	Do Not Test
	TyrTAGchr7.trna6 vs. TyrTAGchr8.trna11/nointron	0.108	45	0.00333	1	Do Not Test
	TyrTAGchr7.trna6 vs. TyrTAGchr9.trna4	0.0734	45	0.00226	1	Do Not Test
	TyrTAGchr7.trna6 vs. TyrTAGchr8.trna7	0.0379	45	0.00117	1	Do Not Test
	TyrTAGchr8.trna7 vs. TyrTAGchr2.trna12	0.36	45	0.0111	1	Do Not Test
	TyrTAGchr8.trna7 vs. TyrTAGchr8.trna11/nointron	0.0701	45	0.00216	1	Do Not Test
	TyrTAGchr8.trna7 vs. TyrTAGchr9.trna4	0.0355	45	0.00109	1	Do Not Test
	TyrTAGchr9.trna4 vs. TyrTAGchr2.trna12	0.325	45	0.01	1	Do Not Test
	TyrTAGchr9.trna4 vs. TyrTAGchr8.trna11/nointron	0.0347	45	0.00107	1	Do Not Test
	TyrTAGchr8.trna11/nointron vs. TyrTAGchr2.trna12	0.29	45	0.00894	1	Do Not Test
	A result of "Do Not Test" occurs for a comparison when no significant difference is found between two means that enclose that comparison. For example, if you had four means sorted in order, and found no difference between means 4 vs. 2, then you would not test 4 vs. 3 and 3 vs. 2, but still test 4 vs. 1 and 3 vs. 1 (4 vs. 3 and 3 vs. 2 are enclosed by 4 vs. 2: 4 3 2 1). Note that not testing the …

[truncated: 10 more sheets: Leu-TAA, Leu-TAG, Leu-TGA, Ser-TAG, Ser-TGA,  Ser-TAA, Lys-TAA, Lys-TAG, Cys-TGA, Species and Suppressors]
