# Supplementary material for: Engineered transfer RNAs for suppression of premature termination codons
Source: Nat Commun. 2019 Feb 18;10:822. doi: 10.1038/s41467-019-08329-4 (PMC6379413; doi:10.1038/s41467-019-08329-4)
Supplement: Supplementary file 5 — Supplementary Data 2 [file 41467_2019_8329_MOESM5_ESM.xlsx]

## Sheet: ACE-tRNA sequences
tRNA #	tRNAscan-SE ID	ACE-tRNA sequence 5' -> 3'
1	TrpTGAchr17.trna39	GGCCTCGTGGCGCAACGGTAGCGCGTCTGACTtcaGATCAGAAGGtTGCGTGTTCAAATCACGTCGGGGTCA
2	TrpTGAchr17.trna10	GACCTCGTGGCGCAATGGTAGCGCGTCTGACTtcaGATCAGAAGGtTGCGTGTTCAAGTCACGTCGGGGTCA
3	TrpTGAchr6.trna171	GACCTCGTGGCGCAACGGTAGCGCGTCTGACTtcaGATCAGAAGGtTGCGTGTTCAAATCACGTCGGGGTCA
4	TrpTGAchr12.trna6	GACCTCGTGGCGCAACGGTAGCGCGTCTGACTtcaGATCAGAAGGcTGCGTGTTCGAATCACGTCGGGGTCA
5	TrpTGAchr7.trna3	GACCTCGTGGCGCAACGGCAGCGCGTCTGACTtcaGATCAGAAGGtTGCGTGTTCAAATCACGTCGGGGTCA
6	TrpTGAchr7.trna31	GGCCTCATGGTGCAACAGTAGTGTGTCTGACTtcaGATCAGAAGGtTGTATGTTCAAATCACGTAGGGGTCA
1	TrpTAGchr17.trna39	GGCCTCGTGGCGCAACGGTAGCGCGTCTGACTctaGATCAGAAGGtTGCGTGTTCAAATCACGTCGGGGTCA
2	TrpTAGchr17.trna10	GACCTCGTGGCGCAATGGTAGCGCGTCTGACTctaGATCAGAAGGtTGCGTGTTCAAGTCACGTCGGGGTCA
3	TrpTAGchr6.trna171	GACCTCGTGGCGCAACGGTAGCGCGTCTGACTctaGATCAGAAGGtTGCGTGTTCAAATCACGTCGGGGTCA
4	TrpTAGchr12.trna6	GACCTCGTGGCGCAACGGTAGCGCGTCTGACTctaGATCAGAAGGcTGCGTGTTCGAATCACGTCGGGGTCA
5	TrpTAGchr7.trna3	GACCTCGTGGCGCAACGGCAGCGCGTCTGACTctaGATCAGAAGGtTGCGTGTTCAAATCACGTCGGGGTCA
6	TrpTAGchr7.trna31	GGCCTCATGGTGCAACAGTAGTGTGTCTGACTctaGATCAGAAGGtTGTATGTTCAAATCACGTAGGGGTCA
1	GlyTGAchr1.trna122	GCATTGGTGGTTCAGTGGTAGAATTCTCGCCTtcaACGCGGGAGaCCCGGGTTCAATTCCCGGCCAATGCA
2	GlyTGAchr2.trna25	GCGCCGCTGGTGTAGTGGTATCATGCAAGATTtcaATTCTTGCGaCCCGGGTTCGATTCCCGGGCGGCGCA
3	GlyTGAchr17.trna11	GCATTGGTGGTTCAATGGTAGAATTCTCGCCTtcaACGCAGGAGaCCCAGGTTCGATTCCTGGCCAATGCA
4	GlyTGAchr1.trna120	GCGTTGGTGGTTTAGTGGTAGAATTCTCGCCTtcaATGCGGGAGaCCCGGGTTCAATTCCCGGCCACTGCA
5	GlyTGAchr1.trna2	GCCTTGGTGGTGCAGTGGTAGAATTCTCGCCTtcaACGTGGGAGaCCCGGGTTCAATTCCCGGCCAATGCA
6	GlyTGAchr1.trna83	GGTGGTTCAGTGGTAGAATTCTCGCCTtcaACGCGGGAGaCCCGGGTTTAATTCCCGGTCA
7	GlyTGAchr2.trna1	GTGGTCTAGTGGTTAGGATTCAGCGCTtcaACCGCCGCAGCCCGGGTTCGATTCCCGGtCA
8	GlyTGAchr1.random.trna2	GCGTCAGTGGTTTAGTGGTGGAATTCCTGCCTtcaATGCACGAGATCCGTGTTCAACTCCTGGTTGGTGCA
9	GlyTGAchr1.trna102	GCGTCAGTGgTTTTAGTGGTGGAATTCCTGCCTtcaATGCACGAGATCCGTGTTCAACTCCTGGTTGGTGCA
10	GlyTGAchr1.trna16	GCGTTGGCAGTTCAGTGGTAGAATTCTCGCCTtcaACCCGGGAGaCCTGGATTCCATTTCCGGCAAATGCA
11	GlyTGAchr1.trna34	GCATGGGTGGTTCAGTGGTAGAATTCTCGCCTtcaACGCGGGAGGCCCGGGTTCGATTCCCGGCCCATGCA
12	GlyTGAchr1.trna61	GCATTGGTGGTTCAGTGGTAGAATTCTCGCCTtcaACGCGGGAGGCCCGGGTTCGATTCCCGGCCAATGCA
13	GlyTGAchr16.trna25	GCATTGGTGGTTCAGTGGTAGAATTCTCGCCTtcaACGCGGGAGGCCCGGGTTTGATTCCCGGCCAGTGCA
14	GlyTGAchr1.trna42	GCATAGGTGGTTCAGTGGTAGAATTCTTGCCTtcaACGCAGGAGGCCCAGGTTTGATTCCTGGCCCATGCA
15	GlyTGAchr16.trna19	GCATTGGTGGTTCAGTGGTAGAATTCTCGCCTtcaATGCGGGCGGCCGGGCTTCGATTCCTgGCCAATGCA
16	GlyTGAchr6.trna80	GCATGGGTGATTCAGTGGTAGAATTTTCACCTtcaATGCAGGAGGTCCAGGTTCATTTCCTGGCCTATGCA
17	GlyTGAchr19.trna2	GCGTTGGTGGTATAGTGGTtAGCATAGCTGCCTtcaAAGCAGTTGaCCCGGGTTCGATTCCCGGCCAACGCA
18	GlyTGAchr1.trna107	GCGTTGGTGGTATAGTGGTgAGCATAGCTGCCTtcaAAGCAGTTGaCCCGGGTTCGATTCCCGGCCAACGCA
19	GlyTGAchr17.trna9	GCGTTGGTGGTATAGTGGTaAGCATAGCTGCCTtcaAAGCAGTTGaCCCGGGTTCGATTCCCGGCCAACGCA
20	GlyTGAchr1.trna75	GCGTTGGTGGTATAGTGGTgAGCATAGTTGCCTtcaAAGCAGTTGaCCCGGGCTCGATTCCCGCCCAACGCA
21	GlyTGAchr1.trna75-mod	GCGTTGGTGGTATAGTGGTgAGCATAGTTGCCTtcaAAGCAGTTGaCCCGGGCTCGATTCCCGgCCAACGCA
1	ArgTGAchr6.trna6	GGGCCAGTGGCGCAATGGAtAACGCGTCTGACTtcaGATCAGAAGAtTCCAGGTTCGACTCCTGGCTGGCTCG
2	ArgTGAchr3.trna8	GGGCCAGTGGCGCAATGGAtAACGCGTCTGACTtcaGATCAGAAGAtTCTAGGTTCGACTCCTGGCTGGCTCG
3	ArgTGAchr6.trna115	GGCCGCGTGGCCTAATGGAtAAGGCGTCTGATTtcaGATCAGAAGAtTGAGGGTTCGAGTCCCTTCGTGGTCG
4	ArgTGAchr17.trna21	GACCCAGTGGCCTAATGGAtAAGGCATCAGCCTtcaGAGCTGGGGAtTGTGGGTTCGAGTCCCATCTGGGTCG
5	ArgTGAchr17.trna16	GCCCCAGTGGCCTAATGGAtAAGGCACTGGCCTtcaAAGCCAGGGAtTGTGGGTTCGAGTCCCACCTGGGGTA
6	ArgTGAchr17.trna19	GCCCCAGTGGCCTAATGGAtAAGGCACTGGCCTtcaAAGCCAGGGAtTGTGGGTTCGAGTCCCACCTGGGGTG
7	ArgTGAchr16.trna3	GCCCCGGTGGCCTAATGGAtAAGGCATTGGCCTtcaAAGCCAGGGAtTGTGGGTTCGAGTCCCACCCGGGGTA
8	ArgTGAchr7.trna5	GCCCCAGTGGCCTAATGGAtAAGGCATTGGCCTtcaAAGCCAGGGAtTGTGGGTTCGAGTCCCATCTGGGGTG
9	ArgTGAchr16.trna13	GCCCCAGTGGCCTGATGGAtAAGGTACTGGCCTtcaAAGCCAGGGAtTGTGGGTTCGAGTTCCACCTGGGGTA
10	ArgTGAchr15.trna4	GGCCGCGTGGCCTAATGGAtAAGGCGTCTGACTtcaGATCAGAAGAtTGCAGGTTCGAGTCCTGCCGCGGTCG
11	ArgTGAchr6.trna4	GACCACGTGGCCTAATGGAtAAGGCGTCTGACTtcaGATCAGAAGAtTGAGGGTTCGAATCCCTCCGTGGTTA
12	ArgTGAchr17.trna17	GACCGCGTGGCCTAATGGAtAAGGCGTCTGACTtcaGATCAGAAGAtTGAGGGTTCGAGTCCCTTCGTGGTCG
13	ArgTGAchr6.trna3	GACCACGTGGCCTAATGGAtAAGGCGTCTGACTtcaGATCAGAAGAtTGAGGGTTCGAATCCCTTCGTGGTTA
14	ArgTGAchr6.trna125	GACCACGTGGCCTAATGGAtAAGGCGTCTGACTtcaGATCAGAAGAtTGAGGGTTCGAATCCCTTCGTGGTTG
15	ArgTGAchr9.trna5	GGCCGTGTGGCCTAATGGAtAAGGCGTCTGACTtcaGATCAAAAGAtTGCAGGTTTGAGTTCTGCCACGGTCG
16	ArgTGAchr1.trna10	GGCTCCGTGGCGCAATGGAtAGCGCATTGGACTtcaAgaggctgaaggcATTCAAAGGtTCCGGGTTCGAGTCCCGGCGGAGTCG
17	ArgTGAchr1.trna10/nointron	GGCTCCGTGGCGCAATGGAtAGCGCATTGGACTtcaAATTCAAAGGtTCCGGGTTCGAGTCCCGGCGGAGTCG
18	ArgTGAchr17.trna3	GGCTCTGTGGCGCAATGGAtAGCGCATTGGACTtcaAgtgacgaatagagcaATTCAAAGGtTGTGGGTTCGAATCCCACCAGAGTCG
19	ArgTGAchr17.trna3/nointron	GGCTCTGTGGCGCAATGGAtAGCGCATTGGACTtcaAATTCAAAGGtTGTGGGTTCGAATCCCACCAGAGTCG
20	ArgTGAchr9.trna6	GGCTCTGTGGCGCAATGGAtAGCGCATTGGACTtcaAgctgagcctagtgtggtcATTCAAAGGtTGTGGGTTCGAGTCCCACCAGAGTCG
21	ArgTGAchr9.trna6/nointron	GGCTCTGTGGCGCAATGGAtAGCGCATTGGACTtcaAATTCAAAGGtTGTGGGTTCGAGTCCCACCAGAGTCG
22	ArgTGAchr11.trna3	GGCTCTGTGGCGCAATGGAtAGCGCATTGGACTtcaAgatagttagagaaATTCAAAGGtTGTGGGTTCGAGTCCCACCAGAGTCG
23	ArgTGAchr1.trna79	GTCTCTGTGGCGCAATGGAcgAGCGCGCTGGACTtcaAATCCAGAGGtTCCGGGTTCGAGTCCCGGCAGAGATG
24	ArgTGAchr6.trna52	GGCTCTGTGGCGCAATGGAtAGCGCATTGGACTtcaAgcctaaatcaagagATTCAAAGGtTGCGGGTTCGAGTCCCTCCAGAGTCG
25	ArgTGAchr6.trna52/nointron	GGCTCTGTGGCGCAATGGAtAGCGCATTGGACTtcaAATTCAAAGGtTGCGGGTTCGAGTCCCTCCAGAGTCG
26	ArgTGAchr5.trna4	GGCAGCATAGCAGAGTGGTtCAGGTTACAGGTtcaAGATGTAAACTGAGTTCAAATCCCAGTTCTGCCA
1	GlnTAGnmt-tRNA-Gln chr10.trna6	TGGTGTAATAGGTAGCACAGAGAATTctaGATTCTCAGGGGTAGGTTCAATTCCTAT
2	GlnTAGnmt-tRNA-Gln chrX.trna1	TAGGACATGGTGTGATAGGTAGCATGGAGAATTctaGATTCTCAGGGGTAGGTTCAATTCCTACAGTTCTAG
3	GlnTAGnmt-tRNA-Gln chr7.trna32	TAGGACGTGGTGTGATAGGTAGCATGGGGAATTctaGATTCTCAGGGGTGGGTTCAATTCCTATAGTTCTAG
4	GlnTAGnmt-tRNA-Gln chr7.trna7	TAGGACGTGGTGTAGTAGGTAGCATGGAGAATGctaAATTCTCAGGGGTAGGTTCAATTCCTATAGTTCTAG
5	GlnTAGnmt-tRNA-Gln chr2.trna24	TAGGACATGGTGTAATAGGTAGAATGGAGAATTctaAATTCTCAGGGGTAGGTTCAATTCCTATAGTTCTAG
6	GlnTAGnmt-tRNA-Gln chr3.trna7	TAGGATGTGGTGTATTAGGTAGCACAGAGAATTctaGATTCTCAGGGGTAGGTTCGATTCCTATAATTCTAC
7	GlnTAGnmt-tRNA-Gln chr16.trna15	TAGGACTTGGTGTAATGGGTAGCACAGAGAATTctaGATTCTCAGGGGTGGGTTCAATTCCTTTCGTCCTAG
8	GlnTAGnmt-tRNA-Gln chr12.trna15	TCTAGGAtgTGGTGTGATAGGTAGCATGGAGAATTctaGATTCTCAGGGGTAGGTTCAATTCCTATaTTCTAGAA
9	GlnTAGnmt-tRNA-Gln chr2.trna21	TAGGACGTGGTGTGATAGGTAGCATGGAGAATTctaGATTCTCAGGGATGGGTTCAATTCCTATAGTCCTAG
10	GlnTAGnmt-tRNA-Glnchr2.trna9	TAGGACGTGGTGTGATAGGTAGCACGGAGAATTctaGATTCTCAGGGATGGGTTCAATTCCTGTAGTTCTAG
11	GlnTAGchr6.trna1	GGTTCCATGGTGTAATGGTtAGCACTCTGGACTctaAATCCAGCGaTCCGAGTTCAAATCTCGGTGGAACCT
12	GlnTAGchr1.trna104	GGTTCCATGGTGTAATGGTgACCACTTTGGACTctaAATACAGTGATCAGAGTTCAAGTCTCACTGGAACCT
13	GlnTAGchr1.trna28	GGTTCCATGGTGTAATGGTgAGGGCTTTGGACTctaACTACAGTGaTCAGAGTTCAAGTCTCAGTGGGACCT
14	GlnTAGchr12.trna3	GGTTCCATGGTGTAATGGTaAGCACCCTGGACTctaAATCCAGCAaCCAGAGTTCCAGTCTCAGCGtGGACCT
15	GlnTAGchr5.trna23	GGTAGTGTAGTCTACTGGTTAAACGCTTGGgCTctaACATTAAcGtCCTGGGTTCAAATCCCAGCTTTGTCA
16	GlnTAGchr6.trna147	GGTTCCATGGTGTAATGGTtAGCACTCTGGACTctaAATCCAGCGaTCCGAGTTCAAGTCTCGGTGGAACCT
17	GlnTAGchr1.trna17	GGTTCCATGGTGTAATGGTgAGCACTCTGGACTctaAATCCAGCGaTCCGAGTTCGAGTCTCGGTGGAACCT
18	GlnTAGchr1.trna101	GGTTCCATGGTGTAATGGTaAGCACTCTGGACTctaAATCCAGCGaTCCGAGTTCGAGTCTCGGTGGAACCT
19	GlnTAGchr6.trna42	GGTTCCATGGTGTAATGGTtAGCACTCTGGACTctaAATCCGGTAaTCCGAGTTCAAATCTCGGTGGAACCT
20	GlnTAGchr6.trna132	GGCCCCATGGTGTAATGGTcAGCACTCTGGACTctaAATCCAGCGaTCCGAGTTCAAATCTCGGTGGGACCC
21	GlnTAGchr1.trna23	GGTTCCATGGTGTAATGGTaAGCACTCTGGACTctaAATCCAGCCATCTGAGTTCGAGTCTCTGTGGAACCT
22	GlnTAGchr1.trna111	GGTTCCATGGTGTAATGGTgAGCACTTTGGACTctaAATACAGTGATCAGAGTTCAAGTCTCACTGGGACCT
23	GlnTAGchr1.trna24	GGTTCCATGgGTTAATGGTgAGCACCCTGGACTctaAATCAAGCGaTCCGAGTTCAAATCTCGGTGGTACCT
24	GlnTAGchr19.trna4	GTTTCCATGGTGTAATGGTgAGCACTCTGGACTctaAATCCAGAAATACATTCAAAGAATTAAGAACA
25	GlnTAGchr17.trna14	GGTCCCATGGTGTAATGGTtAGCACTCTGGACTctaAATCCAGCGaTCCGAGTTCAAATCTCGGTGGGACCT
26	GlnTAGchr6.trna63	GGTCCCATGGTGTAATGGTtAGCACTCTGGACTctaAATCCAGCAaTCCGAGTTCGAATCTCGGTGGGACCT
27	GlnTAGchr6.trna175	GGCCCCATGGTGTAATGGTtAGCACTCTGGACTctaAATCCAGCGaTCCGAGTTCAAATCTCGGTGGGACCT
28	GlnTAGchr6.trna82	GGTCCCATGGTGTAATGGTtAGCACTCTGGGCTctaAATCCAGCAaTCCGAGTTCGAATCTTGGTGGGACCT
29	GlnTAGchr2.trna26	GGCTGTGTACCTCAGTGGGcAAGGGTATGGACTctaAAGCCAGACTaTTTGGGTTCAAATCCCAGCTTGGCCT
30	GlnTAG chr4.trna4	GACCATGTGGCCTAAGGGAaAAGACATCTCACTctaGGTCAGAAGAtTGAGGGTTCAAGTCCTTTCATGGTCA
31	GlnTAGchr8.trna10	GGTACAGTGTTAAAGGGGagaAAAATTGCTGACTctaAATaCAGTAGaCCTAGGTTTGAATCCTGGCTTTACCA
1	GlnTAAnmt-tRNA-Gln chr10.trna6	TGGTGTAATAGGTAGCACAGAGAATTttaGATTCTCAGGGGTAGGTTCAATTCCTAT
2	GlnTAAnmt-tRNA-Gln chrX.trna1	TAGGACATGGTGTGATAGGTAGCATGGAGAATTttaGATTCTCAGGGGTAGGTTCAATTCCTACAGTTCTAG
3	GlnTAAnmt-tRNA-Glnc hr7.trna32	TAGGACGTGGTGTGATAGGTAGCATGGGGAATTttaGATTCTCAGGGGTGGGTTCAATTCCTATAGTTCTAG
4	GlnTAAnmt-tRNA-Gln chr7.trna7	TAGGACGTGGTGTAGTAGGTAGCATGGAGAATGttaAATTCTCAGGGGTAGGTTCAATTCCTATAGTTCTAG
5	GlnTAAnmt-tRNA-Gln chr2.trna24	TAGGACATGGTGTAATAGGTAGAATGGAGAATTttaAATTCTCAGGGGTAGGTTCAATTCCTATAGTTCTAG
6	GlnTAAnmt-tRNA-Gln chr3.trna7	TAGGATGTGGTGTATTAGGTAGCACAGAGAATTttaGATTCTCAGGGGTAGGTTCGATTCCTATAATTCTAC
7	GlnTAAnmt-tRNA-Gln chr16.trna15	TAGGACTTGGTGTAATGGGTAGCACAGAGAATTttaGATTCTCAGGGGTGGGTTCAATTCCTTTCGTCCTAG
8	GlnTAAnmt-tRNA-Gln chr12.trna15	TCTAGGAtgTGGTGTGATAGGTAGCATGGAGAATTttaGATTCTCAGGGGTAGGTTCAATTCCTATaTTCTAGAA
9	GlnTAAnmt-tRNA-Gln chr2.trna21	TAGGACGTGGTGTGATAGGTAGCATGGAGAATTttaGATTCTCAGGGATGGGTTCAATTCCTATAGTCCTAG
10	GlnTAAnmt-tRNA-Glnchr2.trna9	TAGGACGTGGTGTGATAGGTAGCACGGAGAATTttaGATTCTCAGGGATGGGTTCAATTCCTGTAGTTCTAG
11	GlnTAAchr6.trna1	GGTTCCATGGTGTAATGGTtAGCACTCTGGACTttaAATCCAGCGaTCCGAGTTCAAATCTCGGTGGAACCT
12	GlnTAAchr1.trna104	GGTTCCATGGTGTAATGGTgACCACTTTGGACTttaAATACAGTGATCAGAGTTCAAGTCTCACTGGAACCT
13	GlnTAAchr1.trna28	GGTTCCATGGTGTAATGGTgAGGGCTTTGGACTttaACTACAGTGaTCAGAGTTCAAGTCTCAGTGGGACCT
14	GlnTAAchr12.trna3	GGTTCCATGGTGTAATGGTaAGCACCCTGGACTttaAATCCAGCAaCCAGAGTTCCAGTCTCAGCGtGGACCT
15	GlnTAAchr5.trna23	GGTAGTGTAGTCTACTGGTTAAACGCTTGGgCTttaACATTAAcGtCCTGGGTTCAAATCCCAGCTTTGTCA
16	GlnTAAchr6.trna147	GGTTCCATGGTGTAATGGTtAGCACTCTGGACTttaAATCCAGCGaTCCGAGTTCAAGTCTCGGTGGAACCT
17	GlnTAAchr1.trna17	GGTTCCATGGTGTAATGGTgAGCACTCTGGACTttaAATCCAGCGaTCCGAGTTCGAGTCTCGGTGGAACCT
18	GlnTAAchr1.trna101	GGTTCCATGGTGTAATGGTaAGCACTCTGGACTttaAATCCAGCGaTCCGAGTTCGAGTCTCGGTGGAACCT
19	GlnTAAchr6.trna42	GGTTCCATGGTGTAATGGTtAGCACTCTGGACTttaAATCCGGTAaTCCGAGTTCAAATCTCGGTGGAACCT
20	GlnTAAchr6.trna132	GGCCCCATGGTGTAATGGTcAGCACTCTGGACTttaAATCCAGCGaTCCGAGTTCAAATCTCGGTGGGACCC
21	GlnTAAchr1.trna23	GGTTCCATGGTGTAATGGTaAGCACTCTGGACTttaAATCCAGCCATCTGAGTTCGAGTCTCTGTGGAACCT
22	GlnTAAchr1.trna111	GGTTCCATGGTGTAATGGTgAGCACTTTGGACTttaAATACAGTGATCAGAGTTCAAGTCTCACTGGGACCT
23	GlnTAAchr1.trna24	GGTTCCATGgGTTAATGGTgAGCACCCTGGACTttaAATCAAGCGaTCCGAGTTCAAATCTCGGTGGTACCT
24	GlnTAAchr19.trna4	GTTTCCATGGTGTAATGGTgAGCACTCTGGACTttaAATCCAGAAATACATTCAAAGAATTAAGAACA
25	GlnTAAchr17.trna14	GGTCCCATGGTGTAATGGTtAGCACTCTGGACTttaAATCCAGCGaTCCGAGTTCAAATCTCGGTGGGACCT
26	GlnTAAchr6.trna63	GGTCCCATGGTGTAATGGTtAGCACTCTGGACTttaAATCCAGCAaTCCGAGTTCGAATCTCGGTGGGACCT
27	GlnTAAchr6.trna175	GGCCCCATGGTGTAATGGTtAGCACTCTGGACTttaAATCCAGCGaTCCGAGTTCAAATCTCGGTGGGACCT
28	GlnTAAchr6.trna82	GGTCCCATGGTGTAATGGTtAGCACTCTGGGCTttaAATCCAGCAaTCCGAGTTCGAATCTTGGTGGGACCT
29	GlnTAAchr2.trna26	GGCTGTGTACCTCAGTGGGcAAGGGTATGGACTttaAAGCCAGACTaTTTGGGTTCAAATCCCAGCTTGGCCT
30	GlnTAAchr4.trna4	GACCATGTGGCCTAAGGGAaAAGACATCTCACTttaGGTCAGAAGAtTGAGGGTTCAAGTCCTTTCATGGTCA
31	GlnTAAchr8.trna10	GGTACAGTGTTAAAGGGGagaAAAATTGCTGACTttaAATaCAGTAGaCCTAGGTTTGAATCCTGGCTTTACCA
1	GluTAAchr1.trna106	TCCCTGGTGGTCTAGTGGTtAGGATTCGGCGCTttaACCGCCGCGGCCCGGGTTCGATTCCCGGTCAGGGAA
2	GluTAAchr1.trna55	TCCCTGGTGGTCTAGTGGTtAGGATTCGGCGCTttaACCGCCGCGGCCCGGGTTCGATTCCCGGTCAGGAAA
3	GluTAAchr13.trna3	CCCCTGGTGGTCTAGTGCTtAGGATTCGGTGCTttaACCGCTGCTGCCTGCGTTCGATTCCCGGTCAGGGAA
4	GluTAAchr8.trna1	TCCTTGATGTCTAGTGGTtAGGATTTGGTGCTttaACTGCAGCAGCCTGGGTTCATTTCTCAGTCAGGGAA
5	GluTAAchr2.trna18	TCCCATATGGTCTAGCGGTtAGGATTCCTGGTTttaACCCAGGTGGCCCGGGTTCGACTCCCGGTATGGGAA
6	GluTAAchr1.trna92	TCCGTGGTGGTCTAGTGGCtAGGATTCGGCGCTttaACCGCCTGCAGCTCGAGTTCGATTCCTGGTCAGGGAA
7	GluTAAchr14.trna15	CCCTGTGGTCTAGTGGCtAAGACTTTGTGCTttaATTGCTGCAtCCTAGGTTCAATTCCCAGTCAGGGA
8	GluTAAchr13.trna2	TCCCACATGGTCTAGCGGTtAGGATTCCTGGTTttaACCCAGGCGGCCCGGGTTCGACTCCCGGTGTGGGAA
9	GluTAAchr1.trna5	TCCCTGGTGGTCTAGTGGCtAGGATTCGGCGCTttaACCGCCGCGGCCCGGGTTCGATTCCCGGCCAGGGAA
10	GluTAAchr1.trna123	TCCCTGGTGGTCTAGTGGCtAGGATTCGGCGCTttaACCGCCGCGGCCCGGGTTCGATTCCCGGTCAGGGAA
11	GluTAAchr1.trna45	GCGTTGGTGGTGTAGTGGTgAGCACAGCTGCCTttaAAGCAGTTAaCGCGGGTTCGATTCCCGGGTAACGAA
12	GluTAAchr1.trna99	TCCTTGGTGGTCTAGTGGCtAGGATTCGGTGCTttaACCTGTGCGGCCCGGGTTCAATTCCCGATGAAGGAA
13	GluTAAchr1.trna95	TGTCTGGTGGTCAAGTGGCtAGGATTTGGCGCTttaACTGCCGCGGCCCGCGTTCGATTCCCGGTCAGGGAA
14	GluTAAchr1.trna86	TCCCTGGTGGTCTAGTGGCtAGGATTCGGCGCTttaACCGCCTGCAGCTCGAGTTCGATTCCTGGTCAGGGAA
15	GluTAAchr2.trna16	GCAATGGTGGTTCAGTGGTAGAATTCTCGCCTttaACACAGGAGaCCCGGGTTCAATTCCTGACCCATGTA
1	GluTAGchr1.trna106	TCCCTGGTGGTCTAGTGGTtAGGATTCGGCGCTctaACCGCCGCGGCCCGGGTTCGATTCCCGGTCAGGGAA
2	GluTAGchr1.trna55	TCCCTGGTGGTCTAGTGGTtAGGATTCGGCGCTctaACCGCCGCGGCCCGGGTTCGATTCCCGGTCAGGAAA
3	GluTAGchr13.trna3	CCCCTGGTGGTCTAGTGCTtAGGATTCGGTGCTctaACCGCTGCTGCCTGCGTTCGATTCCCGGTCAGGGAA
4	GluTAGchr8.trna1	TCCTTGATGTCTAGTGGTtAGGATTTGGTGCTctaACTGCAGCAGCCTGGGTTCATTTCTCAGTCAGGGAA
5	GluTAGchr2.trna18	TCCCATATGGTCTAGCGGTtAGGATTCCTGGTTctaACCCAGGTGGCCCGGGTTCGACTCCCGGTATGGGAA
6	GluTAGchr1.trna92	TCCGTGGTGGTCTAGTGGCtAGGATTCGGCGCTctaACCGCCTGCAGCTCGAGTTCGATTCCTGGTCAGGGAA
7	GluTAGchr14.trna15	CCCTGTGGTCTAGTGGCtAAGACTTTGTGCTctaATTGCTGCAtCCTAGGTTCAATTCCCAGTCAGGGA
8	GluTAGchr13.trna2	TCCCACATGGTCTAGCGGTtAGGATTCCTGGTTctaACCCAGGCGGCCCGGGTTCGACTCCCGGTGTGGGAA
9	GluTAGchr1.trna5	TCCCTGGTGGTCTAGTGGCtAGGATTCGGCGCTctaACCGCCGCGGCCCGGGTTCGATTCCCGGCCAGGGAA
10	GluTAGchr1.trna123	TCCCTGGTGGTCTAGTGGCtAGGATTCGGCGCTctaACCGCCGCGGCCCGGGTTCGATTCCCGGTCAGGGAA
11	GluTAGchr1.trna45	GCGTTGGTGGTGTAGTGGTgAGCACAGCTGCCTctaAAGCAGTTAaCGCGGGTTCGATTCCCGGGTAACGAA
12	GluTAGchr1.trna99	TCCTTGGTGGTCTAGTGGCtAGGATTCGGTGCTctaACCTGTGCGGCCCGGGTTCAATTCCCGATGAAGGAA
13	GluTAGchr1.trna95	TGTCTGGTGGTCAAGTGGCtAGGATTTGGCGCTctaACTGCCGCGGCCCGCGTTCGATTCCCGGTCAGGGAA
14	GluTAGchr1.trna86	TCCCTGGTGGTCTAGTGGCtAGGATTCGGCGCTctaACCGCCTGCAGCTCGAGTTCGATTCCTGGTCAGGGAA
15	GluTAGchr2.trna16	GCAATGGTGGTTCAGTGGTAGAATTCTCGCCTctaACACAGGAGaCCCGGGTTCAATTCCTGACCCATGTA
1	TyrTAA chr2.trna13	CCTTCAATAGTTCAGCTGGTAGAGCAGAGGACTttaGctacttcctcagtaggagacGTCCTTAGGtTGCTGGTTCGATTCCAGCTTGAAGGA
2	TyrTAA chr2.trna13/nointron	CCTTCAATAGTTCAGCTGGTAGAGCAGAGGACTttaGGTCCTTAGGtTGCTGGTTCGATTCCAGCTTGAAGGA
3	TyrTAAchr1.trna11	GGTAAAATGGCTGAGTAAGCTTTAGACTttaAATCTAAAGAGAGATTGAGCTCTCTTTTTACCA
4	TyrTAAchr1.trna52	GGTAAAATGACTGAGTAAGCATTAGACTttaAATCTAAAGaCAGAGGTCAAGACCTCTTTTTACCA
5	TyrTAAchr11.trna9	GGTAAAATGGCTGAGTAAGCATTAGACTttaAATCTAAAGaCAGAGGTCAAGGCCTCTTTTTACCA
6	TyrTAAchr9.trna2	GGTAAAATGGCTGAGTAAGCATTAGACTttaAATCTAAAGaCAGAGGTCAAGGCCTTTTTACCA
7	TyrTAAchr6.trna14	CCTTCGATAGCTCAGTTGGTAGAGCGGAGGACTttaGttggctgtgtccttagacATCCTTAGGtCGCTGGTTCGAATCCGGCTCGAAGGA
8	TyrTAAchr6.trna14/nointron	CCTTCGATAGCTCAGTTGGTAGAGCGGAGGACTttaGATCCTTAGGtCGCTGGTTCGAATCCGGCTCGAAGGA
9	TyrTAA chr7.trna12	GGGGGTATAGCTCAGGGCtAGAGCTtTTTGACTttaGAGCAAGAGGtCCCTGGTTCAAATCCAGGTTCTCCCT
10	TyrTAAchr7.trna28	TATAGCTCAGTGGTAGAGCATTTAACTttaGATCAAGAGGtCCCTGGATCAACTCTGGGTG
11	TyrTAAchr15.trna6	GTCAGTGTTGCACAACGGTtaAGTGAAGAGGCTttaAACCCAGACTGGATGGGTTCAATTCCCATCTCTGCCG
12	TyrTAA chr2.trna2	CCTTCGATAGCTCAGTTGGTAGAGCGGAGGACTttaGtggatagggcgtggcaATCCTTAGGtCGCTGGTTCGATTCCGGCTCGAAGGA
13	TyrTAAchr2.trna2/nointron	CCTTCGATAGCTCAGTTGGTAGAGCGGAGGACTttaGATCCTTAGGtCGCTGGTTCGATTCCGGCTCGAAGGA
14	TyrTAAchr6.trna16	CCTTCGATAGCTCAGTTGGTAGAGCGGAGGACTttaGgctcattaagcaaggtATCCTTAGGtCGCTGGTTCGAATCCGGCTCGGAGGA
15	TyrTAAchr6.trna16/nointron	CCTTCGATAGCTCAGTTGGTAGAGCGGAGGACTttaGATCCTTAGGtCGCTGGTTCGAATCCGGCTCGGAGGA
16	TyrTAAchr14.trna19	CCTTCGATAGCTCAGCTGGTAGAGCGGAGGACTttaGattgtatagacatttgcggacATCCTTAGGtCGCTGGTTCGATTCCAGCTCGAAGGA
17	TyrTAAchr14.trna19/nointron	CCTTCGATAGCTCAGCTGGTAGAGCGGAGGACTttaGATCCTTAGGtCGCTGGTTCGATTCCAGCTCGAAGGA
18	TyrTAAchr8.trna2	CCTTCGATAGCTCAGCTGGTAGAGCGGAGGACTttaGctacttcctcagcaggagacATCCTTAGGtCGCTGGTTCGATTCCGGCTCGAAGGA
19	TyrTAAchr8.trna2/nointron	CCTTCGATAGCTCAGCTGGTAGAGCGGAGGACTttaGATCCTTAGGtCGCTGGTTCGATTCCGGCTCGAAGGA
20	TyrTAAchr8.trna3	CCTTCGATAGCTCAGCTGGTAGAGCGGAGGACTttaGgcgcgcgcccgtggccATCCTTAGGtCGCTGGTTCGATTCCGGCTCGAAGGA
21	TyrTAAchr8.trna3/nointron	CCTTCGATAGCTCAGCTGGTAGAGCGGAGGACTttaGATCCTTAGGtCGCTGGTTCGATTCCGGCTCGAAGGA
22	TyrTAAchr14.trna20	CCTTCGATAGCTCAGCTGGTAGAGCGGAGGACTttaGcctgtagaaacatttgtggacATCCTTAGGtCGCTGGTTCGATTCCGGCTCGAAGGA
23	TyrTAAchr14.trna20/nointron	CCTTCGATAGCTCAGCTGGTAGAGCGGAGGACTttaGATCCTTAGGtCGCTGGTTCGATTCCGGCTCGAAGGA
24	TyrTAAchr14.trna17	CCTTCGATAGCTCAGCTGGTAGAGCGGAGGACTttaGattgtacagacatttgcggacATCCTTAGGtCGCTGGTTCGATTCCGGCTCGAAGGA
25	TyrTAAchr14.trna17/nointron	CCTTCGATAGCTCAGCTGGTAGAGCGGAGGACTttaGATCCTTAGGtCGCTGGTTCGATTCCGGCTCGAAGGA
26	TyrTAAchr14.trna5	CCTTCGATAGCTCAGCTGGTAGAGCGGAGGACTttaGtacttaatgtgtggtcATCCTTAGGtCGCTGGTTCGATTCCGGCTCGAAGGA
27	TyrTAAchr14.trna5/nointron	CCTTCGATAGCTCAGCTGGTAGAGCGGAGGACTttaGATCCTTAGGtCGCTGGTTCGATTCCGGCTCGAAGGA
28	TyrTAAchr6.trna17	CCTTCGATAGCTCAGCTGGTAGAGCGGAGGACTttaGgggtttgaatgtggtcATCCTTAGGtCGCTGGTTCGAATCCGGCTCGGAGGA
29	TyrTAAchr6.trna17/nointron	CCTTCGATAGCTCAGCTGGTAGAGCGGAGGACTttaGATCCTTAGGtCGCTGGTTCGAATCCGGCTCGGAGGA
30	TyrTAAchr14.trna18	CCTTCGATAGCTCAGCTGGTAGAGCGGAGGACTttaGactgcggaaacgtttgtggacATCCTTAGGtCGCTGGTTCAATTCCGGCTCGAAGGA
31	TyrTAAchr14.trna18/nointron	CCTTCGATAGCTCAGCTGGTAGAGCGGAGGACTttaGATCCTTAGGtCGCTGGTTCAATTCCGGCTCGAAGGA
32	TyrTAAchr6.trna15	CTTTCGATAGCTCAGTTGGTAGAGCGGAGGACTttaGgttcattaaactaaggcATCCTTAGGtCGCTGGTTCGAATCCGGCTCGAAGGA
33	TyrTAAchr6.trna15/nointron	CTTTCGATAGCTCAGTTGGTAGAGCGGAGGACTttaGATCCTTAGGtCGCTGGTTCGAATCCGGCTCGAAGGA
34	TyrTAAchr8.trna11	TCTTCAATAGCTCAGCTGGTAGAGCGGAGGACTttaGgtgcacgcccgtggccATTCTTAGGTGCTGGTTTGATTCCGACTTGGAGAG
35	TyrTAAchr8.trna11/nointron	TCTTCAATAGCTCAGCTGGTAGAGCGGAGGACTttaGATTCTTAGGTGCTGGTTTGATTCCGACTTGGAGAG
36	TyrTAAchr1.trna127	GGTAAAATGGCTGAGTGAAGCATTGGACTttaAATCTAAAGaCAGGGGTTAAGCCTCTTTTTACCA
37	TyrTAAchr10.trna3	GGTAAAATGGCTGAGCAAGCATTGGACTttaAATCTAAAGaCAGATGTTGAGCCATCTTTTTAGCA
38	TyrTAAchr14.trna8	GGTAAAATGGCTGAGTGAAGCATTGGACTttaAATCTAAAGaCAGGGGCTAAGCCTCTTTTTACCA
39	TyrTAAchr2.trna12	GGTAAAATGGCTGAGCAAGCATTAGACTttaAATCTAAAGaCAGAGGTTAAGGCCTCTTTTTACCA
40	TyrTAAchr7.trna1	GGTAAAATGGCTGAGTAAGCATTAGACTttaAATCTAAAGaCAGAGGTCAAGGCCTCTTTTTTCCT
41	TyrTAAchr7.trna2	GGTAAAATGGCTGAGCAAGCATTAGACTttaAATCTGAAAaCAGAGGTCAAAGgTCTCTTTTTACCA
42	TyrTAAchr7.trna6	GGTAAAATGGCTGAGTAAGCATTAGACTttaAATCTAAAGaCAGAGGTCAAGGCCTCTTTTTACCA
43	TyrTAAchr8.trna7	GGTAAAATGACTGAATAAGCCTTAGACTttaAATCTGAAGaCAGAGGTCAAGGCCTCTTTTTACCA
44	TyrTAAchr9.trna10	GGTAAAATGGCTGAGTAAGCATTGGACTttaAATCTAAAGaCAGAGGTCAAGACCTCTTTTTACCA
45	TyrTAAchr9.trna4	GGTAAAATGGCTGAGTAAAGCATTAGACTttaAATCTAAGGaCAGAGGCTAAACCTCTTTTTACCA
1	TyrTAGchr2.trna13	CCTTCAATAGTTCAGCTGGTAGAGCAGAGGACTctaGctacttcctcagtaggagacGTCCTTAGGtTGCTGGTTCGATTCCAGCTTGAAGGA
2	TyrTAGchr2.trna13/nointron	CCTTCAATAGTTCAGCTGGTAGAGCAGAGGACTctaGGTCCTTAGGtTGCTGGTTCGATTCCAGCTTGAAGGA
3	TyrTAGchr1.trna11	GGTAAAATGGCTGAGTAAGCTTTAGACTctaAATCTAAAGAGAGATTGAGCTCTCTTTTTACCA
4	TyrTAGchr1.trna52	GGTAAAATGACTGAGTAAGCATTAGACTctaAATCTAAAGaCAGAGGTCAAGACCTCTTTTTACCA
5	TyrTAGchr11.trna9	GGTAAAATGGCTGAGTAAGCATTAGACTctaAATCTAAAGaCAGAGGTCAAGGCCTCTTTTTACCA
6	TyrTAGchr9.trna2	GGTAAAATGGCTGAGTAAGCATTAGACTctaAATCTAAAGaCAGAGGTCAAGGCCTTTTTACCA
7	TyrTAGchr6.trna14	CCTTCGATAGCTCAGTTGGTAGAGCGGAGGACTctaGttggctgtgtccttagacATCCTTAGGtCGCTGGTTCGAATCCGGCTCGAAGGA
8	TyrTAGchr6.trna14/nointron	CCTTCGATAGCTCAGTTGGTAGAGCGGAGGACTctaGATCCTTAGGtCGCTGGTTCGAATCCGGCTCGAAGGA
9	TyrTAG chr7.trna12	GGGGGTATAGCTCAGGGCtAGAGCTtTTTGACTctaGAGCAAGAGGtCCCTGGTTCAAATCCAGGTTCTCCCT
10	TyrTAGchr7.trna28	TATAGCTCAGTGGTAGAGCATTTAACTctaGATCAAGAGGtCCCTGGATCAACTCTGGGTG
11	TyrTAGchr15.trna6	GTCAGTGTTGCACAACGGTtaAGTGAAGAGGCTctaAACCCAGACTGGATGGGTTCAATTCCCATCTCTGCCG
12	TyrTAG chr2.trna2	CCTTCGATAGCTCAGTTGGTAGAGCGGAGGACTctaGtggatagggcgtggcaATCCTTAGGtCGCTGGTTCGATTCCGGCTCGAAGGA
13	TyrTAGchr2.trna2/nointron	CCTTCGATAGCTCAGTTGGTAGAGCGGAGGACTctaGATCCTTAGGtCGCTGGTTCGATTCCGGCTCGAAGGA
14	TyrTAGchr6.trna16	CCTTCGATAGCTCAGTTGGTAGAGCGGAGGACTctaGgctcattaagcaaggtATCCTTAGGtCGCTGGTTCGAATCCGGCTCGGAGGA
15	TyrTAGchr6.trna16/nointron	CCTTCGATAGCTCAGTTGGTAGAGCGGAGGACTctaGATCCTTAGGtCGCTGGTTCGAATCCGGCTCGGAGGA
16	TyrTAGchr14.trna19	CCTTCGATAGCTCAGCTGGTAGAGCGGAGGACTctaGattgtatagacatttgcggacATCCTTAGGtCGCTGGTTCGATTCCAGCTCGAAGGA
17	TyrTAG chr14.trna19/nointron	CCTTCGATAGCTCAGCTGGTAGAGCGGAGGACTctaGATCCTTAGGtCGCTGGTTCGATTCCAGCTCGAAGGA
18	TyrTAGchr8.trna2	CCTTCGATAGCTCAGCTGGTAGAGCGGAGGACTctaGctacttcctcagcaggagacATCCTTAGGtCGCTGGTTCGATTCCGGCTCGAAGGA
19	TyrTAGchr8.trna2/nointron	CCTTCGATAGCTCAGCTGGTAGAGCGGAGGACTctaGATCCTTAGGtCGCTGGTTCGATTCCGGCTCGAAGGA
20	TyrTAGchr8.trna3	CCTTCGATAGCTCAGCTGGTAGAGCGGAGGACTctaGgcgcgcgcccgtggccATCCTTAGGtCGCTGGTTCGATTCCGGCTCGAAGGA
21	TyrTAGchr8.trna3/nointron	CCTTCGATAGCTCAGCTGGTAGAGCGGAGGACTctaGATCCTTAGGtCGCTGGTTCGATTCCGGCTCGAAGGA
22	TyrTAGchr14.trna20	CCTTCGATAGCTCAGCTGGTAGAGCGGAGGACTctaGcctgtagaaacatttgtggacATCCTTAGGtCGCTGGTTCGATTCCGGCTCGAAGGA
23	TyrTAGchr14.trna20/nointron	CCTTCGATAGCTCAGCTGGTAGAGCGGAGGACTctaGATCCTTAGGtCGCTGGTTCGATTCCGGCTCGAAGGA
24	TyrTAGchr14.trna17	CCTTCGATAGCTCAGCTGGTAGAGCGGAGGACTctaGattgtacagacatttgcggacATCCTTAGGtCGCTGGTTCGATTCCGGCTCGAAGGA
25	TyrTAGchr14.trna17/nointron	CCTTCGATAGCTCAGCTGGTAGAGCGGAGGACTctaGATCCTTAGGtCGCTGGTTCGATTCCGGCTCGAAGGA
26	TyrTAGchr14.trna5	CCTTCGATAGCTCAGCTGGTAGAGCGGAGGACTctaGtacttaatgtgtggtcATCCTTAGGtCGCTGGTTCGATTCCGGCTCGAAGGA
27	TyrTAGchr14.trna5/nointron	CCTTCGATAGCTCAGCTGGTAGAGCGGAGGACTctaGATCCTTAGGtCGCTGGTTCGATTCCGGCTCGAAGGA
28	TyrTAGchr6.trna17	CCTTCGATAGCTCAGCTGGTAGAGCGGAGGACTctaGgggtttgaatgtggtcATCCTTAGGtCGCTGGTTCGAATCCGGCTCGGAGGA
29	TyrTAGchr6.trna17/nointron	CCTTCGATAGCTCAGCTGGTAGAGCGGAGGACTctaGATCCTTAGGtCGCTGGTTCGAATCCGGCTCGGAGGA
30	TyrTAGchr14.trna18	CCTTCGATAGCTCAGCTGGTAGAGCGGAGGACTctaGactgcggaaacgtttgtggacATCCTTAGGtCGCTGGTTCAATTCCGGCTCGAAGGA
31	TyrTAGchr14.trna18/nointron	CCTTCGATAGCTCAGCTGGTAGAGCGGAGGACTctaGATCCTTAGGtCGCTGGTTCAATTCCGGCTCGAAGGA
32	TyrTAGchr6.trna15	CTTTCGATAGCTCAGTTGGTAGAGCGGAGGACTctaGgttcattaaactaaggcATCCTTAGGtCGCTGGTTCGAATCCGGCTCGAAGGA
33	TyrTAGchr6.trna15/nointron	CTTTCGATAGCTCAGTTGGTAGAGCGGAGGACTctaGATCCTTAGGtCGCTGGTTCGAATCCGGCTCGAAGGA
34	TyrTAGchr8.trna11	TCTTCAATAGCTCAGCTGGTAGAGCGGAGGACTctaGgtgcacgcccgtggccATTCTTAGGTGCTGGTTTGATTCCGACTTGGAGAG
35	TyrTAGchr8.trna11/nointron	TCTTCAATAGCTCAGCTGGTAGAGCGGAGGACTctaGATTCTTAGGTGCTGGTTTGATTCCGACTTGGAGAG
36	TyrTAGchr1.trna127	GGTAAAATGGCTGAGTGAAGCATTGGACTctaAATCTAAAGaCAGGGGTTAAGCCTCTTTTTACCA
37	TyrTAGchr10.trna3	GGTAAAATGGCTGAGCAAGCATTGGACTctaAATCTAAAGaCAGATGTTGAGCCATCTTTTTAGCA
38	TyrTAGchr14.trna8	GGTAAAATGGCTGAGTGAAGCATTGGACTctaAATCTAAAGaCAGGGGCTAAGCCTCTTTTTACCA
39	TyrTAGchr2.trna12	GGTAAAATGGCTGAGCAAGCATTAGACTctaAATCTAAAGaCAGAGGTTAAGGCCTCTTTTTACCA
40	TyrTAGchr7.trna1	GGTAAAATGGCTGAGTAAGCATTAGACTctaAATCTAAAGaCAGAGGTCAAGGCCTCTTTTTTCCT
41	TyrTAGchr7.trna2	GGTAAAATGGCTGAGCAAGCATTAGACTctaAATCTGAAAaCAGAGGTCAAAGgTCTCTTTTTACCA
42	TyrTAGchr7.trna6	GGTAAAATGGCTGAGTAAGCATTAGACTctaAATCTAAAGaCAGAGGTCAAGGCCTCTTTTTACCA
43	TyrTAGchr8.trna7	GGTAAAATGACTGAATAAGCCTTAGACTctaAATCTGAAGaCAGAGGTCAAGGCCTCTTTTTACCA
44	TyrTAGchr9.trna10	GGTAAAATGGCTGAGTAAGCATTGGACTctaAATCTAAAGaCAGAGGTCAAGACCTCTTTTTACCA
45	TyrTAGchr9.trna4	GGTAAAATGGCTGAGTAAAGCATTAGACTctaAATCTAAGGaCAGAGGCTAAACCTCTTTTTACCA
1	LeuTAAchr4.trna2	GTTAAGATGGCAGAGCCtGGTaATTGCAttaAACTTAAAATTTTATAAtCAGAGGTTCAACTCCTCTTCTTAACA
2	LeuTAAnmtchrX.trna2	GTTAAGATGGCAGAGCCcGGCaATTGCAttaGACTTAAAACTTTATAAtCAGAGGTTCAACTCCTCTCATTAACA
3	LeuTAAchr6.trna77	GGTAGCGTGGCCGAGCGGTctAAGGCGCTGGATTttaGCTCCAGTCTCTTCGGGGGCGTGGGTTCAAATCCCACCGCTGCCA
4	LeuTAAchr6.trna127	GGTAGCGTGGCCGAGTGGTctAAGACGCTGGATTttaGCTCCAGTCTCTTCGGGGGCGTGGGTTTGAATCCCACCGCTGCCA
5	LeuTAAchr2.trna4	GGGCCAGTGGCTCAATGGAtAATGCGTCTGACTttaAATCAGAAGAtTCCAGCCTTGACTCCTGGCTGGCTCA
6	LeuTAAchr20.trna1	GGTAGGGTGGCCGAGCGGTctAAGGCACTGTATTttaACTCCAGTCTCTTCAGAGGCATGGGTTTGAATCCCACTGCTGCCA
7	LeuTAAchr5.trna20	GCCGAGCGGTctAAGGCTCCGGATTttaGCGCCGGTGTCTTCGGAGgCATGGGTTCGAATTCCAC
8	LeuTAAchr6.trna100	GTCAGGATGGCCGAGTGGTctAAGGCGCCAGACTttaGctaagcttcctccgcggtggggaTTCTGGTCTCCAATGGAGGCGTGGGTTCGAATCCCACTTCTGACA
9	LeuTAAchr6.trna100/nointron	GTCAGGATGGCCGAGTGGTctAAGGCGCCAGACTttaGTTCTGGTCTCCAATGGAGGCGTGGGTTCGAATCCCACTTCTGACA
10	LeuTAAchr6.trna73	GTCAGGATGGCCGAGTGGTctAAGGCGCCAGACTttaGcttggcttcctcgtgttgaggaTTCTGGTCTCCAATGGAGGCGTGGGTTCGAATCCCACTTCTGACA
11	LeuTAAchr6.trna73/nointron	GTCAGGATGGCCGAGTGGTctAAGGCGCCAGACTttaGTTCTGGTCTCCAATGGAGGCGTGGGTTCGAATCCCACTTCTGACA
12	LeuTAAchr6.trna141	GTCAGGATGGCCGAGTGGTctAAGGCGCCAGACTttaGcttactgcttcctgtgttcgggtcTTCTGGTCTCCGTATGGAGGCGTGGGTTCGAATCCCACTTCTGACA
13	LeuTAAchr6.trna141/nointron	GTCAGGATGGCCGAGTGGTctAAGGCGCCAGACTttaGTTCTGGTCTCCGTATGGAGGCGTGGGTTCGAATCCCACTTCTGACA
14	LeuTAAchr6.trna142	GTCAGGATGGCCGAGTGGTctAAGGCGCCAGACTttaGttgctacttcccaggtttggggcTTCTGGTCTCCGCATGGAGGCGTGGGTTCGAATCCCACTTCTGACA
15	LeuTAAchr6.trna142/nointron	GTCAGGATGGCCGAGTGGTctAAGGCGCCAGACTttaGTTCTGGTCTCCGCATGGAGGCGTGGGTTCGAATCCCACTTCTGACA
16	LeuTAAchr1.trna54	GTCAGGATGGCCGAGTGGTctAAGGCGCCAGACTttaGgtaagcaccttgcctgcgggctTTCTGGTCTCCGGATGGAGGCGTGGGTTCGAATCCCACTTCTGACA
17	LeuTAAchr1.trna54/nointron	GTCAGGATGGCCGAGTGGTctAAGGCGCCAGACTttaGtTTCTGGTCTCCGGATGGAGGCGTGGGTTCGAATCCCACTTCTGACA
18	LeuTAAchr11.trna1	GCCTCCTTAGTGCAGTAGGTAGCGCATCAGTCTttaAATCTGAATGgtCCTGAGTTCAAGCCTCAGAGGGGGCA
19	LeuTAAchr1.trna59	GTCAGGATGGCCGAGCAGTcttAAGGCGCTGCGTTttaATCGCACCCTCCGCTGGAGGCGTGGGTTCGAATCCCACTTTTGACA
20	LeuTAAchr9.trna3	GGTTCCATGGTGTAATGGTgAGCACTCTGGACTttaAATCCAGAAGtAGTgCTGGAACAA
21	LeuTAAchr9.trna7	GTCAGGGTGGCTGAGCAGTctGAGGGGCTGCGTTttaGTCGCAGTCTGCCCTGGAGGCGTGGGTTCGAATCCCACTCCTGAAA
22	LeuTAAchr6.trna81	ACCAGGATGGCCGAGTGGTtAAGGCGTTGGACTttaGATCCAATGGACATATGTCCGCGTGGGTTCGAACCCCACTCCTGGTA
23	LeuTAAchr6.trna135	ACCGGGATGGCCGAGTGGTtAAGGCGTTGGACTttaGATCCAATGGGCTGGTGCCCGCGTGGGTTCGAACCCCACTCTCGGTA
24	LeuTAAchr11.trna4	ACCAGAATGGCCGAGTGGTtAAGGCGTTGGACTttaGATCCAATGGATTCATATCCGCGTGGGTTCGAACCCCACTTCTGGTA
25	LeuTAAchr6.trna156	ACCGGGATGGCTGAGTGGTtAAGGCGTTGGACTttaGATCCAATGGACAGGTGTCCGCGTGGGTTCGAGCCCCACTCCCGGTA
26	LeuTAAchr6.trna79	ACTCATTTGGCTGAGTGGTtAAGGCATTGGACTttaGATCCAATGGAGTAGTGGCTGTGTGGGTTTAAACCCCACTACTGGTA
27	LeuTAAchr1.trna9	GAGAAAGTcATCGTAGTTACGAAGTTGGCTttaACCCAGTTTtGGGAGGTTCAATTCCTTCCTTTCTCT
28	LeuTAAchr11.trna12	ACCAGGATGGCCAAGTAGTTaAAGGCACTGGACTttaGAGCCAATGGACATATGTCTGTGTGGGTTTGAACCCCACTCCTGGTG
29	LeuTAAchr17.trna42	GGTAGCGTGGCCGAGCGGTctAAGGCGCTGGATTttaGCTCCAGTCTCTTCGGAGGCGTGGGTTCGAATCCCACCGCTGCCA
30	LeuTAAchr14.trna2	GGTAGTGTGGCCGAGCGGTctAAGGCGCTGGATTttaGCTCCAGTCTCTTCGGGGGCGTGGGTTCGAATCCCACCACTGCCA
31	LeuTAAchr16.trna27	GGTAGCGTGGCCGAGTGGTctAAGGCGCTGGATTttaGCTCCAGTCATTTCGATGgCGTGGGTTCGAATCCCACCGCTGCCA
32	LeuTAAchr14.trna16	GGTAGTGTGGTTGAATGGTctAAGGCACTGAATTttaGCTCCAGTCTCTTTGGGGaCGTGGGTTTAAATCCCACTGCTGCAA
1	LeuTAGchr4.trna2	GTTAAGATGGCAGAGCCtGGTaATTGCActaAACTTAAAATTTTATAAtCAGAGGTTCAACTCCTCTTCTTAACA
2	LeuTAGnmtchrX.trna2	GTTAAGATGGCAGAGCCcGGCaATTGCActaGACTTAAAACTTTATAAtCAGAGGTTCAACTCCTCTCATTAACA
3	LeuTAGchr6.trna77	GGTAGCGTGGCCGAGCGGTctAAGGCGCTGGATTctaGCTCCAGTCTCTTCGGGGGCGTGGGTTCAAATCCCACCGCTGCCA
4	LeuTAGchr6.trna127	GGTAGCGTGGCCGAGTGGTctAAGACGCTGGATTctaGCTCCAGTCTCTTCGGGGGCGTGGGTTTGAATCCCACCGCTGCCA
5	LeuTAGchr2.trna4	GGGCCAGTGGCTCAATGGAtAATGCGTCTGACTctaAATCAGAAGAtTCCAGCCTTGACTCCTGGCTGGCTCA
6	LeuTAGchr20.trna1	GGTAGGGTGGCCGAGCGGTctAAGGCACTGTATTctaACTCCAGTCTCTTCAGAGGCATGGGTTTGAATCCCACTGCTGCCA
7	LeuTAGchr5.trna20	GCCGAGCGGTctAAGGCTCCGGATTctaGCGCCGGTGTCTTCGGAGgCATGGGTTCGAATTCCAC
8	LeuTAGchr6.trna100	GTCAGGATGGCCGAGTGGTctAAGGCGCCAGACTctaGctaagcttcctccgcggtggggaTTCTGGTCTCCAATGGAGGCGTGGGTTCGAATCCCACTTCTGACA
9	LeuTAGchr6.trna100/nointron	GTCAGGATGGCCGAGTGGTctAAGGCGCCAGACTctaGTTCTGGTCTCCAATGGAGGCGTGGGTTCGAATCCCACTTCTGACA
10	LeuTAGchr6.trna73	GTCAGGATGGCCGAGTGGTctAAGGCGCCAGACTctaGcttggcttcctcgtgttgaggaTTCTGGTCTCCAATGGAGGCGTGGGTTCGAATCCCACTTCTGACA
11	LeuTAGchr6.trna73/nointron	GTCAGGATGGCCGAGTGGTctAAGGCGCCAGACTctaGTTCTGGTCTCCAATGGAGGCGTGGGTTCGAATCCCACTTCTGACA
12	LeuTAGchr6.trna141	GTCAGGATGGCCGAGTGGTctAAGGCGCCAGACTctaGcttactgcttcctgtgttcgggtcTTCTGGTCTCCGTATGGAGGCGTGGGTTCGAATCCCACTTCTGACA
13	LeuTAGchr6.trna141/nointron	GTCAGGATGGCCGAGTGGTctAAGGCGCCAGACTctaGTTCTGGTCTCCGTATGGAGGCGTGGGTTCGAATCCCACTTCTGACA
14	LeuTAGchr6.trna142	GTCAGGATGGCCGAGTGGTctAAGGCGCCAGACTctaGttgctacttcccaggtttggggcTTCTGGTCTCCGCATGGAGGCGTGGGTTCGAATCCCACTTCTGACA
15	LeuTAGchr6.trna142/nointron	GTCAGGATGGCCGAGTGGTctAAGGCGCCAGACTctaGTTCTGGTCTCCGCATGGAGGCGTGGGTTCGAATCCCACTTCTGACA
16	LeuTAGchr1.trna54	GTCAGGATGGCCGAGTGGTctAAGGCGCCAGACTctaGgtaagcaccttgcctgcgggctTTCTGGTCTCCGGATGGAGGCGTGGGTTCGAATCCCACTTCTGACA
17	LeuTAGchr1.trna54/nointron	GTCAGGATGGCCGAGTGGTctAAGGCGCCAGACTctaGtTTCTGGTCTCCGGATGGAGGCGTGGGTTCGAATCCCACTTCTGACA
18	LeuTAGchr11.trna1	GCCTCCTTAGTGCAGTAGGTAGCGCATCAGTCTctaAATCTGAATGgtCCTGAGTTCAAGCCTCAGAGGGGGCA
19	LeuTAGchr1.trna59	GTCAGGATGGCCGAGCAGTcttAAGGCGCTGCGTTctaATCGCACCCTCCGCTGGAGGCGTGGGTTCGAATCCCACTTTTGACA
20	LeuTAGchr9.trna3	GGTTCCATGGTGTAATGGTgAGCACTCTGGACTctaAATCCAGAAGtAGTgCTGGAACAA
21	LeuTAGchr9.trna7	GTCAGGGTGGCTGAGCAGTctGAGGGGCTGCGTTctaGTCGCAGTCTGCCCTGGAGGCGTGGGTTCGAATCCCACTCCTGAAA
22	LeuTAGchr6.trna81	ACCAGGATGGCCGAGTGGTtAAGGCGTTGGACTctaGATCCAATGGACATATGTCCGCGTGGGTTCGAACCCCACTCCTGGTA
23	LeuTAGchr6.trna135	ACCGGGATGGCCGAGTGGTtAAGGCGTTGGACTctaGATCCAATGGGCTGGTGCCCGCGTGGGTTCGAACCCCACTCTCGGTA
24	LeuTAGchr11.trna4	ACCAGAATGGCCGAGTGGTtAAGGCGTTGGACTctaGATCCAATGGATTCATATCCGCGTGGGTTCGAACCCCACTTCTGGTA
25	LeuTAGchr6.trna156	ACCGGGATGGCTGAGTGGTtAAGGCGTTGGACTctaGATCCAATGGACAGGTGTCCGCGTGGGTTCGAGCCCCACTCCCGGTA
26	LeuTAGchr6.trna79	ACTCATTTGGCTGAGTGGTtAAGGCATTGGACTctaGATCCAATGGAGTAGTGGCTGTGTGGGTTTAAACCCCACTACTGGTA
27	LeuTAGchr1.trna9	GAGAAAGTcATCGTAGTTACGAAGTTGGCTctaACCCAGTTTtGGGAGGTTCAATTCCTTCCTTTCTCT
28	LeuTAGchr11.trna12	ACCAGGATGGCCAAGTAGTTaAAGGCACTGGACTctaGAGCCAATGGACATATGTCTGTGTGGGTTTGAACCCCACTCCTGGTG
29	LeuTAGchr17.trna42	GGTAGCGTGGCCGAGCGGTctAAGGCGCTGGATTctaGCTCCAGTCTCTTCGGAGGCGTGGGTTCGAATCCCACCGCTGCCA
30	LeuTAGchr14.trna2	GGTAGTGTGGCCGAGCGGTctAAGGCGCTGGATTctaGCTCCAGTCTCTTCGGGGGCGTGGGTTCGAATCCCACCACTGCCA
31	LeuTAGchr16.trna27	GGTAGCGTGGCCGAGTGGTctAAGGCGCTGGATTctaGCTCCAGTCATTTCGATGgCGTGGGTTCGAATCCCACCGCTGCCA
32	LeuTAGchr14.trna16	GGTAGTGTGGTTGAATGGTctAAGGCACTGAATTctaGCTCCAGTCTCTTTGGGGaCGTGGGTTTAAATCCCACTGCTGCAA
1	LeuTGAchr4.trna2	GTTAAGATGGCAGAGCCtGGTaATTGCAtcaAACTTAAAATTTTATAAtCAGAGGTTCAACTCCTCTTCTTAACA
2	LeuTGAnmtchrX.trna2	GTTAAGATGGCAGAGCCcGGCaATTGCAtcaGACTTAAAACTTTATAAtCAGAGGTTCAACTCCTCTCATTAACA
3	LeuTGAchr6.trna77	GGTAGCGTGGCCGAGCGGTctAAGGCGCTGGATTtcaGCTCCAGTCTCTTCGGGGGCGTGGGTTCAAATCCCACCGCTGCCA
4	LeuTGAchr6.trna127	GGTAGCGTGGCCGAGTGGTctAAGACGCTGGATTtcaGCTCCAGTCTCTTCGGGGGCGTGGGTTTGAATCCCACCGCTGCCA
5	LeuTGAchr2.trna4	GGGCCAGTGGCTCAATGGAtAATGCGTCTGACTtcaAATCAGAAGAtTCCAGCCTTGACTCCTGGCTGGCTCA
6	LeuTGAchr20.trna1	GGTAGGGTGGCCGAGCGGTctAAGGCACTGTATTtcaACTCCAGTCTCTTCAGAGGCATGGGTTTGAATCCCACTGCTGCCA
7	LeuTGAchr5.trna20	GCCGAGCGGTctAAGGCTCCGGATTtcaGCGCCGGTGTCTTCGGAGgCATGGGTTCGAATTCCAC
8	LeuTGAchr6.trna100	GTCAGGATGGCCGAGTGGTctAAGGCGCCAGACTtcaGctaagcttcctccgcggtggggaTTCTGGTCTCCAATGGAGGCGTGGGTTCGAATCCCACTTCTGACA
9	LeuTGAchr6.trna100/nointron	GTCAGGATGGCCGAGTGGTctAAGGCGCCAGACTtcaGTTCTGGTCTCCAATGGAGGCGTGGGTTCGAATCCCACTTCTGACA
10	LeuTGAchr6.trna73	GTCAGGATGGCCGAGTGGTctAAGGCGCCAGACTtcaGcttggcttcctcgtgttgaggaTTCTGGTCTCCAATGGAGGCGTGGGTTCGAATCCCACTTCTGACA
11	LeuTGAchr6.trna73/nointron	GTCAGGATGGCCGAGTGGTctAAGGCGCCAGACTtcaGTTCTGGTCTCCAATGGAGGCGTGGGTTCGAATCCCACTTCTGACA
12	LeuTGAchr6.trna141	GTCAGGATGGCCGAGTGGTctAAGGCGCCAGACTtcaGcttactgcttcctgtgttcgggtcTTCTGGTCTCCGTATGGAGGCGTGGGTTCGAATCCCACTTCTGACA
13	LeuTGAchr6.trna141/nointron	GTCAGGATGGCCGAGTGGTctAAGGCGCCAGACTtcaGTTCTGGTCTCCGTATGGAGGCGTGGGTTCGAATCCCACTTCTGACA
14	LeuTGAchr6.trna142	GTCAGGATGGCCGAGTGGTctAAGGCGCCAGACTtcaGttgctacttcccaggtttggggcTTCTGGTCTCCGCATGGAGGCGTGGGTTCGAATCCCACTTCTGACA
15	LeuTGAchr6.trna142/nointron	GTCAGGATGGCCGAGTGGTctAAGGCGCCAGACTtcaGTTCTGGTCTCCGCATGGAGGCGTGGGTTCGAATCCCACTTCTGACA
16	LeuTGAchr1.trna54	GTCAGGATGGCCGAGTGGTctAAGGCGCCAGACTtcaGgtaagcaccttgcctgcgggctTTCTGGTCTCCGGATGGAGGCGTGGGTTCGAATCCCACTTCTGACA
17	LeuTGAchr1.trna54/nointron	GTCAGGATGGCCGAGTGGTctAAGGCGCCAGACTtcaGtTTCTGGTCTCCGGATGGAGGCGTGGGTTCGAATCCCACTTCTGACA
18	LeuTGAchr11.trna1	GCCTCCTTAGTGCAGTAGGTAGCGCATCAGTCTtcaAATCTGAATGgtCCTGAGTTCAAGCCTCAGAGGGGGCA
19	LeuTGAchr1.trna59	GTCAGGATGGCCGAGCAGTcttAAGGCGCTGCGTTtcaATCGCACCCTCCGCTGGAGGCGTGGGTTCGAATCCCACTTTTGACA
20	LeuTGAchr9.trna3	GGTTCCATGGTGTAATGGTgAGCACTCTGGACTtcaAATCCAGAAGtAGTgCTGGAACAA
21	LeuTGAchr9.trna7	GTCAGGGTGGCTGAGCAGTctGAGGGGCTGCGTTtcaGTCGCAGTCTGCCCTGGAGGCGTGGGTTCGAATCCCACTCCTGAAA
22	LeuTGAchr6.trna81	ACCAGGATGGCCGAGTGGTtAAGGCGTTGGACTtcaGATCCAATGGACATATGTCCGCGTGGGTTCGAACCCCACTCCTGGTA
23	LeuTGAchr6.trna135	ACCGGGATGGCCGAGTGGTtAAGGCGTTGGACTtcaGATCCAATGGGCTGGTGCCCGCGTGGGTTCGAACCCCACTCTCGGTA
24	LeuTGAchr11.trna4	ACCAGAATGGCCGAGTGGTtAAGGCGTTGGACTtcaGATCCAATGGATTCATATCCGCGTGGGTTCGAACCCCACTTCTGGTA
25	LeuTGAchr6.trna156	ACCGGGATGGCTGAGTGGTtAAGGCGTTGGACTtcaGATCCAATGGACAGGTGTCCGCGTGGGTTCGAGCCCCACTCCCGGTA
26	LeuTGAchr6.trna79	ACTCATTTGGCTGAGTGGTtAAGGCATTGGACTtcaGATCCAATGGAGTAGTGGCTGTGTGGGTTTAAACCCCACTACTGGTA
27	LeuTGAchr1.trna9	GAGAAAGTcATCGTAGTTACGAAGTTGGCTtcaACCCAGTTTtGGGAGGTTCAATTCCTTCCTTTCTCT
28	LeuTGAchr11.trna12	ACCAGGATGGCCAAGTAGTTaAAGGCACTGGACTtcaGAGCCAATGGACATATGTCTGTGTGGGTTTGAACCCCACTCCTGGTG
29	LeuTGAchr17.trna42	GGTAGCGTGGCCGAGCGGTctAAGGCGCTGGATTtcaGCTCCAGTCTCTTCGGAGGCGTGGGTTCGAATCCCACCGCTGCCA
30	LeuTGAchr14.trna2	GGTAGTGTGGCCGAGCGGTctAAGGCGCTGGATTtcaGCTCCAGTCTCTTCGGGGGCGTGGGTTCGAATCCCACCACTGCCA
31	LeuTGAchr16.trna27	GGTAGCGTGGCCGAGTGGTctAAGGCGCTGGATTtcaGCTCCAGTCATTTCGATGgCGTGGGTTCGAATCCCACCGCTGCCA
32	LeuTGAchr14.trna16	GGTAGTGTGGTTGAATGGTctAAGGCACTGAATTtcaGCTCCAGTCTCTTTGGGGaCGTGGGTTTAAATCCCACTGCTGCAA
1	SerTAAnmtchr2.trna19	GAGAAGGTcACAGAGGTtATGGGATTGGCTttaAACCAGTCTGtGGGGGGTTCGATTCCCTCCTTTTTCA
2	SerTAAnmtchr2.trna7	GAGAAGGTcATAGAGGTtATGGGATTGGCTttaAACCAGTCTCTGGGGGGTTCGATTCCCTCCTTTTTCA
3	SerTAAnmtchr17.trna31	GAAAAAGTCATAGGGGTTATGAGGCTGGCTttaAACCAGCCTtAGGAGGTTCAATTCCTTCCTTTTTTG
4	SerTAAchr6.trna41	GGCCGGTTAGCTCAGTTGGTtAGAGCGTGCTGCTttaAATGCCAGGGtCGAGGTTTCGATCCCCGTACGGGCCT
5	SerTAAchr6.trna148	GTAGTCGTGGCCGAGTGGTtAAGGCGATGGACTttaAATCCATTGGGGTTTCCCCGCGCAGGTTCGAATCCTGCCGACTACG
6	SerTAAchr6.trna50	GTAGTCGTGGCCGAGTGGTtAAGGCGATGGACTttaAATCCATTGGGGTTTCCCCACGCAGGTTCGAATCCTGCCGACTACG
7	SerTAAchr6.trna146	GTAGTCGTGGCCGAGTGGTtAAGGTGATGGACTttaAACCCATTGGGGTCTCCCCGCGCAGGTTCGAATCCTGCCGACTACG
8	SerTAAchr7.trna15	GGGTGTATGGCTCAGGGGTAGAGAATTTGACTttaGATCAAGAGGtCCCTGGTTCAAATCCAGGTGCCCCCT
9	SerTAAchr11.trna10	AGTTGTAGCTGAGTGGTtAAGGCAACGAGCTttaAATTCGTTGGTTTCTCTCTgTGCAGGTTTGAATCCTGCTAATTA
10	SerTAAchr11.trna8	CAAGAAATTCATAGAGGTTATGGGATTGGCTttaAACCAGTTTcAGGAGGTTCGATTCCTTCCTTTTTGG
11	SerTAAchr17.trna41	GCTGTGATGGCCGAGTGGTtAAGGCGTTGGACTttaAATCCAATGGGGTCTCCCCGCGCAGGTTCGAATCCTGCTCACAGCG
12	SerTAAchr6.trna34	GCTGTGATGGCCGAGTGGTtAAGGCGTTGGACTttaAATCCAATGGGGTCTCCCCGCGCAGGTTCAAATCCTGCTCACAGCG
13	SerTAAchr6.trna138	GCTGTGATGGCCGAGTGGTtAAGGTGTTGGACTttaAATCCAATGGGGGTTCCCCGCGCAGGTTCAAATCCTGCTCACAGCG
14	SerTAAchr12.trna2	GTCACGGTGGCCGAGTGGTtAAGGCGTTGGACTttaAATCCAATGGGGTTTCCCCGCACAGGTTCGAATCCTGTTCGTGACG
15	SerTAAchr6.trna30	GACGAGGTGGCCGAGTGGTtAAGGCGATGGACTttaAATCCATTGTGCTCTGCACGCGTGGGTTCGAATCCCACCCTCGTCG
16	SerTAAchr6.trna43	GACGAGGTGGCCGAGTGGTtAAGGCGATGGACTttaAATCCATTGTGCTCTGCACGCGTGGGTTCGAATCCCACCTTCGTCG
17	SerTAAchr11.trna6	GGCCGGTTAGCTCAGTTGGTtAGAGCGTGCTttaACTAATGCCAGGGtCGAGGTTTCGATCCCCGTACGGGCCT
18	SerTAAchr6.trna61	GACGAGGTGGCCGAGTGGTtAAGGCGATGGACTttaAATCCATTGTGCTCTGCACACGTGGGTTCGAATCCCATCCTCGTCG
19	SerTAAchr6.trna176	GAGGCCTGGCCGAGTGGTtAAGGCGATGGACTttaAATCCATTGTGCTCTGCACGCGTGGGTTCGAATCCCATCCTCG
20	SerTAAchr10.trna2	GCAGCGATGGCCGAGTGGTtAAGGCGTTGGACTttaAATCCAATGGGGTCTCCCCGCGCAGGTTCGAACCCTGCTCGCTGCG
21	SerTAAchr6.trna51	GTAGTCGTGGCCGAGTGGTtAAGGCGATGGACTttaAATCCATTGGGGTTTCCCCGCGCAGGTTCGAATCCTGCCGACTACG
22	SerTAAchr6.trna173	GTAGTCGTGGCCGAGTGGTtAAGGCGATGGACTttaAATCCATTGGGGTCTCCCCGCGCAGGTTCGAATCCTGCCGACTACG
23	SerTAAchr6.trna149	GTAGTCGTGGCCGAGTGGTtAAGGCGATGGACTttaAATCCATTGGGGTTTCCCCGCGCAGGTTCGAATCCTGTCGGCTACG
1	SerTAGnmtchr2.trna19	GAGAAGGTcACAGAGGTtATGGGATTGGCTctaAACCAGTCTGtGGGGGGTTCGATTCCCTCCTTTTTCA
2	SerTAGnmtchr2.trna7	GAGAAGGTcATAGAGGTtATGGGATTGGCTctaAACCAGTCTCTGGGGGGTTCGATTCCCTCCTTTTTCA
3	SerTAGnmtchr17.trna31	GAAAAAGTCATAGGGGTTATGAGGCTGGCTctaAACCAGCCTtAGGAGGTTCAATTCCTTCCTTTTTTG
4	SerTAGchr6.trna41	GGCCGGTTAGCTCAGTTGGTtAGAGCGTGCTGCTctaAATGCCAGGGtCGAGGTTTCGATCCCCGTACGGGCCT
5	SerTAGchr6.trna148	GTAGTCGTGGCCGAGTGGTtAAGGCGATGGACTctaAATCCATTGGGGTTTCCCCGCGCAGGTTCGAATCCTGCCGACTACG
6	SerTAGchr6.trna50	GTAGTCGTGGCCGAGTGGTtAAGGCGATGGACTctaAATCCATTGGGGTTTCCCCACGCAGGTTCGAATCCTGCCGACTACG
7	SerTAGchr6.trna146	GTAGTCGTGGCCGAGTGGTtAAGGTGATGGACTctaAACCCATTGGGGTCTCCCCGCGCAGGTTCGAATCCTGCCGACTACG
8	SerTAGchr7.trna15	GGGTGTATGGCTCAGGGGTAGAGAATTTGACTctaGATCAAGAGGtCCCTGGTTCAAATCCAGGTGCCCCCT
9	SerTAGchr11.trna10	AGTTGTAGCTGAGTGGTtAAGGCAACGAGCTctaAATTCGTTGGTTTCTCTCTgTGCAGGTTTGAATCCTGCTAATTA
10	SerTAGchr11.trna8	CAAGAAATTCATAGAGGTTATGGGATTGGCTctaAACCAGTTTcAGGAGGTTCGATTCCTTCCTTTTTGG
11	SerTAGchr17.trna41	GCTGTGATGGCCGAGTGGTtAAGGCGTTGGACTctaAATCCAATGGGGTCTCCCCGCGCAGGTTCGAATCCTGCTCACAGCG
12	SerTAGchr6.trna34	GCTGTGATGGCCGAGTGGTtAAGGCGTTGGACTctaAATCCAATGGGGTCTCCCCGCGCAGGTTCAAATCCTGCTCACAGCG
13	SerTAGchr6.trna138	GCTGTGATGGCCGAGTGGTtAAGGTGTTGGACTctaAATCCAATGGGGGTTCCCCGCGCAGGTTCAAATCCTGCTCACAGCG
14	SerTAGchr12.trna2	GTCACGGTGGCCGAGTGGTtAAGGCGTTGGACTctaAATCCAATGGGGTTTCCCCGCACAGGTTCGAATCCTGTTCGTGACG
15	SerTAGchr6.trna30	GACGAGGTGGCCGAGTGGTtAAGGCGATGGACTctaAATCCATTGTGCTCTGCACGCGTGGGTTCGAATCCCACCCTCGTCG
16	SerTAGchr6.trna43	GACGAGGTGGCCGAGTGGTtAAGGCGATGGACTctaAATCCATTGTGCTCTGCACGCGTGGGTTCGAATCCCACCTTCGTCG
17	SerTAGchr11.trna6	GGCCGGTTAGCTCAGTTGGTtAGAGCGTGCTctaACTAATGCCAGGGtCGAGGTTTCGATCCCCGTACGGGCCT
18	SerTAGchr6.trna61	GACGAGGTGGCCGAGTGGTtAAGGCGATGGACTctaAATCCATTGTGCTCTGCACACGTGGGTTCGAATCCCATCCTCGTCG
19	SerTAGchr6.trna176	GAGGCCTGGCCGAGTGGTtAAGGCGATGGACTctaAATCCATTGTGCTCTGCACGCGTGGGTTCGAATCCCATCCTCG
20	SerTAGchr10.trna2	GCAGCGATGGCCGAGTGGTtAAGGCGTTGGACTctaAATCCAATGGGGTCTCCCCGCGCAGGTTCGAACCCTGCTCGCTGCG
21	SerTAGchr6.trna51	GTAGTCGTGGCCGAGTGGTtAAGGCGATGGACTctaAATCCATTGGGGTTTCCCCGCGCAGGTTCGAATCCTGCCGACTACG
22	SerTAGchr6.trna173	GTAGTCGTGGCCGAGTGGTtAAGGCGATGGACTctaAATCCATTGGGGTCTCCCCGCGCAGGTTCGAATCCTGCCGACTACG
23	SerTAGchr6.trna149	GTAGTCGTGGCCGAGTGGTtAAGGCGATGGACTctaAATCCATTGGGGTTTCCCCGCGCAGGTTCGAATCCTGTCGGCTACG
1	SerTGAnmtchr2.trna19	GAGAAGGTcACAGAGGTtATGGGATTGGCTtcaAACCAGTCTGtGGGGGGTTCGATTCCCTCCTTTTTCA
2	SerTGAnmt-chr2.trna7	GAGAAGGTcATAGAGGTtATGGGATTGGCTtcaAACCAGTCTCTGGGGGGTTCGATTCCCTCCTTTTTCA
3	SerTGAnmtchr17.trna31	GAAAAAGTCATAGGGGTTATGAGGCTGGCTtcaAACCAGCCTtAGGAGGTTCAATTCCTTCCTTTTTTG
4	SerTGAchr6.trna41	GGCCGGTTAGCTCAGTTGGTtAGAGCGTGCTGCTtcaAATGCCAGGGtCGAGGTTTCGATCCCCGTACGGGCCT
5	SerTGAchr6.trna148	GTAGTCGTGGCCGAGTGGTtAAGGCGATGGACTtcaAATCCATTGGGGTTTCCCCGCGCAGGTTCGAATCCTGCCGACTACG
6	SerTGAchr6.trna50	GTAGTCGTGGCCGAGTGGTtAAGGCGATGGACTtcaAATCCATTGGGGTTTCCCCACGCAGGTTCGAATCCTGCCGACTACG
7	SerTGAchr6.trna146	GTAGTCGTGGCCGAGTGGTtAAGGTGATGGACTtcaAACCCATTGGGGTCTCCCCGCGCAGGTTCGAATCCTGCCGACTACG
8	SerTGAchr7.trna15	GGGTGTATGGCTCAGGGGTAGAGAATTTGACTtcaGATCAAGAGGtCCCTGGTTCAAATCCAGGTGCCCCCT
9	SerTGAchr11.trna10	AGTTGTAGCTGAGTGGTtAAGGCAACGAGCTtcaAATTCGTTGGTTTCTCTCTgTGCAGGTTTGAATCCTGCTAATTA
10	SerTGAchr11.trna8	CAAGAAATTCATAGAGGTTATGGGATTGGCTtcaAACCAGTTTcAGGAGGTTCGATTCCTTCCTTTTTGG
11	SerTGAchr17.trna41	GCTGTGATGGCCGAGTGGTtAAGGCGTTGGACTtcaAATCCAATGGGGTCTCCCCGCGCAGGTTCGAATCCTGCTCACAGCG
12	SerTGAchr6.trna34	GCTGTGATGGCCGAGTGGTtAAGGCGTTGGACTtcaAATCCAATGGGGTCTCCCCGCGCAGGTTCAAATCCTGCTCACAGCG
13	SerTGAchr6.trna138	GCTGTGATGGCCGAGTGGTtAAGGTGTTGGACTtcaAATCCAATGGGGGTTCCCCGCGCAGGTTCAAATCCTGCTCACAGCG
14	SerTGAchr12.trna2	GTCACGGTGGCCGAGTGGTtAAGGCGTTGGACTtcaAATCCAATGGGGTTTCCCCGCACAGGTTCGAATCCTGTTCGTGACG
15	SerTGAchr6.trna30	GACGAGGTGGCCGAGTGGTtAAGGCGATGGACTtcaAATCCATTGTGCTCTGCACGCGTGGGTTCGAATCCCACCCTCGTCG
16	SerTGAchr6.trna43	GACGAGGTGGCCGAGTGGTtAAGGCGATGGACTtcaAATCCATTGTGCTCTGCACGCGTGGGTTCGAATCCCACCTTCGTCG
17	SerTGAchr11.trna6	GGCCGGTTAGCTCAGTTGGTtAGAGCGTGCTtcaACTAATGCCAGGGtCGAGGTTTCGATCCCCGTACGGGCCT
18	SerTGAchr6.trna61	GACGAGGTGGCCGAGTGGTtAAGGCGATGGACTtcaAATCCATTGTGCTCTGCACACGTGGGTTCGAATCCCATCCTCGTCG
19	SerTGAchr6.trna176	GAGGCCTGGCCGAGTGGTtAAGGCGATGGACTtcaAATCCATTGTGCTCTGCACGCGTGGGTTCGAATCCCATCCTCG
20	SerTGAchr10.trna2	GCAGCGATGGCCGAGTGGTtAAGGCGTTGGACTtcaAATCCAATGGGGTCTCCCCGCGCAGGTTCGAACCCTGCTCGCTGCG
21	SerTGAchr6.trna51	GTAGTCGTGGCCGAGTGGTtAAGGCGATGGACTtcaAATCCATTGGGGTTTCCCCGCGCAGGTTCGAATCCTGCCGACTACG
22	SerTGAchr6.trna173	GTAGTCGTGGCCGAGTGGTtAAGGCGATGGACTtcaAATCCATTGGGGTCTCCCCGCGCAGGTTCGAATCCTGCCGACTACG
23	SerTGAchr6.trna149	GTAGTCGTGGCCGAGTGGTtAAGGCGATGGACTtcaAATCCATTGGGGTTTCCCCGCGCAGGTTCGAATCCTGTCGGCTACG
1	LysTAAchr19.trna6	GCCCAGCTAGCTCAGTCGGTAGAGCATAAGACTttaAATCTCAGGGtTGTGGATTCGTGCCCCATGCTGGGTG
2	LysTAAchr19.trna7	CTGCAGCTAGCTCAGTCGGTAGAGCATGAGACTttaAATCTCAGGGtCATGGGTTCGTGCCCCATGTTGGG
3	LysTAAchr1.trna8	CCAGCATGTCTCAGTCGGTATAGTGTGAGACTttaAATCTCAGGGtCGTGGGTTCAAGCCCCACATTGGG
4	LysTAAchr1.trna47	GTCTAGCTAGATCAGTTGGTAGAGCATAAGACTttaAATCTCAGGGtCATGGGTTTGAGCCCTACGTTGGGCG
5	LysTAAchr16.trna14	GCCCAGCTAGCTCAGCCGGTAGAGCACAAGACTttaAATCTCAGGGtCGTGGGTTTGAGCCCTGTGTTGAGCA
6	LysTAAchr11.trna2	CCGAATAGCTTAGTTGATgAAGCGTGAGACTttaAATCTCAGGGtAGTGGGTTCAAGCCCCACATTGGA
7	LysTAAchr15.trna7	GCCTGGCTACCTCAGTTGGTAGAGCATGGGACTttaAATCCCAGAGtcAGTGGGTTCAAGCCTCACATTGAGTG
8	LysTAAchr16.trna31	GCCCGGCTAGCTCAGTCGGTAGAGCATGAGACCttaAATCTCAGGGtCGTGGGTTCGAGCCCCACGTTGGGCG
9	LysTAAchr16.trna11	GCCCGGCTAGCTCAGTCGGTAGAGCATGGGACTttaAATCTCAGGGtCGTGGGTTCGAGCCCCACGTTGGGCG
10	LysTAAchr16.trna30	GCCCGGCTAGCTCAGTCGATAGAGCATGAGACTttaAATCTCAGGGtCGTGGGTTCGAGCCGCACGTTGGGCG
11	LysTAAchr1.trna117	GCCCAGCTAGCTCAGTCGGTAGAGCATGAGACTttaAATCTCAGGGtCATGGGTTTGAGCCCCACGTTTGGTG
12	LysTAAchr16.trna6	GCCTGGCTAGCTCAGTCGGCAAAGCATGAGACTttaAATCTCAGGGtCGTGGGCTCGAGCTCCATGTTGGGCG
13	LysTAAchr5.trna25	GCCCGACTACCTCAGTCGGTgGAGCATGGGACTttaCATCCCAGGGtTGTGGGTTCGAGCCCCACATTGGGCA
14	LysTAAchr16.trna1	CCCCGGCTGGCTCAGTCAGTAGATCATGAGACTttaAATCTCAGGGtCGTGGGTTCACGCCCCACACTGGGCG
15	LysTAAchr7.trna30	GCGCTAGTCAGTAGAGCATGAGACTttaAATCTCAGGGtCGTGGGTTCGAGCCCCACATCGGGCG
16	LysTAAchr16.trna23	GCCTGGATAGCTCAGTTGGTAGAGCATCAGACTttaAATCTGAGGGtCCAGGGTTCAAGTCCCTGTTCAGGCA
17	LysTAAchr19.trna10	GCCAGGATAGTTCAGGTGGTAGAGCATCAGACTttaAACCTGAGGGtTCAGGGTTCAAGTCTCTGTTTGGGCG
18	LysTAAchr12.trna1	ACCCAGATAGCTCAGTCAGTAGAGCATCAGACTttaAATCTGAGGGtCCAAGGTTCATGTCCCTTTTTGGGTG
19	LysTAAchr19.trna8	ACCTGGGTAGCTTAGTTGGTAGAGCATTGGACTttaAATTTGAGGGcCCAGGTTTCAAGTCCCTGTTTGGGTG
20	LysTAAchr6.trna119	GCCTGGGTAGCTCAGTCGGTAGAGCTaTCAGACTttaAGCCTGAGGAtTCAGGGTTCAATCCCTTGCTGGGGCG
21	LysTAAchr14.trna13	GATAGCTCAGTTGATAGAGCATCAGACTttaAATCTGAGGGtCCAGGGTTCATGTCCCTGTT
22	LysTAAchr2.trna15	GTTGGGGTAACTCAGTTGGTAGAGTAGCAGACTttaCATCTGAGGGtCCAGGGTTTAAGTCCATGTCCAGGCA
23	LysTAAchr11.trna11	GCCTGGATAGCTCAGTTGGTAGAGCATCAGACTttaAATCTGAGGGtCCAGGGTTCAAGTCCCTGTTCAGGCG
24	LysTAAchr6.trna144	GCCTGGATAGCTCAGTCGGTAGAGCATCAGACTttaAATCTGAGGGtCCAGGGTTCAAGTCCCTGTTCAGGCG
25	LysTAAchr11.trna5	GCCCGGATAGCTCAGTCGGTAGAGCATCAGACTttaAATCTGAGGGtCCGGGGTTCAAGTCCCTGTTCGGGCG
26	LysTAAchr6.trna150	GCCTGGGTAGCTCAGTCGGTAGAGCATCAGACTttaAATCTGAGGGtCCAGGGTTCAAGTCCCTGTCCAGGCG
27	LysTAAchr6.trna70	GCCTGGATAGCTCAGTTGGTAGAACATCAGACTttaAATCTGACGGtGCAGGGTTCAAGTCCCTGTTCAGGCG
28	LysTAAchr1.trna50	GCCCGGAGAGCTCAGTGGGTAGAGCATCAGACTttaAATCTGAGGGtCCAGGGTTCAAGTCCTCGTTCGGGCA
29	LysTAAchr6.trna53	ACCTGGGTAGCTCAGTAGGTAGAACATCAGACTttaAATCTGAGGGtCTAGGGTTCAAGTCCCTGTCCAGGCG
30	LysTAAchr3.trna2	GCCTGGATAGCTCCTTCGGTAGAGCATCATcagACTttaAATGTGAGGGtCCAGGGTTCAAGTTCCTGTTTGGGCG
1	LysTAGchr19.trna6	GCCCAGCTAGCTCAGTCGGTAGAGCATAAGACTctaAATCTCAGGGtTGTGGATTCGTGCCCCATGCTGGGTG
2	LysTAGchr19.trna7	CTGCAGCTAGCTCAGTCGGTAGAGCATGAGACTctaAATCTCAGGGtCATGGGTTCGTGCCCCATGTTGGG
3	LysTAGchr1.trna8	CCAGCATGTCTCAGTCGGTATAGTGTGAGACTctaAATCTCAGGGtCGTGGGTTCAAGCCCCACATTGGG
4	LysTAGchr1.trna47	GTCTAGCTAGATCAGTTGGTAGAGCATAAGACTctaAATCTCAGGGtCATGGGTTTGAGCCCTACGTTGGGCG
5	LysTAGchr16.trna14	GCCCAGCTAGCTCAGCCGGTAGAGCACAAGACTctaAATCTCAGGGtCGTGGGTTTGAGCCCTGTGTTGAGCA
6	LysTAGchr11.trna2	CCGAATAGCTTAGTTGATgAAGCGTGAGACTctaAATCTCAGGGtAGTGGGTTCAAGCCCCACATTGGA
7	LysTAGchr15.trna7	GCCTGGCTACCTCAGTTGGTAGAGCATGGGACTctaAATCCCAGAGtcAGTGGGTTCAAGCCTCACATTGAGTG
8	LysTAGchr16.trna31	GCCCGGCTAGCTCAGTCGGTAGAGCATGAGACCctaAATCTCAGGGtCGTGGGTTCGAGCCCCACGTTGGGCG
9	LysTAGchr16.trna11	GCCCGGCTAGCTCAGTCGGTAGAGCATGGGACTctaAATCTCAGGGtCGTGGGTTCGAGCCCCACGTTGGGCG
10	LysTAGchr16.trna30	GCCCGGCTAGCTCAGTCGATAGAGCATGAGACTctaAATCTCAGGGtCGTGGGTTCGAGCCGCACGTTGGGCG
11	LysTAGchr1.trna117	GCCCAGCTAGCTCAGTCGGTAGAGCATGAGACTctaAATCTCAGGGtCATGGGTTTGAGCCCCACGTTTGGTG
12	LysTAGchr16.trna6	GCCTGGCTAGCTCAGTCGGCAAAGCATGAGACTctaAATCTCAGGGtCGTGGGCTCGAGCTCCATGTTGGGCG
13	LysTAGchr5.trna25	GCCCGACTACCTCAGTCGGTgGAGCATGGGACTctaCATCCCAGGGtTGTGGGTTCGAGCCCCACATTGGGCA
14	LysTAGchr16.trna1	CCCCGGCTGGCTCAGTCAGTAGATCATGAGACTctaAATCTCAGGGtCGTGGGTTCACGCCCCACACTGGGCG
15	LysTAGchr7.trna30	GCGCTAGTCAGTAGAGCATGAGACTctaAATCTCAGGGtCGTGGGTTCGAGCCCCACATCGGGCG
16	LysTAGchr16.trna23	GCCTGGATAGCTCAGTTGGTAGAGCATCAGACTctaAATCTGAGGGtCCAGGGTTCAAGTCCCTGTTCAGGCA
17	LysTAGchr19.trna10	GCCAGGATAGTTCAGGTGGTAGAGCATCAGACTctaAACCTGAGGGtTCAGGGTTCAAGTCTCTGTTTGGGCG
18	LysTAGchr12.trna1	ACCCAGATAGCTCAGTCAGTAGAGCATCAGACTctaAATCTGAGGGtCCAAGGTTCATGTCCCTTTTTGGGTG
19	LysTAGchr19.trna8	ACCTGGGTAGCTTAGTTGGTAGAGCATTGGACTctaAATTTGAGGGcCCAGGTTTCAAGTCCCTGTTTGGGTG
20	LysTAGchr6.trna119	GCCTGGGTAGCTCAGTCGGTAGAGCTaTCAGACTctaAGCCTGAGGAtTCAGGGTTCAATCCCTTGCTGGGGCG
21	LysTAGchr14.trna13	GATAGCTCAGTTGATAGAGCATCAGACTctaAATCTGAGGGtCCAGGGTTCATGTCCCTGTT
22	LysTAGchr2.trna15	GTTGGGGTAACTCAGTTGGTAGAGTAGCAGACTctaCATCTGAGGGtCCAGGGTTTAAGTCCATGTCCAGGCA
23	LysTAGchr11.trna11	GCCTGGATAGCTCAGTTGGTAGAGCATCAGACTctaAATCTGAGGGtCCAGGGTTCAAGTCCCTGTTCAGGCG
24	LysTAGchr6.trna144	GCCTGGATAGCTCAGTCGGTAGAGCATCAGACTctaAATCTGAGGGtCCAGGGTTCAAGTCCCTGTTCAGGCG
25	LysTAGchr11.trna5	GCCCGGATAGCTCAGTCGGTAGAGCATCAGACTctaAATCTGAGGGtCCGGGGTTCAAGTCCCTGTTCGGGCG
26	LysTAGchr6.trna150	GCCTGGGTAGCTCAGTCGGTAGAGCATCAGACTctaAATCTGAGGGtCCAGGGTTCAAGTCCCTGTCCAGGCG
27	LysTAGchr6.trna70	GCCTGGATAGCTCAGTTGGTAGAACATCAGACTctaAATCTGACGGtGCAGGGTTCAAGTCCCTGTTCAGGCG
28	LysTAGchr1.trna50	GCCCGGAGAGCTCAGTGGGTAGAGCATCAGACTctaAATCTGAGGGtCCAGGGTTCAAGTCCTCGTTCGGGCA
29	LysTAGchr6.trna53	ACCTGGGTAGCTCAGTAGGTAGAACATCAGACTctaAATCTGAGGGtCTAGGGTTCAAGTCCCTGTCCAGGCG
30	LysTAGchr3.trna2	GCCTGGATAGCTCCTTCGGTAGAGCATCATcagACTctaAATGTGAGGGtCCAGGGTTCAAGTTCCTGTTTGGGCG
1	CysTGAUndchr17.trna20	GGCAGAATGGTGCAGCGGTtcAGCACCCAGgCTCTtcaGcCAGCTGTTGCCTGGGCTCAAATCCCAGCTCTGCCA
2	CysTGAchr5.trna30	GGCTGTATAGCTCAGTGGTAGAGCATTTGACTtcaGaatcctatactcaggggaaggagaactgggggtttctcagtgggtcaaaggacttgtagtggtaaatcaaaagcaactctataagctatgtaacaaaCTTTAAAGTCATAtGTAGcTGGGTTCAAATCCTGTTTCTGCCA
3	CysTGAchr5.trna3/nointron	GGCTGTATAGCTCAGTGGTAGAGCATTTGACTtcaGCTTTAAAGTCATAtGTAGcTGGGTTCAAATCCTGTTTCTGCCA
4	CysTGAchr7.trna8	GGGGGCATAGCTCAGTGGTAGAGCATTTGACTtCAGATCAAGAGGtCCCTGGTTCAAATCCAGGTGCCCCCT
5	CysTGAchr7.trna26	GGGGGTATAGCTCAGGGGTAGAGCATTTGACTtcaGATCAAGAGGtCCCTGGTTCAAATCCAGGTGCCCCCC
6	CysTGAchr7.trna24	GGGGGTATAGCTTAGCGGTAGAGCATTTGACTtcaGATCAAGAGGtCCCCGGTTCAAATCCGGGTGCCCCCT
7	CysTGAchr7.trna20	GGGGGTATAGCTTAGGGGTAGAGCATTTGACTtcaGATCAAAAGGtCCCTGGTTCAAATCCAGGTGCCCCTT
8	CysTGAchr7.trna29	GGGGGTATAGCTCAGGGGTAGAGCATTTGACTtcaGATCAAGAGGtCCCCAGTTCAAATCTGGGTGCCCCCT
9	CysTGAchr17.trna28	GGGGGTATAGCTCAGGGGTAGAGCATTTGACTtcaGATCAAGAAGtCCCCGGTTCAAATCCGGGTGCCCCCT
10	CysTGAchr7.trna13	GGGGGTATAGCTCAGGGGTAGAGCATTTGACTtcaGATCAAGAGGtCTCTGGTTCAAATCCAGGTGCCCCCT
11	CysTGAchr7.trna10	GGGGGTATAGCTCAGGGGTAGAGCACTTGACTtcaGATCAAGAAGtCCTTGGTTCAAATCCAGGTGCCCCCT
12	CysTGAchr7.trna19	GGGGATATAGCTCAGGGGTAGAGCATTTGACTtcaGATCAAGAGGtCCCCGGTTCAAATCCGGGTGCCCCCC
13	CysTGAchr7.trna27	GGGGGTATAGTTCAGGGGTAGAGCATTTGACTtcaGATCAAGAGGtCCCTGGTTCAAATCCAGGTGCCCCCT
14	CysTGAchr7.trna21	GGGGGTATAGCTCAGGGGTAGAGCATTTGACTtcaAATCAAGAGGtCCCTGATTCAAATCCAGGTGCCCCCT
15	CysTGAchr7.trna14	GGGCGTATAGCTCAGGGGTAGAGCATTTGACTtcaGATCAAGAGGtCCCCAGTTCAAATCTGGGTGCCCCCT
16	CysTGAchr7.trna17	GGGGGTATAGCTCACAGGTAGAGCATTTGACTtcaGATCAAGAGGtCCCCGGTTCAAATCTGGGTGCCCCCT
17	CysTGAchr7.trna11	GGGCGTATAGCTCAGGGGTAGAGCATTTGACTtcaGATCAAGAGGtCCCCAGTTCAAATCTGGGTGCCCA
18	CysTGAchr7.trna22	GGGGGTATAGCTCACAGGTAGAGCATTTGACTtcaGATCAAGAGGtCCCCGGTTCAAATCCGGTTACTCCCT
19	CysTGAchr17.trna29	GGGGGTAGGGCTCAGGGAtAGAGCATTTGACTtcaGATCAAGAGGtCCCCGGTTCGAATCTAGGTGCCCCCT
20	CysTGAchr3.trna9	GGTATATCTCAGGGGGcAGAGCATTTGACTtcaGATCAAGAGGtCCCCGGTTGAAATCCGGGTGCT
21	CysTGAchr7.trna23	GGGGGTATAGCTCAGGGGTAGAGCACTTGACTtcaGATCAAGAGGtCCCTGGTTCAAATCCAGGTGCCCCCT
22	CysTGAchr17.trna27	GGGGGTATAGCTCAGTGGTAGAGCATTTGACTtcaGATCAAGAGGtCCCTGGTTCAAATCCGGGTGCCCCCT
23	CysTGAchr15.trna3	GGGGGTATAGCTCAGTGGGTAGAGCATTTGACTtcaGATCAAGAGGtCCCCGGTTCAAATCCGGGTGCCCCCT
24	CysTGAchr3.trna6	GGGGGTGTAGCTCAGTGGTAGAGCATTTGACTtcaGATCAAGAGGtCCCTGGTTCAAATCCAGGTGCCCCCT
25	CysTGAchr14.trna9	GGGGGTATAGCTCAGGGGTAGAGCATTTGACTtcaGATCAAGAGGtCCCCGGTTCAAATCCGGGTGCCCCCT
26	CysTGAchr3.trna5	GGGGGTATAGCTCAGGGGTAGAGCATTTGACTtcaGATCAAGAGGtCCCTGGTTCAAATCCAGGTGCCCCCT
	Mus_musculuschr11.trna817-Trp	GACCTCGTGGCGCAATGGTAGCGCGTCTGACTtcaGATCAGAAGGtTGCGTGTTCAAATCACGTCGGGGTCA
	Mus_musculuschr10.trna567	GACCTCGTGGCACAATGGTAGCACGTCTGACTtcaGATCAGAAGGtTGCGTGTTCAAATCACGTCGGGGTCA
	Saccharomyces_cerevisiaechrVII.trna33	GAAGCGGTGGCTCAATGGTAGAGCTTTCGACTtcaAttaaatcttggaaattccacggaataagattgcaATCGAAGGGtTGCAGGTTCAATTCCTGTCCGTTTCA
	Saccharomyces_cerevisiaechrVII.trna33	GAAGCGGTGGCTCAATGGTAGAGCTTTCGACTtcaAATCGAAGGGtTGCAGGTTCAATTCCTGTCCGTTTCA
	Pan_troglodyteschr7.trna28	GGCCTCATGGTGCAACAGTAGTGTGTCTGACTtcaGATCAGAAGGtTGTATGTTCAAATCACATAGGGGTCA
	Oryctolagus_cuniculuschrUn0422.trna1	GACCTCGTGGTGAAATGGTAGCATGTTTGACTtcaAATCAGGAGGTTGTGTGTTCAAGTCACATCAGGGTCA
	Oryctolagus_cuniculus_chrUn0563.trna1	GACCTTGTGGCGCAATGGTAGCATGTTTGACTtcaAATCAGGAGGTTGTGTGTTCAAGTCACATCAGGGTCA
	Oryctolagus_cuniculus_chrUn0062.trna12	GACCTCGTGGCGCAACGGTAGCGCGTCTGACTtcaGATCAGAAGGCTGCGTGTTCGAATCACGCCGGGGTCA
	Rattus_norvegicus_chr13.trna4571	GACCTTGTGGCTCAATGGTAGCGCATCTGACTtcaGATCAGGAGGTTGCACGTTCAAATCATGCCGGGGTCA
	Rattus_norvegicus_chr17.trna3948	GACCTTGTGGCGCAACGGTAGCGCGTCTGACTtcaGATCAGAAGGTTGCGTGTTCAAATCACGTCGGGGTCA
	Xenopus_tropicalis_tRNA-Trp-CCA-10-1	GACCTCGTGGCGCAACGGTAGCGCGTCTGACTtcaGATCAGAAGGtTGCGTATTCAAATCACGTCGGGGTCA
	Xenopus_tropicalis_tRNA-Trp-CCA-11-1	GACCTCGTGGCGCAACGGCAGCGCGTCTGACTtcaCATTAGAAGGtTGCGTGTTCAAATCACGTCGGGGTCA
	Xenopus_tropicalis_tRNA-Trp-CCA-12-1	GACCTCATGGCGCAACGGTAGCGCGTCTGACTtcaGATCAGAAGGtTGCGTGTTCAAATCACATCGGGGTCA
	Xenopus_tropicalis_tRNA-Trp-CCA-13-1	GACCTCGTGGTGCAACGGTAGCGCGTATGATTtcaGATCAGAAGGtTGCGTGTTCAAATCACGTCGGGGTCA
	Xenopus_tropicalis_tRNA-Trp-CCA-3-1	GACCTCGTAGCGCAACGGTAGCGCGTCTGACTtcaGATCAGAAGGtTGCGTGTTCAAATCACGTCGGGGTCA
	Xenopus_tropicalis_tRNA-Trp-CCA-5-1	AGGGGTATAGCTCAATTGGCAGAGCGTCGGTCTtcaAAACCGAAGGtTGTAGGTTCGATTCCTACTGCCCCTGCCA
	Xenopus_tropicalis_tRNA-Trp-CCA-6-1	GACCTCATGGCGCAACGGTAGCGCGTCTGACTtcaGATCAGAAGGtTGCGTGTTCAAATCACGTCGGGGTCA
	Xenopus_tropicalis_tRNA-Trp-CCA-7-1	GACCTCGTGGCGCAACGGTAGCGCGTCTAACTtcaGATCAGAAGGtTGCGTGTTCAAATCACGTCGGGGTCA
	Xenopus_tropicalis_tRNA-Trp-CCA-8-1	ACGGGAGTAGCTCAGTTGGTAGAGCACCGGTCTtcaAAACCGGGTGtCGGGAGTTCGAGCCTCTCCTCCCGTG
	Xenopus_tropicalis_tRNA-Trp-CCA-9-1	GACCTCGTGGCGCAACGGTAGCGCGTCTGACTtcaGATCAGAAGGtTGCATGTTCAAATCACGTCGGGGTCA
	Drosophila_melanogaster_tRNA-Trp-CCA-2-1	GACTCCGTGGCGCAACGGTAGCGCGTCCGACTtcaGATCGGAAGGtTGCGTGTTCAAATCACGTCGGGGTCA
	Drosophila_melanogaster_tRNA-Trp-CCA-1-1	GACTCCGTGGCGCAACGGTAGCGCGTCTGACTtcaGATCAGAAGGtTGCGTGTTCAAATCACGTCGGGGTCA
	TrpWT-chr17.trna39	GGCCTCGTGGCGCAACGGTAGCGCGTCTGACTccaGATCAGAAGGtTGCGTGTTCAAATCACGTCGGGGTCA
	HirshWT	GGCCTCGTGGCGCAACGGTAGCaCGTCTGACTccaGATCAGAAGGtTGCGTGTTCAAATCACGTCGGGGTCA
	HirshACE-tRNA	CGGCCTCGTGGCGCAACGGTAGCaCGTCTGACTtcaGATCAGAAGGtTGCGTGTTCAAATCACGTCGGGGTCA
	G9CWT	GGCCTCGTcGCGCAACGGTAGCGCGTCTGACTccaGATCAGAAGGtTGCGTGTTCAAATCACGTCGGGGTCA
	G9CACE-tRNA	GGCCTCGTcGCGCAACGGTAGCGCGTCTGACTtcaGATCAGAAGGtTGCGTGTTCAAATCACGTCGGGGTCA
	G9C+HirshWT	GGCCTCGTcGCGCAACGGTAGCaCGTCTGACTccaGATCAGAAGGtTGCGTGTTCAAATCACGTCGGGGTCA
	G9C+HirshACE-tRNA	GGCCTCGTcGCGCAACGGTAGCaCGTCTGACTtcaGATCAGAAGGtTGCGTGTTCAAATCACGTCGGGGTCA
